# Supplementary material for: EZH2 enhances PCV2 replication through inhibition of MMP1 and MMP12 transcription activity
Source: Vet Res. 2026 Jun 8;57:101. doi: 10.1186/s13567-026-01773-3 (PMC13244947; doi:10.1186/s13567-026-01773-3)
Supplement: Supplementary file 2 — Additional file 2. Combined analysis of KEGG enriched differential genes (PCV2 VS PCV2 + GSK126). [file 13567_2026_1773_MOESM2_ESM.xls]

Additional file 2 Combined analysis of KEGG enriched differential genes (PCV2 VS PCV2+GSK126)
gene_id	BaseMean_DESeq2	BaseMean_control_PCV2	BaseMean_case_PCV2-20um-GSK	FoldChange	log2FoldChange	p-value	q-value	Regulation	Expression_PCV2-GSK-1	Expression_PCV2-20um-GSK-2	Expression_PCV2-20um-GSK-3	Expression_PCV2-3	Expression_PCV2-1	Expression_PCV2-2	Dbxref	product	Family	GO_id	GO_term	pathway	pathway_description
ACE2	90.0757318	123.1910324	56.96043122	0.461944667	-1.114208044	4.96E-05	0.000509431	Down	0.39526476	0.431690056	0.398826636	1.144788337	0.7399034	0.879144024	GeneID:100144303,Genbank:XM_021079374.1	angiotensin I converting enzyme 2		GO:0001618,GO:0003051,GO:0004175,GO:0004180,GO:0005615,GO:0005737,GO:0005886,GO:0008237,GO:0008241,GO:0009986,GO:0015827,GO:0016021,GO:0032800,GO:0046813,GO:0046872,GO:0060452,GO:1903598,GO:1903779	virus receptor activity|angiotensin-mediated drinking behavior|endopeptidase activity|carboxypeptidase activity|extracellular space|cytoplasm|plasma membrane|metallopeptidase activity|peptidyl-dipeptidase activity|cell surface|tryptophan transport|integral component of membrane|receptor biosynthetic process|receptor-mediated virion attachment to host cell|metal ion binding|positive regulation of …	ssc04614,ssc04974,ssc05171	Renin-angiotensin system|Protein digestion and absorption|Coronavirus disease - COVID-19
ACER1	10.4586039	17.87936937	3.03783843	0.171659797	-2.542375899	0.002924982	0.016360593	Down	0.075247709	0.025926496	0.119763901	0.502201975	0.555680856	0.290831367	GeneID:100622165,Genbank:XM_021083989.1	alkaline ceramidase 1		GO:0005783,GO:0005789,GO:0006665,GO:0008544,GO:0010446,GO:0016021,GO:0017040,GO:0019216,GO:0030148,GO:0030154,GO:0030216,GO:0046512,GO:0046514,GO:0071277,GO:0071633	endoplasmic reticulum|endoplasmic reticulum membrane|sphingolipid metabolic process|epidermis development|response to alkaline pH|integral component of membrane|ceramidase activity|regulation of lipid metabolic process|sphingolipid biosynthetic process|cell differentiation|keratinocyte differentiation|sphingosine biosynthetic process|ceramide catabolic process|cellular response to calcium ion|dih…	ssc00600,ssc04071	Sphingolipid metabolism|Sphingolipid signaling pathway
ACSM3	6.80519789	12.57495802	1.035437756	0.082330099	-3.602436235	0.003759586	0.020222035	Down	0.010128192	0.010468964	0.00967199	0.028969452	0.185357901	0.166367627	GeneID:100512220,Genbank:XM_021086514.1	acyl-CoA synthetase medium-chain family member 3		GO:0005524,GO:0005759,GO:0006633,GO:0015645,GO:0046872,GO:0047760	ATP binding|mitochondrial matrix|fatty acid biosynthetic process|fatty acid ligase activity|metal ion binding|butyrate-CoA ligase activity	ssc00650	Butanoate metabolism
AGMAT	54.85495838	75.87013026	33.83978649	0.445804788	-1.165515984	0.000957398	0.00644436	Down	0.913260924	0.674277442	0.539886956	1.61706427	1.340451578	1.995984484	GeneID:100519548,Genbank:XM_005665032.3	agmatinase		GO:0005739,GO:0008295,GO:0008783,GO:0033388,GO:0046872,GO:0070062,GO:0097055	mitochondrion|spermidine biosynthetic process|agmatinase activity|putrescine biosynthetic process from arginine|metal ion binding|extracellular exosome|agmatine biosynthetic process	ssc00330	Arginine and proline metabolism
ALKBH2	43.40727075	61.5670877	25.2474538	0.410958114	-1.282936739	0.004810003	0.024840941	Down	0.074746058	0.16224801	0.306930926	0.577245298	0.439181157	0.368337926	GeneID:100520333,Genbank:XM_005670740.3	alkB homolog 2, alpha-ketoglutarate dependent dioxygenase		GO:0005634,GO:0006307,GO:0008198,GO:0035511,GO:0043734,GO:0051747,GO:0103053	nucleus|DNA dealkylation involved in DNA repair|ferrous iron binding|oxidative DNA demethylation|DNA-N1-methyladenine dioxygenase activity|cytosine C-5 DNA demethylase activity|1-ethyladenine demethylase activity
ANKS4B	117.0146171	161.5383365	72.49089767	0.449139125	-1.154765691	3.91E-06	5.58E-05	Down	0.278635403	0.270555172	0.334621895	0.720497512	0.524575064	0.803612267	GeneID:100525512,Genbank:XM_003124558.6	ankyrin repeat and sterile alpha motif domain containing 4B		GO:0005789,GO:0005886,GO:0005902,GO:0005903,GO:0030154,GO:0034976,GO:0043623,GO:1904106,GO:1904970	endoplasmic reticulum membrane|plasma membrane|microvillus|brush border|cell differentiation|response to endoplasmic reticulum stress|cellular protein complex assembly|protein localization to microvillus|brush border assembly
APOA5	4.805859832	8.917642944	0.69407672	0.077393922	-3.691635916	0.010209504	0.045887716	Down	0	0.015872821	0.014664465	0.190332423	0.133122177	0.089026962	GeneID:100286807,Genbank:NM_001159308.1	apolipoprotein A5		GO:0005543,GO:0005576,GO:0005615,GO:0005829,GO:0006641,GO:0006695,GO:0006869,GO:0008047,GO:0008201,GO:0008289,GO:0010873,GO:0010898,GO:0010902,GO:0015485,GO:0017127,GO:0019433,GO:0019899,GO:0030300,GO:0031102,GO:0031210,GO:0033344,GO:0033700,GO:0034361,GO:0034364,GO:0034370,GO:0034372,GO:0034380,GO:0035473,GO:0042157,GO:0042246,GO:0042627,GO:0042632,GO:0043691,GO:0045723,GO:0046470,GO:0050750,GO:…	phospholipid binding|extracellular region|extracellular space|cytosol|triglyceride metabolic process|cholesterol biosynthetic process|lipid transport|enzyme activator activity|heparin binding|lipid binding|positive regulation of cholesterol esterification|positive regulation of triglyceride catabolic process|positive regulation of very-low-density lipoprotein particle remodeling|cholesterol bindi…	ssc03320	PPAR signaling pathway
AQP3	13.32280526	21.0928233	5.552787233	0.262493326	-1.929647355	0.010526574	0.046943405	Down	0.201110469	0.207877014	0.128034592	0.671103984	1.16228197	0.291483455	GeneID:100126235,Genbank:NM_001110172.1	aquaporin 3 (Gill blood group)		GO:0015267,GO:0016021	channel activity|integral component of membrane	ssc04962	Vasopressin-regulated water reabsorption
AQP7	59.42276901	82.58140738	36.26413064	0.437609555	-1.192283855	0.000614465	0.00441962	Down	0.293296065	0.42259263	0.212185746	0.720274957	0.633504329	0.85018896	GeneID:100126283,Genbank:XM_021063972.1	aquaporin 7		GO:0005737,GO:0005886,GO:0005887,GO:0005911,GO:0006833,GO:0015250,GO:0015254,GO:0015793,GO:0070295	cytoplasm|plasma membrane|integral component of plasma membrane|cell-cell junction|water transport|water channel activity|glycerol channel activity|glycerol transport|renal water absorption	ssc03320,ssc04923	PPAR signaling pathway|Regulation of lipolysis in adipocytes
ATL1	30.17008646	45.70828128	14.63189164	0.321506367	-1.637080787	0.000854528	0.005854142	Down	0.049040607	0.056322914	0.124884479	0.259758891	0.28342141	0.20533638	GeneID:100158193,Genbank:XM_021101558.1	atlastin GTPase 1		GO:0000137,GO:0000139,GO:0003924,GO:0005525,GO:0005783,GO:0005789,GO:0005794,GO:0007029,GO:0007409,GO:0016021,GO:0030424,GO:0042802,GO:0051260,GO:0071782,GO:0098826,GO:1990809	Golgi cis cisterna|Golgi membrane|GTPase activity|GTP binding|endoplasmic reticulum|endoplasmic reticulum membrane|Golgi apparatus|endoplasmic reticulum organization|axonogenesis|integral component of membrane|axon|identical protein binding|protein homooligomerization|endoplasmic reticulum tubular network|endoplasmic reticulum tubular network membrane|endoplasmic reticulum tubular network membran…
AXDND1	121.5896831	173.5437652	69.63560098	0.401151774	-1.317779919	1.89E-07	3.56E-06	Down	0.41150808	0.467191707	0.476720857	1.209187013	1.442537385	0.866938206	GeneID:100627790,Genbank:XM_021063739.1	axonemal dynein light chain domain containing 1
BOK	107.6682535	150.3878224	64.9486847	0.431447802	-1.212742068	3.80E-06	5.45E-05	Down	0.400613568	0.326915191	0.261757604	0.954888703	0.644824238	0.784369598	GeneID:110257143,Genbank:XM_021076030.1	BOK, BCL2 family apoptosis regulator		GO:0001836,GO:0005102,GO:0005634,GO:0005640,GO:0005737,GO:0005739,GO:0005741,GO:0005743,GO:0005783,GO:0005789,GO:0005794,GO:0006915,GO:0006919,GO:0006921,GO:0007420,GO:0008283,GO:0008584,GO:0008630,GO:0008635,GO:0010506,GO:0016020,GO:0016021,GO:0031625,GO:0031901,GO:0031966,GO:0032588,GO:0033106,GO:0042803,GO:0043065,GO:0043524,GO:0046982,GO:0046983,GO:0048709,GO:0051259,GO:0051400,GO:0051402,GO:…	release of cytochrome c from mitochondria|receptor binding|nucleus|nuclear outer membrane|cytoplasm|mitochondrion|mitochondrial outer membrane|mitochondrial inner membrane|endoplasmic reticulum|endoplasmic reticulum membrane|Golgi apparatus|apoptotic process|activation of cysteine-type endopeptidase activity involved in apoptotic process|cellular component disassembly involved in execution phase …	ssc04215	Apoptosis - multiple species
C1H6orf183	51.14390849	73.95531239	28.33250459	0.382558486	-1.38624777	0.000158732	0.001405173	Down	0.121681911	0.109546847	0.089962076	0.38546828	0.260878921	0.227563995	GeneID:100514885,Genbank:XM_021090812.1	chromosome 1 C6orf183 homolog
CAPN11	84.84150456	113.892939	55.79007009	0.488265853	-1.034261208	0.000476156	0.003595884	Down	0.487103667	0.714959653	0.362827255	1.114601785	1.060365062	1.157829143	GeneID:100156753,Genbank:XM_021100038.1	calpain 11		GO:0001669,GO:0004198,GO:0005509,GO:0005737,GO:0008233	acrosomal vesicle|calcium-dependent cysteine-type endopeptidase activity|calcium ion binding|cytoplasm|peptidase activity
CCDC89	44.65462098	62.72965503	26.57958694	0.423514384	-1.239517126	0.005180457	0.026374326	Down	0.056808708	0.182032275	0.195299583	0.319561182	0.465113998	0.285434344	GeneID:100519041,Genbank:XM_003129723.4	coiled-coil domain containing 89		GO:0005622,GO:0005634,GO:0005737	intracellular|nucleus|cytoplasm
CFAP73	39.50838571	62.14229678	16.87447465	0.271519955	-1.880869866	7.70E-05	0.000749636	Down	0.371966654	0.145837928	0.110238278	1.076157348	0.728926254	0.594888012	GeneID:100523699,Genbank:XM_021073262.1	cilia and flagella associated protein 73		GO:0003341,GO:0031514,GO:0036159,GO:0070840,GO:0097545,GO:2000574	cilium movement|motile cilium|inner dynein arm assembly|dynein complex binding|axonemal outer doublet|regulation of microtubule motor activity
CIDEC	34.33158845	52.09582587	16.56735103	0.317866801	-1.65350575	0.001287644	0.008287462	Down	0.552578117	0.24478719	0.150768127	1.204211354	0.589281647	1.296679168	GeneID:100127161,Genbank:XM_005669744.3	cell death inducing DFFA like effector c		GO:0005634,GO:0005783,GO:0005811,GO:0005829,GO:0006351,GO:0006355,GO:0006915,GO:0034389,GO:0042981,GO:0097194	nucleus|endoplasmic reticulum|lipid droplet|cytosol|transcription, DNA-templated|regulation of transcription, DNA-templated|apoptotic process|lipid particle organization|regulation of apoptotic process|execution phase of apoptosis	ssc04923	Regulation of lipolysis in adipocytes
CKMT2	16.97175554	27.41231955	6.531191536	0.238634547	-2.06712518	0.007732427	0.036622162	Down	0.112558769	0.072716195	0.080616604	0.174389284	0.121971237	0.856481268	GeneID:733602,Genbank:XM_021082288.1	creatine kinase, mitochondrial 2		GO:0004111,GO:0005524,GO:0005743	creatine kinase activity|ATP binding|mitochondrial inner membrane	ssc00330	Arginine and proline metabolism
CYP2C33	13.33475669	23.92727044	2.742242932	0.114937885	-3.121073682	0.00016527	0.001449053	Down	0.091061187	0.015687504	0.014493256	0.44857064	0.365466553	0.278627276	GeneID:403107,Genbank:XM_021072176.1	cytochrome P450 2C33		GO:0005506,GO:0005789,GO:0008392,GO:0008395,GO:0019369,GO:0019373,GO:0020037,GO:0031090,GO:0033574,GO:0043231,GO:0070330	iron ion binding|endoplasmic reticulum membrane|arachidonic acid epoxygenase activity|steroid hydroxylase activity|arachidonic acid metabolic process|epoxygenase P450 pathway|heme binding|organelle membrane|response to testosterone|intracellular membrane-bounded organelle|aromatase activity	ssc00140,ssc00590,ssc00591,ssc00830,ssc04726,ssc04750,ssc05204	Steroid hormone biosynthesis|Arachidonic acid metabolism|Linoleic acid metabolism|Retinol metabolism|Serotonergic synapse|Inflammatory mediator regulation of TRP channels|Chemical carcinogenesis - DNA adducts
DBP	29.41424316	49.09962391	9.728862409	0.197506611	-2.340027153	7.86E-06	0.000104253	Down	0.138764548	0.110333391	0.050967001	0.356197045	0.647740862	0.567264799	GeneID:100524747,Genbank:XM_003127286.6	D-box binding PAR bZIP transcription factor	TF_bZIP	GO:0000977,GO:0001077,GO:0005634,GO:0007275,GO:0007623	RNA polymerase II regulatory region sequence-specific DNA binding|transcriptional activator activity, RNA polymerase II proximal promoter sequence-specific DNA binding|nucleus|multicellular organism development|circadian rhythm	ssc04710	Circadian rhythm
DNAAF1	14.28770875	24.82053285	3.754884654	0.151913799	-2.718675171	0.000600234	0.004347681	Down	0.035897852	0.004638208	0.008570228	0.166851521	0.090766029	0.078043897	GeneID:100517588,Genbank:XM_005664317.3	dynein axonemal assembly factor 1		GO:0005930,GO:0044458,GO:0060271,GO:0070840	axoneme|motile cilium assembly|cilium assembly|dynein complex binding
DUOX2	26.70255776	37.73677298	15.66834254	0.413722893	-1.273263306	0.010729057	0.047694663	Down	0.043918036	0.105923297	0.069899741	0.195405501	0.155110041	0.202748117	GeneID:397060,Genbank:XM_021082558.1	dual oxidase 2		GO:0004601,GO:0005509,GO:0006590,GO:0006979,GO:0016021,GO:0016174,GO:0016324,GO:0019221,GO:0020037,GO:0030054,GO:0042335,GO:0042446,GO:0042744,GO:0050665,GO:0051591,GO:0055114	peroxidase activity|calcium ion binding|thyroid hormone generation|response to oxidative stress|integral component of membrane|NAD(P)H oxidase activity|apical plasma membrane|cytokine-mediated signaling pathway|heme binding|cell junction|cuticle development|hormone biosynthetic process|hydrogen peroxide catabolic process|hydrogen peroxide biosynthetic process|response to cAMP|oxidation-reduction …	ssc04918	Thyroid hormone synthesis
ENO4	59.11667442	82.3915086	35.84184023	0.434863186	-1.201366514	0.000193737	0.00165427	Down	0.129957829	0.142726027	0.147373694	0.387203758	0.324680446	0.294307754	GeneID:100158218,Genbank:XM_003483559.4	enolase family member 4		GO:0000015,GO:0000287,GO:0004634,GO:0006096	phosphopyruvate hydratase complex|magnesium ion binding|phosphopyruvate hydratase activity|glycolytic process	ssc00010,ssc03018,ssc04066	Glycolysis / Gluconeogenesis|RNA degradation|HIF-1 signaling pathway
ERP27	39.86902121	56.70814817	23.02989426	0.40658584	-1.298368122	0.001292822	0.00831732	Down	0.344849171	0.20198943	0.219544129	0.569899621	0.642186979	0.744167509	GeneID:100153865,Genbank:XM_013997808.2	endoplasmic reticulum protein 27		GO:0005788	endoplasmic reticulum lumen
FABP7	65.30530304	92.84425509	37.76635098	0.405078793	-1.303725538	0.000171926	0.001495357	Down	1.164385824	2.018879276	0.896724687	3.151410524	3.979728745	3.338958439	GeneID:574075,Genbank:NM_001025229.1	fatty acid binding protein 7		GO:0005737,GO:0005911,GO:0008289,GO:0021846,GO:0022008,GO:0042995,GO:0043025,GO:0060134,GO:0071944	cytoplasm|cell-cell junction|lipid binding|cell proliferation in forebrain|neurogenesis|cell projection|neuronal cell body|prepulse inhibition|cell periphery	ssc03320	PPAR signaling pathway
FAM169B	30.64022503	43.63241614	17.64803392	0.403623419	-1.30891821	0.005423977	0.027370139	Down	0.093686306	0.122662058	0.101395266	0.393021116	0.198529188	0.229327651	GeneID:100623531,Genbank:XM_005659772.3	family with sequence similarity 169 member B
FAM83C	5.278833691	10.21630635	0.341361035	0.03627288	-4.784964884	0.002209152	0.01297803	Down	0.005816814	0	0	0.07764264	0.02241149	0.078686671	GeneID:102163927,Genbank:XM_021078085.1	family with sequence similarity 83 member C		GO:0019901	protein kinase binding
FGR	211.2288062	304.6766339	117.7809784	0.385497427	-1.375206864	2.01E-10	6.30E-09	Down	0.732495613	1.237477919	0.69950195	2.560728599	2.260809216	2.389679721	GeneID:100513738,Genbank:XM_021095651.1	FGR proto-oncogene, Src family tyrosine kinase		GO:0001784,GO:0002768,GO:0004713,GO:0004715,GO:0005524,GO:0005576,GO:0005743,GO:0005758,GO:0005829,GO:0005886,GO:0006468,GO:0007169,GO:0007229,GO:0008360,GO:0009615,GO:0014068,GO:0015629,GO:0016235,GO:0016477,GO:0018108,GO:0019901,GO:0030154,GO:0030335,GO:0031234,GO:0032587,GO:0034774,GO:0034987,GO:0034988,GO:0038083,GO:0038096,GO:0042127,GO:0043306,GO:0043312,GO:0043552,GO:0045087,GO:0045088,GO:…	phosphotyrosine residue binding|immune response-regulating cell surface receptor signaling pathway|protein tyrosine kinase activity|non-membrane spanning protein tyrosine kinase activity|ATP binding|extracellular region|mitochondrial inner membrane|mitochondrial intermembrane space|cytosol|plasma membrane|protein phosphorylation|transmembrane receptor protein tyrosine kinase signaling pathway|int…	ssc04062	Chemokine signaling pathway
FNDC5	57.92103465	79.35359724	36.48847205	0.461821887	-1.114591548	0.007155432	0.034342957	Down	0.441382696	0.119489705	0.551966352	0.791553361	0.96164591	0.751425109	GeneID:100622587,Genbank:XM_021095832.1	fibronectin type III domain containing 5		GO:0005179,GO:0005576,GO:0005778,GO:0005783,GO:0005886,GO:0014850,GO:0016021,GO:0090336	hormone activity|extracellular region|peroxisomal membrane|endoplasmic reticulum|plasma membrane|response to muscle activity|integral component of membrane|positive regulation of brown fat cell differentiation
FREM1	59.19672506	80.85809893	37.53535119	0.466132111	-1.101189194	0.006344018	0.031067353	Down	0.114264798	0.032211638	0.136397487	0.23274198	0.18510454	0.213288124	GeneID:100514332,Genbank:XM_021063564.1	FRAS1 related extracellular matrix 1				ssc04512	ECM-receptor interaction
FXYD7	22.63968368	35.3349124	9.944454951	0.281958181	-1.826446891	0.004864382	0.025054654	Down	0.098081213	0.152071867	0.218547838	0.45198047	0.20469324	1.074067217	GeneID:100623939,Genbank:XM_021097203.1	FXYD domain containing ion transport regulator 7		GO:0005216,GO:0005886,GO:0005887,GO:0017080,GO:0034220,GO:0051117,GO:1903779,GO:2000649	ion channel activity|plasma membrane|integral component of plasma membrane|sodium channel regulator activity|ion transmembrane transport|ATPase binding|regulation of cardiac conduction|regulation of sodium ion transmembrane transporter activity
GDPD2	15.7012936	27.69346809	3.709119116	0.13542113	-2.884475235	0.000104377	0.000974331	Down	0.04297294	0.011104701	0.061555977	0.440443927	0.227658216	0.228373511	GeneID:100516309,Genbank:XM_003135152.4	glycerophosphodiester phosphodiesterase domain containing 2		GO:0005737,GO:0005884,GO:0005886,GO:0006629,GO:0008889,GO:0016021,GO:0030027,GO:0045669,GO:0046872,GO:0047394,GO:0090527	cytoplasm|actin filament|plasma membrane|lipid metabolic process|glycerophosphodiester phosphodiesterase activity|integral component of membrane|lamellipodium|positive regulation of osteoblast differentiation|metal ion binding|glycerophosphoinositol inositolphosphodiesterase activity|actin filament reorganization
GJB1	62.87055408	88.3288053	37.41230287	0.423860839	-1.238337416	0.000937849	0.006330298	Down	0.675275911	0.27679159	0.311311524	1.35425419	0.841085408	0.899976608	GeneID:100519581,Genbank:XM_003135162.4	gap junction protein beta 1		GO:0005243,GO:0005737,GO:0005886,GO:0005922,GO:0007154,GO:0015868,GO:0016021,GO:0042803	gap junction channel activity|cytoplasm|plasma membrane|connexin complex|cell communication|purine ribonucleotide transport|integral component of membrane|protein homodimerization activity
GPR75	16.18292643	26.1761091	6.189743766	0.236597757	-2.079491697	0.001249868	0.008067899	Down	0.02396187	0.037152133	0.04576512	0.18847847	0.144253478	0.138918449	GeneID:100517153,Genbank:NM_001205045.1	G protein-coupled receptor 75		GO:0004930,GO:0005887,GO:0007186,GO:0016493,GO:0070098,GO:1901214	G-protein coupled receptor activity|integral component of plasma membrane|G-protein coupled receptor signaling pathway|C-C chemokine receptor activity|chemokine-mediated signaling pathway|regulation of neuron death
HABP2	149.6185347	229.066964	70.17010546	0.306555322	-1.705780642	3.09E-16	1.90E-14	Down	0.520771714	0.482880981	0.54850885	1.730509205	1.822052971	1.716779148	GeneID:100157966,Genbank:XM_021072029.1	hyaluronan binding protein 2		GO:0004252,GO:0005509,GO:0005576	serine-type endopeptidase activity|calcium ion binding|extracellular region
HOXA6	51.31179882	71.67369219	30.94990545	0.430515722	-1.215862172	0.000642395	0.004588407	Down	0.147573658	0.23185914	0.146563586	0.422101787	0.392322753	0.456296136	GeneID:106504173,Genbank:XM_005673298.3	homeobox A6		GO:0003700,GO:0005634,GO:0006351,GO:0009952,GO:0043565,GO:0048704	DNA binding transcription factor activity|nucleus|transcription, DNA-templated|anterior/posterior pattern specification|sequence-specific DNA binding|embryonic skeletal system morphogenesis
IQCA1	24.99279573	40.02969512	9.955896335	0.249153047	-2.00489588	0.000114224	0.001058563	Down	0.045222334	0.060099275	0.080201444	0.240218601	0.236463493	0.299629204	GeneID:100515512,Genbank:XM_013984621.2	IQ motif containing with AAA domain 1		GO:0005524	ATP binding
IQCB1	171.260634	241.6171099	100.9041582	0.417360637	-1.260633554	1.19E-09	3.42E-08	Down	1.264292055	1.479159584	1.30021746	2.887683579	3.26528741	3.9199167	GeneID:100521475,Genbank:XM_021070272.1	IQ motif containing B1		GO:0001750,GO:0005516,GO:0005654,GO:0005737,GO:0005813,GO:0015630,GO:0019899,GO:0032391,GO:0045171,GO:0045494,GO:0048496,GO:0060271,GO:0072686	photoreceptor outer segment|calmodulin binding|nucleoplasm|cytoplasm|centrosome|microtubule cytoskeleton|enzyme binding|photoreceptor connecting cilium|intercellular bridge|photoreceptor cell maintenance|maintenance of animal organ identity|cilium assembly|mitotic spindle
KCNJ16	220.8787398	320.6445732	121.1129064	0.377194705	-1.406618669	1.75E-15	1.02E-13	Down	0.601802959	0.699119453	0.559438643	1.650237035	1.764655316	1.713594576	GeneID:100519442,Genbank:XM_021066712.1	potassium voltage-gated channel subfamily J member 16		GO:0005242,GO:0005886,GO:0005887,GO:0006813,GO:0008076,GO:0010107,GO:0015467,GO:0016323,GO:0034765	inward rectifier potassium channel activity|plasma membrane|integral component of plasma membrane|potassium ion transport|voltage-gated potassium channel complex|potassium ion import|G-protein activated inward rectifier potassium channel activity|basolateral plasma membrane|regulation of ion transmembrane transport	ssc04971	Gastric acid secretion
KNL1	587.4707686	801.9259734	373.0155638	0.465269272	-1.103862184	3.98E-22	3.98E-20	Down	1.158389138	1.14575367	1.281044394	2.888043419	2.60990806	2.524834174	GeneID:100626221,Genbank:XM_021097610.1	kinetochore scaffold 1
LOC100515185	22.94114723	34.6179007	11.26439376	0.326679476	-1.614052278	0.002928098	0.016372083	Down	0.127155188	0.052573376	0.097142208	0.250548387	0.261287343	0.368589796	GeneID:100515185,Genbank:XM_003122044.5	acyl-coenzyme A amino acid N-acyltransferase 2		GO:0005777,GO:0006631,GO:0006637,GO:0016410,GO:0047617	peroxisome|fatty acid metabolic process|acyl-CoA metabolic process|N-acyltransferase activity|acyl-CoA hydrolase activity	ssc00120,ssc00430,ssc01040,ssc04146,ssc04976	Primary bile acid biosynthesis|Taurine and hypotaurine metabolism|Biosynthesis of unsaturated fatty acids|Peroxisome|Bile secretion
LOC100521082	313.426716	418.4598158	208.3936163	0.49845851	-1.004454672	9.36E-11	3.07E-09	Down	10.43072806	7.435640966	9.231005285	20.06132365	18.36191894	18.1155141	GeneID:100521082,Genbank:XM_003124818.4	uncharacterized protein encoded by LINC00116		GO:0016021	integral component of membrane
LOC100521594	26.6443745	41.97884991	11.30989909	0.269749333	-1.890308701	0.000613832	0.004417126	Down	0.184103591	0.171268131	0.246135466	1.158492662	0.815728547	0.35577893	GeneID:100521594,Genbank:XM_021078745.1	uncharacterized LOC100521594
LOC100526118	49.87673023	77.57738862	22.17607183	0.28681284	-1.801818484	7.00E-06	9.39E-05	Down	0.87769992	0.321920654	0.621864983	2.537460626	2.427168588	1.641434608	GeneID:100526118,Genbank:XM_003128792.4	glutathione S-transferase A1-like		GO:0004364,GO:0005737,GO:0006749	glutathione transferase activity|cytoplasm|glutathione metabolic process	ssc00480,ssc00980,ssc00982,ssc00983,ssc01524,ssc05200,ssc05204,ssc05207,ssc05208,ssc05225,ssc05418	Glutathione metabolism|Metabolism of xenobiotics by cytochrome P450|Drug metabolism - cytochrome P450|Drug metabolism - other enzymes|Platinum drug resistance|Pathways in cancer|Chemical carcinogenesis - DNA adducts|Chemical carcinogenesis - receptor activation|Chemical carcinogenesis - reactive oxygen species|Hepatocellular carcinoma|Fluid shear stress and atherosclerosis
LOC100627836	3.500239171	7.000478341	0	0.027167842	-5.201956238	0.00245896	0.014143834	Down	0	0	0	0.109104157	0.060122681	0.050259654	GeneID:100627836,Genbank:XM_013995735.2	uncharacterized LOC100627836
LOC100739663	11.65404067	19.48489533	3.823186022	0.19537321	-2.355695441	0.003736611	0.020112488	Down	0.224800174	0.580909451	0.429349083	2.250468999	3.247980944	1.086061996	GeneID:100739663,Genbank:XM_013988537.2	metallothionein-1C				ssc04978	Mineral absorption
LOC102157778	168.529796	235.9856068	101.0739852	0.428049714	-1.224149733	5.61E-09	1.41E-07	Down	0.755249084	0.995341662	1.000707375	2.583266488	2.182413467	1.93385564	GeneID:102157778,Genbank:XM_021084513.1	collagen alpha-1(I) chain-like
LOC110257526	26.41517635	39.30220019	13.52815251	0.346189998	-1.530364051	0.005575744	0.027962127	Down	0.264587815	0.09767504	0.379005053	0.882927365	0.436896552	0.91306097	GeneID:110257526,Genbank:XM_021078743.1	ena/VASP-like protein
LOC110260282	3.03036522	6.06073044	0	0.031388941	-4.99359982	0.004917312	0.025285051	Down	0	0	0	0.127258664	0.096424434	0.080606164	GeneID:110260282,Genbank:XM_021089279.1	tigger transposable element-derived protein 1-like		GO:0003677,GO:0005634	DNA binding|nucleus
LOC110260812	38.06139965	52.0462861	24.0765132	0.463152798	-1.110439866	0.009831419	0.044473543	Down	0.415758	0.39237729	0.448817754	0.551505502	1.149164721	1.117842771	GeneID:110260812,Genbank:XM_021092993.1	uncharacterized LOC110260812
LOC110261008	54.05956917	75.27081782	32.84832051	0.43705217	-1.194122592	0.001858919	0.0112771	Down	0.299773108	0.456634679	0.73827651	1.519313987	1.079003837	0.975679125	GeneID:110261008,Genbank:XM_021094536.1	very-long-chain 3-oxoacyl-CoA reductase-B-like		GO:0004303,GO:0005789,GO:0006633,GO:0006703,GO:0016021,GO:0102339,GO:0102340,GO:0102341,GO:0102342	estradiol 17-beta-dehydrogenase activity|endoplasmic reticulum membrane|fatty acid biosynthetic process|estrogen biosynthetic process|integral component of membrane|3-oxo-arachidoyl-CoA reductase activity|3-oxo-behenoyl-CoA reductase activity|3-oxo-lignoceroyl-CoA reductase activity|3-oxo-cerotoyl-CoA reductase activity
LOC110261079	47.66698875	67.78725416	27.54672333	0.40641497	-1.298974553	0.000858738	0.005872553	Down	0.088905579	0.15135958	0.17479622	0.388921352	0.261944332	0.414363902	GeneID:110261079,Genbank:XM_021095200.1	uncharacterized LOC110261079
LOC110261530	54.40931445	74.77411178	34.04451713	0.454217554	-1.138544634	0.002929843	0.016375901	Down	0.527102464	1.331824527	1.006720573	2.512766561	1.664179332	2.405079504	GeneID:110261530,Genbank:XM_021098792.1	uncharacterized LOC110261530
LRP2	2229.209039	3265.588504	1192.829574	0.365222221	-1.45315355	1.08E-69	7.95E-67	Down	2.027536392	2.315728953	2.314953906	6.402492559	5.927841948	6.647480899	GeneID:100519689,Genbank:XM_021076311.1	LDL receptor related protein 2		GO:0001523,GO:0001843,GO:0003139,GO:0003148,GO:0003223,GO:0003281,GO:0005041,GO:0005509,GO:0005764,GO:0005765,GO:0005783,GO:0005794,GO:0005886,GO:0005905,GO:0006629,GO:0006897,GO:0006898,GO:0007605,GO:0008144,GO:0008283,GO:0008584,GO:0009897,GO:0016021,GO:0016324,GO:0017124,GO:0030001,GO:0030139,GO:0030424,GO:0030425,GO:0030514,GO:0030665,GO:0030900,GO:0031526,GO:0031904,GO:0035258,GO:0035904,GO:…	retinoid metabolic process|neural tube closure|secondary heart field specification|outflow tract septum morphogenesis|ventricular compact myocardium morphogenesis|ventricular septum development|low-density lipoprotein receptor activity|calcium ion binding|lysosome|lysosomal membrane|endoplasmic reticulum|Golgi apparatus|plasma membrane|clathrin-coated pit|lipid metabolic process|endocytosis|recep…	ssc04340,ssc04918,ssc04979	Hedgehog signaling pathway|Thyroid hormone synthesis|Cholesterol metabolism
LRR1	129.767555	181.205217	78.32989298	0.432174167	-1.210315256	1.12E-06	1.82E-05	Down	0.706640105	0.468033332	0.379990687	1.144685547	1.321650499	1.266141941	GeneID:100518890,Genbank:XM_021101347.1	leucine rich repeat protein 1		GO:0005737,GO:0005829,GO:0005886,GO:0007165,GO:0016567,GO:0043687	cytoplasm|cytosol|plasma membrane|signal transduction|protein ubiquitination|post-translational protein modification
LTB4R2	3.671289872	7.342579745	0	0.025911526	-5.270262222	0.001770361	0.010807895	Down	0	0	0	0.104801252	0.094113609	0.070806983	GeneID:100156094,Genbank:XM_021099204.1	leukotriene B4 receptor 2		GO:0001632,GO:0004974,GO:0005654,GO:0005886,GO:0005887,GO:0006935,GO:0007186,GO:0007194,GO:0007200,GO:0007218,GO:0008528,GO:0016020,GO:0051546	leukotriene B4 receptor activity|leukotriene receptor activity|nucleoplasm|plasma membrane|integral component of plasma membrane|chemotaxis|G-protein coupled receptor signaling pathway|negative regulation of adenylate cyclase activity|phospholipase C-activating G-protein coupled receptor signaling pathway|neuropeptide signaling pathway|G-protein coupled peptide receptor activity|membrane|keratino…	ssc04020,ssc04080	Calcium signaling pathway|Neuroactive ligand-receptor interaction
MOB3B	53.1279263	82.66799162	23.58786099	0.284634298	-1.812818577	4.28E-07	7.56E-06	Down	0.156180725	0.182492381	0.123207487	0.472617231	0.614827129	0.597075101	GeneID:100516148,Genbank:XM_003130696.6	MOB kinase activator 3B		GO:0046872	metal ion binding
NAGS	36.18317683	49.91672943	22.44962424	0.449397807	-1.15393501	0.004800992	0.024811025	Down	0.513161733	0.64209648	0.593215377	1.364783066	1.144666335	1.539716077	GeneID:100048960,Genbank:NM_001097520.1	N-acetylglutamate synthase				ssc00220	Arginine biosynthesis
NEK5	117.0444945	156.1689596	77.92002944	0.49811885	-1.005438087	4.99E-05	0.000511161	Down	0.258602462	0.35366293	0.281147949	0.735881901	0.509678731	0.622762256	GeneID:100156672,Genbank:XM_005668386.3	NIMA related kinase 5		GO:0004674,GO:0005524,GO:0046872,GO:0051155,GO:2001056	protein serine/threonine kinase activity|ATP binding|metal ion binding|positive regulation of striated muscle cell differentiation|positive regulation of cysteine-type endopeptidase activity
OIP5	223.6697877	302.5391351	144.8004402	0.478866088	-1.062305822	1.21E-09	3.47E-08	Down	0.399335141	0.374166641	0.427987642	0.914863474	0.760993581	0.935493125	GeneID:100516409,Genbank:XM_003121583.5	Opa interacting protein 5		GO:0000775,GO:0000785,GO:0005634,GO:0005654,GO:0005829,GO:0007049,GO:0007059,GO:0007154,GO:0010369,GO:0015030,GO:0016607,GO:0034080,GO:0042802,GO:0046872,GO:0051301	chromosome, centromeric region|chromatin|nucleus|nucleoplasm|cytosol|cell cycle|chromosome segregation|cell communication|chromocenter|Cajal body|nuclear speck|CENP-A containing nucleosome assembly|identical protein binding|metal ion binding|cell division
PARPBP	118.4589569	168.0685868	68.84932697	0.410411016	-1.284858638	4.71E-07	8.29E-06	Down	0.496551566	0.404385482	0.596324173	1.240948096	1.014551337	1.541147662	GeneID:100523000,Genbank:XM_021092657.1	PARP1 binding protein		GO:0000785,GO:0003677,GO:0005654,GO:0005737,GO:0006281,GO:2000042	chromatin|DNA binding|nucleoplasm|cytoplasm|DNA repair|negative regulation of double-strand break repair via homologous recombination
PBK	269.4516032	363.255573	175.6476334	0.483580236	-1.048172812	4.52E-11	1.55E-09	Down	2.167701763	2.199648818	2.335131341	4.889613162	5.232666736	4.304012798	GeneID:100141310,Genbank:XM_021071781.1	PDZ binding kinase		GO:0000278,GO:0004674,GO:0005524,GO:0005634,GO:0032435,GO:0032873,GO:0034644,GO:0050728	mitotic cell cycle|protein serine/threonine kinase activity|ATP binding|nucleus|negative regulation of proteasomal ubiquitin-dependent protein catabolic process|negative regulation of stress-activated MAPK cascade|cellular response to UV|negative regulation of inflammatory response
PKHD1	101.730364	136.8979559	66.56277218	0.48663173	-1.039097704	0.000121095	0.001111555	Down	0.121125575	0.095741907	0.125875891	0.309090331	0.183584616	0.240958884	GeneID:100517169,Genbank:XM_021098821.1	PKHD1, fibrocystin/polyductin
POLE	963.9915884	1287.735084	640.2480925	0.49739723	-1.007529621	5.16E-19	4.08E-17	Down	2.752805673	1.976534106	2.281678261	5.10117707	5.117105675	4.434368024	GeneID:100620959,Genbank:XM_021073944.1	DNA polymerase epsilon, catalytic subunit				ssc03030,ssc03410,ssc03420	DNA replication|Base excision repair|Nucleotide excision repair
RAD51AP1	231.4313336	311.7813858	151.0812814	0.484724658	-1.044762621	1.28E-09	3.65E-08	Down	1.932597691	2.012310095	2.252654243	4.498085692	4.845419481	3.968152563	GeneID:100157339,Genbank:XM_001926380.4	RAD51 associated protein 1		GO:0000724,GO:0000731,GO:0000732,GO:0000790,GO:0003690,GO:0003697,GO:0003723,GO:0005634,GO:0005654,GO:0006281,GO:0010569,GO:0036297,GO:0043234,GO:0071479	double-strand break repair via homologous recombination|DNA synthesis involved in DNA repair|strand displacement|nuclear chromatin|double-stranded DNA binding|single-stranded DNA binding|RNA binding|nucleus|nucleoplasm|DNA repair|regulation of double-strand break repair via homologous recombination|interstrand cross-link repair|protein complex|cellular response to ionizing radiation
RAD54L	199.9866742	266.6515343	133.321814	0.499702371	-1.000859033	5.09E-08	1.07E-06	Down	1.469057467	1.358081872	1.155899841	2.623730178	2.68057703	2.97889143	GeneID:100141305,Genbank:NM_001123183.1	RAD54 like (S. cerevisiae)				ssc03440	Homologous recombination
RAD9B	22.44837203	32.27852101	12.61822305	0.392327513	-1.349869583	0.010616642	0.047263059	Down	0.171665587	0.118294288	0.232238822	0.491011418	0.509834585	0.387033002	GeneID:100738069,Genbank:XM_013982863.2	RAD9 checkpoint clamp component B		GO:0000076,GO:0006281,GO:0008408,GO:0030896,GO:0031573,GO:0071479,GO:0090305	DNA replication checkpoint|DNA repair|3'-5' exonuclease activity|checkpoint clamp complex|intra-S DNA damage checkpoint|cellular response to ionizing radiation|nucleic acid phosphodiester bond hydrolysis	ssc04218	Cellular senescence
RASGEF1A	76.55111598	107.2249261	45.87730585	0.427740771	-1.225191366	8.76E-05	0.00083464	Down	0.117068361	0.211762656	0.223590545	0.438491606	0.39869636	0.509026065	GeneID:100156683,Genbank:XM_005670996.3	RasGEF domain family member 1A		GO:0000165,GO:0005088,GO:0005829,GO:0007264,GO:0016477,GO:0046579	MAPK cascade|Ras guanyl-nucleotide exchange factor activity|cytosol|small GTPase mediated signal transduction|cell migration|positive regulation of Ras protein signal transduction
RGS9BP	63.99817252	89.7093042	38.28704084	0.427860752	-1.224786748	0.000365238	0.002869249	Down	0.318444743	0.36573234	0.619465196	0.944575548	0.942918123	1.287765345	GeneID:102160982,Genbank:XM_021094272.1	regulator of G protein signaling 9 binding protein		GO:0009968,GO:0016021,GO:0050908,GO:0097381	negative regulation of signal transduction|integral component of membrane|detection of light stimulus involved in visual perception|photoreceptor disc membrane
SAMD15	108.5903382	151.5952087	65.58546777	0.432393143	-1.209584449	1.93E-06	2.94E-05	Down	0.899200695	0.847444375	0.757674852	2.143303808	1.566673161	2.312673192	GeneID:100152746,Genbank:XM_013989196.2	sterile alpha motif domain containing 15		GO:0000027,GO:0006364,GO:0030687	ribosomal large subunit assembly|rRNA processing|preribosome, large subunit precursor
SDR39U1	18.48645743	27.61982437	9.353090486	0.338165554	-1.564198383	0.01009373	0.045407063	Down	0.031840706	0.060338695	0.050677519	0.101192548	0.127790044	0.210234152	GeneID:100152844,Genbank:XM_013978164.2	short chain dehydrogenase/reductase family 39U member 1		GO:0016491,GO:0050662	oxidoreductase activity|coenzyme binding
SERPINB7	38.25785406	52.35945218	24.15625595	0.460969892	-1.117255569	0.006547693	0.03186241	Down	0.227652968	0.326822999	0.326098257	0.759676083	0.743115324	0.488819782	GeneID:100152588,Genbank:XM_001925047.5	serpin family B member 7		GO:0004867,GO:0005615,GO:0005737,GO:0032914,GO:0032967,GO:0072126,GO:0090362	serine-type endopeptidase inhibitor activity|extracellular space|cytoplasm|positive regulation of transforming growth factor beta1 production|positive regulation of collagen biosynthetic process|positive regulation of glomerular mesangial cell proliferation|positive regulation of platelet-derived growth factor production
SLC17A3	124.0624685	170.1837041	77.94123285	0.458528353	-1.12491715	6.67E-07	1.14E-05	Down	0.361620468	0.286108964	0.358122141	0.749148209	0.821347468	0.71177036	GeneID:100157358,Genbank:XM_021098419.1	solute carrier family 17 member 3		GO:0005436,GO:0005737,GO:0005789,GO:0005886,GO:0005887,GO:0006814,GO:0006817,GO:0008308,GO:0008514,GO:0015143,GO:0015238,GO:0015562,GO:0015711,GO:0015747,GO:0015760,GO:0015893,GO:0016324,GO:0019534,GO:0031526,GO:0034220,GO:0035725,GO:0046415,GO:0048471	sodium:phosphate symporter activity|cytoplasm|endoplasmic reticulum membrane|plasma membrane|integral component of plasma membrane|sodium ion transport|phosphate ion transport|voltage-gated anion channel activity|organic anion transmembrane transporter activity|urate transmembrane transporter activity|drug transmembrane transporter activity|efflux transmembrane transporter activity|organic anion …
SLC17A4	28.02583783	42.22648083	13.82519483	0.327144785	-1.611998822	0.003466123	0.018900666	Down	0.070501847	0.029149578	0.013465249	0.11292676	0.149399362	0.095371036	GeneID:106504136,Genbank:XM_021098408.1	solute carrier family 17 member 4		GO:0005436,GO:0005887,GO:0006796,GO:0006814,GO:0016020,GO:0016324	sodium:phosphate symporter activity|integral component of plasma membrane|phosphate-containing compound metabolic process|sodium ion transport|membrane|apical plasma membrane
SLC1A2	174.7172843	234.6941488	114.7404198	0.488271589	-1.034244261	2.46E-05	0.000280115	Down	0.098914701	0.208996264	0.172249321	0.367523318	0.287231035	0.371059734	GeneID:100627068,Genbank:XM_003480708.4	solute carrier family 1 member 2		GO:0005313,GO:0005314,GO:0005886,GO:0005887,GO:0006811,GO:0007268,GO:0007632,GO:0009611,GO:0009986,GO:0010259,GO:0014047,GO:0015171,GO:0015501,GO:0016020,GO:0021537,GO:0030534,GO:0030673,GO:0031668,GO:0035264,GO:0043200,GO:0046326,GO:0046872,GO:0070207,GO:0070779,GO:0089711,GO:0098712	L-glutamate transmembrane transporter activity|high-affinity glutamate transmembrane transporter activity|plasma membrane|integral component of plasma membrane|ion transport|chemical synaptic transmission|visual behavior|response to wounding|cell surface|multicellular organism aging|glutamate secretion|amino acid transmembrane transporter activity|glutamate:sodium symporter activity|membrane|tele…	ssc04721,ssc04724,ssc05014,ssc05016	Synaptic vesicle cycle|Glutamatergic synapse|Amyotrophic lateral sclerosis|Huntington disease
SLC22A2	24.34884332	37.33058063	11.36710601	0.304439096	-1.715774454	0.001022498	0.006811207	Down	0.117126233	0.072640231	0.067110323	0.357347911	0.293327712	0.226345645	GeneID:396936,Genbank:XM_021082434.1	solute carrier family 22 member 2		GO:0005277,GO:0005329,GO:0005333,GO:0005887,GO:0006836,GO:0008513,GO:0008514,GO:0015651,GO:0015872,GO:0015874	acetylcholine transmembrane transporter activity|dopamine transmembrane transporter activity|norepinephrine transmembrane transporter activity|integral component of plasma membrane|neurotransmitter transport|secondary active organic cation transmembrane transporter activity|organic anion transmembrane transporter activity|quaternary ammonium group transmembrane transporter activity|dopamine trans…	ssc05231	Choline metabolism in cancer
SLC26A7	247.6156735	332.0730419	163.158305	0.490550673	-1.027525922	5.45E-08	1.14E-06	Down	0.524533739	0.620120838	0.39759514	1.006459747	1.035745034	1.225892478	GeneID:100626316,Genbank:XM_021089127.1	solute carrier family 26 member 7		GO:0001696,GO:0005254,GO:0005737,GO:0005768,GO:0005886,GO:0005887,GO:0006811,GO:0006820,GO:0006821,GO:0008271,GO:0008272,GO:0015106,GO:0015116,GO:0015301,GO:0015701,GO:0016323,GO:0019531,GO:0019532,GO:0042391,GO:0051453,GO:0055038	gastric acid secretion|chloride channel activity|cytoplasm|endosome|plasma membrane|integral component of plasma membrane|ion transport|anion transport|chloride transport|secondary active sulfate transmembrane transporter activity|sulfate transport|bicarbonate transmembrane transporter activity|sulfate transmembrane transporter activity|anion:anion antiporter activity|bicarbonate transport|basola…	ssc04971	Gastric acid secretion
SLC2A2	316.3553559	447.7893838	184.9213281	0.413050651	-1.275609388	7.55E-19	5.91E-17	Down	3.133971479	2.84098586	2.976804264	7.573887819	7.716260857	7.254699327	GeneID:397429,Genbank:NM_001097417.1	solute carrier family 2 member 2				ssc04911,ssc04917,ssc04922,ssc04930,ssc04931,ssc04950,ssc04973,ssc05230	Insulin secretion|Prolactin signaling pathway|Glucagon signaling pathway|Type II diabetes mellitus|Insulin resistance|Maturity onset diabetes of the young|Carbohydrate digestion and absorption|Central carbon metabolism in cancer
SLC34A1	150.9680059	223.903508	78.03250372	0.348853748	-1.519305762	9.89E-12	3.66E-10	Down	0.514160328	0.431811023	0.503276128	1.317449966	1.256695866	1.745029879	GeneID:733703,Genbank:XM_021082339.1	solute carrier family 34 member 1		GO:0001503,GO:0001822,GO:0005436,GO:0005737,GO:0005768,GO:0005886,GO:0005887,GO:0005903,GO:0006817,GO:0009100,GO:0009986,GO:0010288,GO:0015321,GO:0016324,GO:0016607,GO:0030165,GO:0030643,GO:0031526,GO:0031982,GO:0032026,GO:0032355,GO:0032403,GO:0033189,GO:0035864,GO:0042431,GO:0042493,GO:0042803,GO:0044267,GO:0045121,GO:0045838,GO:0046686,GO:0046689,GO:0048471,GO:0051260,GO:0055062,GO:0060416,GO:…	ossification|kidney development|sodium:phosphate symporter activity|cytoplasm|endosome|plasma membrane|integral component of plasma membrane|brush border|phosphate ion transport|glycoprotein metabolic process|cell surface|response to lead ion|sodium-dependent phosphate transmembrane transporter activity|apical plasma membrane|nuclear speck|PDZ domain binding|cellular phosphate ion homeostasis|bru…	ssc04928,ssc04978	Parathyroid hormone synthesis, secretion and action|Mineral absorption
SLC43A2	148.2813153	204.565956	91.99667453	0.448793708	-1.155875644	7.66E-07	1.30E-05	Down	0.433493466	0.430677631	0.253203545	0.938962572	0.790506623	0.858056245	GeneID:100623009,Genbank:XM_013990000.2	solute carrier family 43 member 2		GO:0005887,GO:0015175,GO:0015179	integral component of plasma membrane|neutral amino acid transmembrane transporter activity|L-amino acid transmembrane transporter activity
SPATA17	21.98104778	33.07330026	10.8887953	0.330919028	-1.595449846	0.005081227	0.025989257	Down	0.170292076	0.062864896	0.151005811	0.266735816	0.43350459	0.505385562	GeneID:100415922,Genbank:XM_021063977.1	spermatogenesis associated 17		GO:0005516,GO:0005737	calmodulin binding|cytoplasm
SPEF2	107.1457207	146.6017005	67.68974101	0.462214756	-1.113364776	5.42E-06	7.53E-05	Down	0.423505993	0.301312047	0.351906703	0.770856011	0.784072319	0.866252319	GeneID:733620,Genbank:NM_001044561.1	sperm flagellar 2
STRA6	210.7048679	287.8252627	133.5844731	0.464017084	-1.107750171	9.60E-07	1.58E-05	Down	0.913383671	0.569547815	0.436121151	1.33939585	1.386624883	1.56365519	GeneID:100153335,Genbank:XM_021099065.1	stimulated by retinoic acid 6		GO:0004872,GO:0005887,GO:0016918,GO:0019841,GO:0034632,GO:0034633,GO:0043010	receptor activity|integral component of plasma membrane|retinal binding|retinol binding|retinol transmembrane transporter activity|retinol transport|camera-type eye development
TIE1	26.37146279	39.05468043	13.68824516	0.351331024	-1.509097115	0.006038708	0.029789801	Down	0.067332725	0.016703567	0.023147953	0.102714857	0.088204485	0.124915229	GeneID:494022,Genbank:XM_021096885.1	tyrosine kinase with immunoglobulin like and EGF like domains 1		GO:0001525,GO:0004714,GO:0005524,GO:0005886,GO:0016021	angiogenesis|transmembrane receptor protein tyrosine kinase activity|ATP binding|plasma membrane|integral component of membrane
TM4SF20	35.68485279	51.34433874	20.02536683	0.391510235	-1.352878072	0.006309167	0.030916322	Down	0.434122303	0.086850724	0.2942097	0.947972734	0.553044187	0.663031947	GeneID:100513630,Genbank:XM_003133694.5	transmembrane 4 L six family member 20		GO:0005789,GO:0016021,GO:0045861	endoplasmic reticulum membrane|integral component of membrane|negative regulation of proteolysis
TMEM207	161.721203	250.9391128	72.50329313	0.289130774	-1.790205923	2.16E-13	1.02E-11	Down	1.257821754	0.663072579	0.720699555	3.753621971	2.931973487	2.807495391	GeneID:100625461,Genbank:XM_021070051.1	transmembrane protein 207		GO:0016021	integral component of membrane
TPH1	63.2208784	84.84231198	41.59944483	0.489653759	-1.030166136	0.00638687	0.031217726	Down	0.109212117	0.351940758	0.306743812	0.496128318	0.600232089	0.540043978	GeneID:100511002,Genbank:XM_003122941.3	tryptophan hydroxylase 1		GO:0004510,GO:0005506,GO:0005829,GO:0007623,GO:0009072,GO:0030279,GO:0035902,GO:0042427,GO:0043005,GO:0045600,GO:0046219,GO:0046849,GO:0060749	tryptophan 5-monooxygenase activity|iron ion binding|cytosol|circadian rhythm|aromatic amino acid family metabolic process|negative regulation of ossification|response to immobilization stress|serotonin biosynthetic process|neuron projection|positive regulation of fat cell differentiation|indolalkylamine biosynthetic process|bone remodeling|mammary gland alveolus development	ssc00380,ssc00790,ssc04726	Tryptophan metabolism|Folate biosynthesis|Serotonergic synapse
TSNAXIP1	140.2661799	191.9061635	88.62619627	0.46168427	-1.115021516	1.09E-07	2.15E-06	Down	0.811439458	0.924765803	0.923907239	2.043223304	1.93394625	2.02043809	GeneID:100520430,Genbank:XM_021094108.1	translin associated factor X interacting protein 1		GO:0007275,GO:0007283,GO:0030154,GO:0048471	multicellular organism development|spermatogenesis|cell differentiation|perinuclear region of cytoplasm
WIF1	555.2742696	758.7624796	351.7860597	0.46369972	-1.10873724	1.49E-20	1.36E-18	Down	4.704567005	4.171958809	4.185784386	9.130234646	9.632604764	10.51985984	GeneID:100512657,Genbank:NM_001315718.1	WNT inhibitory factor 1		GO:0005576,GO:0007275,GO:0016055,GO:0017147,GO:0030178,GO:0045600	extracellular region|multicellular organism development|Wnt signaling pathway|Wnt-protein binding|negative regulation of Wnt signaling pathway|positive regulation of fat cell differentiation	ssc04310	Wnt signaling pathway
ZNF483	42.41218731	59.439364	25.38501062	0.427885887	-1.224701998	0.004240719	0.02235765	Down	0.257387147	0.154479003	0.19822073	0.277064127	0.647792256	0.553556842	GeneID:110259660,Genbank:XM_021085145.1	zinc finger protein 483		GO:0003677,GO:0003700,GO:0005634,GO:0006351,GO:0006355,GO:0046872	DNA binding|DNA binding transcription factor activity|nucleus|transcription, DNA-templated|regulation of transcription, DNA-templated|metal ion binding
ZSCAN31	4.345500471	8.349639907	0.341361035	0.044413852	-4.492846497	0.005073208	0.02595685	Down	0.007317284	0	0	0.041858944	0.056385246	0.08484361	GeneID:110255253,Genbank:XM_005665677.3	zinc finger and SCAN domain containing 31		GO:0003677,GO:0003700,GO:0005634,GO:0006351,GO:0046872	DNA binding|DNA binding transcription factor activity|nucleus|transcription, DNA-templated|metal ion binding
ADAM12	12.7179022	3.521871264	21.91393314	6.229258338	2.639060405	0.001853541	0.011248901	Up	0.017616916	0.054628959	0.086520346	0.00959796	0.002424138	0.01459053	GeneID:100157228,Genbank:XM_021072593.1	ADAM metallopeptidase domain 12
ADAM19	20.6447258	9.612245165	31.67720644	3.297848818	1.721525263	0.00348144	0.018964977	Up	0.112027526	0.133611685	0.148128218	0.041080762	0.016601104	0.066613055	GeneID:100521528,Genbank:XM_013984891.2	ADAM metallopeptidase domain 19		GO:0004222,GO:0005794,GO:0005886,GO:0006509,GO:0007507,GO:0016021,GO:0017124,GO:0030198,GO:0046872	metalloendopeptidase activity|Golgi apparatus|plasma membrane|membrane protein ectodomain proteolysis|heart development|integral component of membrane|SH3 domain binding|extracellular matrix organization|metal ion binding
ADAMTS16	29.10506164	8.280716992	49.92940629	6.012470951	2.587958019	8.59E-07	1.44E-05	Up	0.323457119	0.334340128	0.221466653	0.075643443	0.023513994	0.053072717	GeneID:100519115,Genbank:XM_021076731.1	ADAM metallopeptidase with thrombospondin type 1 motif 16		GO:0001658,GO:0003073,GO:0004222,GO:0005578,GO:0046872,GO:0048232,GO:1902017	branching involved in ureteric bud morphogenesis|regulation of systemic arterial blood pressure|metalloendopeptidase activity|proteinaceous extracellular matrix|metal ion binding|male gamete generation|regulation of cilium assembly
ADAMTS7	20.23336675	8.345627238	32.12110626	3.852561819	1.945818107	0.001209791	0.007842028	Up	0.038286901	0.065958497	0.06441938	0.012167912	0.008780646	0.024663058	GeneID:100154398,Genbank:XM_021098839.1	ADAM metallopeptidase with thrombospondin type 1 motif 7		GO:0004222,GO:0005578,GO:0005615,GO:0005788,GO:0008237,GO:0009986,GO:0032331,GO:0036066,GO:0046872,GO:0051603,GO:0071347,GO:0071356,GO:0071773	metalloendopeptidase activity|proteinaceous extracellular matrix|extracellular space|endoplasmic reticulum lumen|metallopeptidase activity|cell surface|negative regulation of chondrocyte differentiation|protein O-linked fucosylation|metal ion binding|proteolysis involved in cellular protein catabolic process|cellular response to interleukin-1|cellular response to tumor necrosis factor|cellular re…
ADAMTS8	72.97977801	26.6007262	119.3588298	4.49141923	2.16717139	1.53E-10	4.87E-09	Up	0.564292917	0.475090207	0.530184035	0.112808898	0.070133977	0.180282985	GeneID:100518855,Genbank:XM_003130083.4	ADAM metallopeptidase with thrombospondin type 1 motif 8		GO:0004222,GO:0005178,GO:0005578,GO:0008201,GO:0008237,GO:0008270,GO:0008285,GO:0009673	metalloendopeptidase activity|integrin binding|proteinaceous extracellular matrix|heparin binding|metallopeptidase activity|zinc ion binding|negative regulation of cell proliferation|low-affinity phosphate transmembrane transporter activity
ADORA2A	44.74670841	27.76479302	61.7286238	2.21916511	1.150017011	0.002437439	0.014044263	Up	0.378748709	0.555918717	0.412325234	0.259998445	0.182409199	0.190301616	GeneID:503661,Genbank:XM_003483462.4	adenosine A2a receptor		GO:0001609,GO:0001963,GO:0001975,GO:0005622,GO:0005887,GO:0007189,GO:0007626,GO:0019899,GO:0032230,GO:0042755,GO:0042802,GO:0046636,GO:0050728,GO:0060080,GO:0098794,GO:2001235	G-protein coupled adenosine receptor activity|synaptic transmission, dopaminergic|response to amphetamine|intracellular|integral component of plasma membrane|adenylate cyclase-activating G-protein coupled receptor signaling pathway|locomotory behavior|enzyme binding|positive regulation of synaptic transmission, GABAergic|eating behavior|identical protein binding|negative regulation of alpha-beta …	ssc04015,ssc04020,ssc04024,ssc04080,ssc04270,ssc05012,ssc05034	Rap1 signaling pathway|Calcium signaling pathway|cAMP signaling pathway|Neuroactive ligand-receptor interaction|Vascular smooth muscle contraction|Parkinson disease|Alcoholism
ADRA1B	32.61873878	15.11460856	50.12286901	3.317309043	1.730013421	0.000446083	0.003397157	Up	0.309922678	0.612434415	0.391715589	0.069526685	0.166822111	0.176153958	GeneID:100519931,Genbank:XM_021076921.1	adrenoceptor alpha 1B		GO:0001994,GO:0004937,GO:0005634,GO:0005737,GO:0005886,GO:0005887,GO:0005901,GO:0007186,GO:0007188,GO:0007200,GO:0007204,GO:0007267,GO:0007275,GO:0008283,GO:0031965,GO:0035556,GO:0042593,GO:0043410,GO:0045907,GO:0045987,GO:0046982,GO:0055117,GO:0071880	norepinephrine-epinephrine vasoconstriction involved in regulation of systemic arterial blood pressure|alpha1-adrenergic receptor activity|nucleus|cytoplasm|plasma membrane|integral component of plasma membrane|caveola|G-protein coupled receptor signaling pathway|adenylate cyclase-modulating G-protein coupled receptor signaling pathway|phospholipase C-activating G-protein coupled receptor signali…	ssc04020,ssc04022,ssc04080,ssc04261,ssc04270,ssc04970	Calcium signaling pathway|cGMP-PKG signaling pathway|Neuroactive ligand-receptor interaction|Adrenergic signaling in cardiomyocytes|Vascular smooth muscle contraction|Salivary secretion
ADRB2	241.4338276	154.2920329	328.5756224	2.12906895	1.090222672	1.57E-10	4.98E-09	Up	3.325754653	3.828556347	3.388391656	1.580128407	1.91777486	1.65511323	GeneID:397357,Genbank:XM_021081158.1	adrenoceptor beta 2		GO:0002025,GO:0002032,GO:0004941,GO:0005769,GO:0005887,GO:0006898,GO:0007190,GO:0007267,GO:0042803,GO:0043235,GO:0043410,GO:0045986,GO:0051379,GO:0051380,GO:0071880,GO:1901098,GO:1904504	norepinephrine-epinephrine-mediated vasodilation involved in regulation of systemic arterial blood pressure|desensitization of G-protein coupled receptor protein signaling pathway by arrestin|beta2-adrenergic receptor activity|early endosome|integral component of plasma membrane|receptor-mediated endocytosis|activation of adenylate cyclase activity|cell-cell signaling|protein homodimerization act…	ssc04020,ssc04022,ssc04024,ssc04080,ssc04261,ssc04923,ssc04924,ssc04970,ssc05207	Calcium signaling pathway|cGMP-PKG signaling pathway|cAMP signaling pathway|Neuroactive ligand-receptor interaction|Adrenergic signaling in cardiomyocytes|Regulation of lipolysis in adipocytes|Renin secretion|Salivary secretion|Chemical carcinogenesis - receptor activation
ALDH1A2	18.64224469	9.566578965	27.71791042	2.891469536	1.531802902	0.009731474	0.044086093	Up	0.124821511	0.250453004	0.210351528	0.091006196	0.063651493	0.056756874	GeneID:100737077,Genbank:XM_021094606.1	aldehyde dehydrogenase 1 family member A2				ssc00830	Retinol metabolism
ALPK2	36.90850648	15.68419431	58.13281865	3.705044692	1.889490945	1.41E-05	0.000171694	Up	0.149992089	0.17513632	0.140583505	0.045020531	0.026754705	0.059045288	GeneID:100152584,Genbank:XM_001925970.7	alpha kinase 2		GO:0004674,GO:0005524,GO:0005737	protein serine/threonine kinase activity|ATP binding|cytoplasm
ANKH	25616.79402	13229.85634	38003.73171	2.872610578	1.522362429	5.37E-128	2.76E-124	Up	75.91488938	81.21083752	87.78090256	28.8763412	30.79022549	29.0532087	GeneID:100624458,Genbank:XM_003359727.5	ANKH inorganic pyrophosphate transport regulator		GO:0001501,GO:0005315,GO:0005886,GO:0005887,GO:0007626,GO:0015114,GO:0016021,GO:0019867,GO:0030500,GO:0030504,GO:0055085	skeletal system development|inorganic phosphate transmembrane transporter activity|plasma membrane|integral component of plasma membrane|locomotory behavior|phosphate ion transmembrane transporter activity|integral component of membrane|outer membrane|regulation of bone mineralization|inorganic diphosphate transmembrane transporter activity|transmembrane transport
ANKRD60	5.979909283	1.275434623	10.68438394	8.36211174	3.063867322	0.008711307	0.040402124	Up	0.433794085	0.310423488	0.28679177	0.063629332	0	0.064484931	GeneID:100144514,Genbank:NM_001128449.1	ankyrin repeat domain 60
AOAH	87.22062115	46.96766523	127.4735771	2.710734675	1.43868391	2.56E-07	4.73E-06	Up	0.513114523	0.692438896	0.539910054	0.253667992	0.192205324	0.224944098	GeneID:100522290,Genbank:XM_013985718.2	acyloxyacyl hydrolase		GO:0003824,GO:0004465,GO:0005576,GO:0006629,GO:0006954,GO:0031410,GO:0050528	catalytic activity|lipoprotein lipase activity|extracellular region|lipid metabolic process|inflammatory response|cytoplasmic vesicle|acyloxyacyl hydrolase activity
APOBEC1	110.5168232	63.7014484	157.3321979	2.467563574	1.303087254	9.63E-07	1.58E-05	Up	2.62801426	3.621914923	2.382340469	1.089399006	1.485796124	1.067246145	GeneID:100512412,Genbank:XM_013988403.2	apolipoprotein B mRNA editing enzyme catalytic subunit 1		GO:0003723,GO:0003729,GO:0004126,GO:0004131,GO:0005654,GO:0005737,GO:0006396,GO:0006397,GO:0006629,GO:0006641,GO:0006970,GO:0008047,GO:0008270,GO:0010043,GO:0010332,GO:0016554,GO:0016556,GO:0017091,GO:0019904,GO:0032869,GO:0042127,GO:0042158,GO:0042953,GO:0043021,GO:0045471,GO:0048255,GO:0051592,GO:0051607,GO:0070383,GO:0080111,GO:0090209,GO:0090310,GO:0090366	RNA binding|mRNA binding|cytidine deaminase activity|cytosine deaminase activity|nucleoplasm|cytoplasm|RNA processing|mRNA processing|lipid metabolic process|triglyceride metabolic process|response to osmotic stress|enzyme activator activity|zinc ion binding|response to zinc ion|response to gamma radiation|cytidine to uridine editing|mRNA modification|AU-rich element binding|protein domain specif…
ARG1	17777.96499	10738.32273	24817.60726	2.311078443	1.208566229	1.88E-46	6.58E-44	Up	260.422404	330.9182775	274.4130539	122.8950974	128.3065953	138.927943	GeneID:397115,Genbank:XM_021082747.1	arginase 1		GO:0000050,GO:0004053,GO:0005615,GO:0005737,GO:0006525,GO:0042832,GO:0046007,GO:0046872,GO:0060336,GO:0070965,GO:2000552	urea cycle|arginase activity|extracellular space|cytoplasm|arginine metabolic process|defense response to protozoan|negative regulation of activated T cell proliferation|metal ion binding|negative regulation of interferon-gamma-mediated signaling pathway|positive regulation of neutrophil mediated killing of fungus|negative regulation of T-helper 2 cell cytokine production	ssc00220,ssc00330,ssc05146	Arginine biosynthesis|Arginine and proline metabolism|Amoebiasis
ARHGAP25	171.0168835	108.4738274	233.5599396	2.153192296	1.106477169	7.76E-07	1.31E-05	Up	0.804133828	0.806128649	1.115210887	0.558637842	0.354194831	0.406065942	GeneID:100514401,Genbank:XM_021087416.1	Rho GTPase activating protein 25		GO:0001891,GO:0005096,GO:0005829,GO:0006911,GO:0007015,GO:0007165,GO:0051056,GO:0051058	phagocytic cup|GTPase activator activity|cytosol|phagocytosis, engulfment|actin filament organization|signal transduction|regulation of small GTPase mediated signal transduction|negative regulation of small GTPase mediated signal transduction
ATP1A2	67.74021625	41.84832128	93.63211122	2.23692498	1.161516873	0.000256308	0.002102406	Up	0.776078471	0.872381992	0.972722249	0.43471097	0.504585748	0.281206189	GeneID:396828,Genbank:NM_001171541.1	ATPase Na+/K+ transporting subunit alpha 2		GO:0005391,GO:0005524,GO:0005886,GO:0016021,GO:0046872	sodium:potassium-exchanging ATPase activity|ATP binding|plasma membrane|integral component of membrane|metal ion binding	ssc04022,ssc04024,ssc04260,ssc04261,ssc04911,ssc04918,ssc04919,ssc04925,ssc04960,ssc04961,ssc04964,ssc04970,ssc04971,ssc04972,ssc04973,ssc04974,ssc04976,ssc04978	cGMP-PKG signaling pathway|cAMP signaling pathway|Cardiac muscle contraction|Adrenergic signaling in cardiomyocytes|Insulin secretion|Thyroid hormone synthesis|Thyroid hormone signaling pathway|Aldosterone synthesis and secretion|Aldosterone-regulated sodium reabsorption|Endocrine and other factor-regulated calcium reabsorption|Proximal tubule bicarbonate reclamation|Salivary secretion|Gastric ac…
ATP6V0D2	1521.030126	868.8875003	2173.172752	2.50077179	1.322373409	1.52E-61	1.02E-58	Up	29.34892333	29.8557892	29.18410354	12.47974499	12.82508592	11.47673751	GeneID:100521494,Genbank:XM_003125581.4	ATPase H+ transporting V0 subunit d2		GO:0005765,GO:0005769,GO:0007034,GO:0007035,GO:0008286,GO:0008553,GO:0010008,GO:0015991,GO:0016020,GO:0016241,GO:0016324,GO:0016471,GO:0030670,GO:0033179,GO:0033572,GO:0034220,GO:0046961,GO:0070062,GO:0090383	lysosomal membrane|early endosome|vacuolar transport|vacuolar acidification|insulin receptor signaling pathway|hydrogen-exporting ATPase activity, phosphorylative mechanism|endosome membrane|ATP hydrolysis coupled proton transport|membrane|regulation of macroautophagy|apical plasma membrane|vacuolar proton-transporting V-type ATPase complex|phagocytic vesicle membrane|proton-transporting V-type A…	ssc00190,ssc04142,ssc04145,ssc04721,ssc04966,ssc05152,ssc05165,ssc05203,ssc05323	Oxidative phosphorylation|Lysosome|Phagosome|Synaptic vesicle cycle|Collecting duct acid secretion|Tuberculosis|Human papillomavirus infection|Viral carcinogenesis|Rheumatoid arthritis
ATP8B4	27.67243515	15.35093754	39.99393275	2.608535231	1.383239919	0.005555999	0.02790849	Up	0.079862994	0.068398619	0.115488121	0.032632917	0.050551139	0.022047813	GeneID:100154720,Genbank:XM_021095810.1	ATPase phospholipid transporting 8B4 (putative)		GO:0000287,GO:0004012,GO:0005524,GO:0005794,GO:0005886,GO:0007030,GO:0016021,GO:0035579,GO:0043312,GO:0070821	magnesium ion binding|phospholipid-translocating ATPase activity|ATP binding|Golgi apparatus|plasma membrane|Golgi organization|integral component of membrane|specific granule membrane|neutrophil degranulation|tertiary granule membrane
AXIN2	628.1296199	341.4306451	914.8285946	2.680993823	1.422767895	2.42E-29	3.82E-27	Up	5.571487856	4.35446808	5.108796899	1.702009006	2.11924735	2.005053418	GeneID:100739604,Genbank:XM_021066736.1	axin 2				ssc04310,ssc04390,ssc04550,ssc04934,ssc05010,ssc05022,ssc05165,ssc05200,ssc05210,ssc05213,ssc05217,ssc05224,ssc05225,ssc05226	Wnt signaling pathway|Hippo signaling pathway|Signaling pathways regulating pluripotency of stem cells|Cushing syndrome|Alzheimer disease|Pathways of neurodegeneration - multiple diseases|Human papillomavirus infection|Pathways in cancer|Colorectal cancer|Endometrial cancer|Basal cell carcinoma|Breast cancer|Hepatocellular carcinoma|Gastric cancer
BDKRB1	43.0647678	18.01961721	68.10991839	3.789724656	1.922093033	2.92E-05	0.000323019	Up	2.173917449	1.342400007	2.049037078	0.188424537	0.815829019	0.51831514	GeneID:100127469,Genbank:NM_001113064.1	bradykinin receptor B1		GO:0004947,GO:0005886,GO:0006954,GO:0009612,GO:0016021,GO:0019371,GO:0060085	bradykinin receptor activity|plasma membrane|inflammatory response|response to mechanical stimulus|integral component of membrane|cyclooxygenase pathway|smooth muscle relaxation of the bladder outlet	ssc04020,ssc04080,ssc04610,ssc04750,ssc04810,ssc05200	Calcium signaling pathway|Neuroactive ligand-receptor interaction|Complement and coagulation cascades|Inflammatory mediator regulation of TRP channels|Regulation of actin cytoskeleton|Pathways in cancer
BDKRB2	897.3131376	472.4223081	1322.203967	2.79793026	1.484360003	6.76E-48	2.54E-45	Up	9.211946576	10.20600337	9.943492682	3.962215689	3.343177022	3.621380776	GeneID:110255240,Genbank:XM_021099674.1	bradykinin receptor B2		GO:0004947,GO:0005886,GO:0006950,GO:0014832,GO:0016021,GO:0042310,GO:1900073	bradykinin receptor activity|plasma membrane|response to stress|urinary bladder smooth muscle contraction|integral component of membrane|vasoconstriction|regulation of neuromuscular synaptic transmission	ssc04020,ssc04022,ssc04071,ssc04080,ssc04610,ssc04750,ssc04810,ssc04961,ssc05142,ssc05200	Calcium signaling pathway|cGMP-PKG signaling pathway|Sphingolipid signaling pathway|Neuroactive ligand-receptor interaction|Complement and coagulation cascades|Inflammatory mediator regulation of TRP channels|Regulation of actin cytoskeleton|Endocrine and other factor-regulated calcium reabsorption|Chagas disease|Pathways in cancer
BMP2	203.3343296	81.65691879	325.0117404	3.981079356	1.993159629	1.92E-23	2.13E-21	Up	1.756337397	2.306087986	2.29242612	0.497835661	0.594395001	0.570053226	GeneID:100157103,Genbank:NM_001195399.1	bone morphogenetic protein 2				ssc04060,ssc04350,ssc04390,ssc05200,ssc05217	Cytokine-cytokine receptor interaction|TGF-beta signaling pathway|Hippo signaling pathway|Pathways in cancer|Basal cell carcinoma
BRINP1	2.935676117	0	5.871352234	33.25215921	5.055376119	0.005021388	0.025734404	Up	0.071165541	0.045974982	0.033980023	0	0	0	GeneID:100625235,Genbank:XM_021077997.1	BMP/retinoic acid inducible neural specific 1		GO:0001662,GO:0005737,GO:0005783,GO:0007050,GO:0007614,GO:0008219,GO:0030425,GO:0035176,GO:0035640,GO:0042711,GO:0043025,GO:0045666,GO:0045786,GO:0045930,GO:0050768,GO:0071300,GO:0071625	behavioral fear response|cytoplasm|endoplasmic reticulum|cell cycle arrest|short-term memory|cell death|dendrite|social behavior|exploration behavior|maternal behavior|neuronal cell body|positive regulation of neuron differentiation|negative regulation of cell cycle|negative regulation of mitotic cell cycle|negative regulation of neurogenesis|cellular response to retinoic acid|vocalization behavi…
BTBD16	21.27924762	9.879828266	32.67866698	3.30398411	1.724206748	0.0015614	0.009716846	Up	0.457240115	0.354468282	0.388128653	0.169534057	0.110105726	0.098179266	GeneID:100737536,Genbank:XM_021073716.1	BTB domain containing 16		GO:0000151,GO:0005634	ubiquitin ligase complex|nucleus
BTN1A1	82.64311294	53.83521292	111.451013	2.072057726	1.051064196	0.000134447	0.00121959	Up	1.251416384	1.002479106	1.105420389	0.477253279	0.572560017	0.634817821	GeneID:100626139,Genbank:XM_021099851.1	butyrophilin subfamily 1 member A1		GO:0016021	integral component of membrane
C13H3orf52	152.5102058	91.9853843	213.0350272	2.318625997	1.213270127	1.16E-07	2.30E-06	Up	3.022518182	2.307977584	3.055397448	1.090391172	1.062249506	1.604958284	GeneID:100626261,Genbank:XM_013982465.2	chromosome 13 C3orf52 homolog		GO:0005789,GO:0016021	endoplasmic reticulum membrane|integral component of membrane
C17H8orf4	3817.999175	2342.012503	5293.985847	2.260602977	1.176707638	8.14E-49	3.14E-46	Up	92.94094741	99.16636233	99.60281845	41.5029021	42.62805608	50.10421492	GeneID:100628052,Genbank:XM_003360552.4	chromosome 17 C8orf4 homolog		GO:0002264,GO:0005112,GO:0005634,GO:0005730,GO:0005737,GO:0005829,GO:0005886,GO:0006915,GO:0010739,GO:0016607,GO:0034605,GO:0042346,GO:0043066,GO:0043620,GO:0045746,GO:1900020,GO:1902806,GO:1903706	endothelial cell activation involved in immune response|Notch binding|nucleus|nucleolus|cytoplasm|cytosol|plasma membrane|apoptotic process|positive regulation of protein kinase A signaling|nuclear speck|cellular response to heat|positive regulation of NF-kappaB import into nucleus|negative regulation of apoptotic process|regulation of DNA-templated transcription in response to stress|negative re…
C1H14orf37	123.5468794	73.05334444	174.0404143	2.385501927	1.254292852	4.16E-07	7.38E-06	Up	1.502955824	1.319029932	1.931731521	0.567775612	0.828544912	0.675878733	GeneID:100514619,Genbank:NM_001244542.1	chromosome 1 C14orf37 homolog		GO:0016021	integral component of membrane
C1QL1	322.2741043	209.0788367	435.4693718	2.083788396	1.059208783	1.49E-09	4.18E-08	Up	19.47053036	12.40948188	16.6092339	8.768236571	6.819784613	8.58869568	GeneID:780424,Genbank:NM_001078676.1	complement C1q like 1		GO:0005102,GO:0005581,GO:0005737,GO:0016322,GO:0043083,GO:0044301,GO:0061743,GO:0098793,GO:0099558	receptor binding|collagen trimer|cytoplasm|neuron remodeling|synaptic cleft|climbing fiber|motor learning|presynapse|maintenance of synapse structure
C2CD4C	13.96123584	6.076753177	21.84571851	3.600346964	1.848135945	0.007740677	0.036649979	Up	0.122471779	0.126592454	0.233910612	0.051085915	0.029491822	0.059168969	GeneID:110259383,Genbank:XM_021084310.1	C2 calcium dependent domain containing 4C		GO:0005509,GO:0005544,GO:0005886	calcium ion binding|calcium-dependent phospholipid binding|plasma membrane
C4BPA	744.7346877	432.0922204	1057.377155	2.44749295	1.291304704	3.97E-32	7.47E-30	Up	8.667675957	8.08777981	8.993870435	3.810438767	3.199862708	3.934999244	GeneID:100520761,Genbank:XM_013979647.2	complement component 4 binding protein alpha		GO:0005615,GO:0006958,GO:0044216,GO:0045087,GO:0045732,GO:0045959	extracellular space|complement activation, classical pathway|other organism cell|innate immune response|positive regulation of protein catabolic process|negative regulation of complement activation, classical pathway	ssc04610,ssc05133	Complement and coagulation cascades|Pertussis
C8H4orf26	347.2554104	200.0684178	494.4424031	2.47314214	1.306345159	2.43E-18	1.83E-16	Up	12.76829209	11.03923133	13.96029872	4.889613162	5.805586452	5.185249839	GeneID:100737222,Genbank:XM_003482414.4	chromosome 8 C4orf26 homolog		GO:0005576,GO:0070169,GO:0070175	extracellular region|positive regulation of biomineral tissue development|positive regulation of enamel mineralization
CA12	35.05934817	17.08543676	53.03325958	3.112284931	1.637974146	0.00226734	0.013249202	Up	0.303000753	0.298628257	0.477768488	0.053746765	0.061086231	0.245112649	GeneID:100152749,Genbank:XM_021094163.1	carbonic anhydrase 12		GO:0004089,GO:0005886,GO:0006730,GO:0008270,GO:0015701,GO:0016021,GO:0055064	carbonate dehydratase activity|plasma membrane|one-carbon metabolic process|zinc ion binding|bicarbonate transport|integral component of membrane|chloride ion homeostasis	ssc00910	Nitrogen metabolism
CACNG7	32.47268822	13.69652408	51.24885235	3.737629384	1.902123521	0.000183332	0.001581189	Up	1.14830359	0.498221439	0.460293161	0.270326606	0.177517277	0.136980792	GeneID:100519605,Genbank:XM_003127406.5	calcium voltage-gated channel auxiliary subunit gamma 7		GO:0005245,GO:0016247,GO:0019226,GO:0032281,GO:0070588,GO:2000311	voltage-gated calcium channel activity|channel regulator activity|transmission of nerve impulse|AMPA glutamate receptor complex|calcium ion transmembrane transport|regulation of AMPA receptor activity	ssc04010,ssc04260,ssc04261,ssc04921,ssc05410,ssc05412,ssc05414	MAPK signaling pathway|Cardiac muscle contraction|Adrenergic signaling in cardiomyocytes|Oxytocin signaling pathway|Hypertrophic cardiomyopathy|Arrhythmogenic right ventricular cardiomyopathy|Dilated cardiomyopathy
CCDC184	80.23028077	49.29506279	111.1654988	2.257423834	1.174677312	2.57E-05	0.000289876	Up	1.442579765	1.148027882	1.511704756	0.584237896	0.688612641	0.616764498	GeneID:110260777,Genbank:XM_021092621.1	coiled-coil domain containing 184		GO:0005737	cytoplasm
CCDC71L	473.1983181	267.6864329	678.7102033	2.534302035	1.341588474	4.95E-24	5.74E-22	Up	4.32069918	4.543316439	4.443972757	2.105074009	1.557397392	1.805167804	GeneID:100518922,Genbank:XM_021063516.1	coiled-coil domain containing 71 like		GO:0044255,GO:0045600	cellular lipid metabolic process|positive regulation of fat cell differentiation
CCL1	79.25464117	5.402977722	153.1063046	28.20101874	4.817675375	9.09E-28	1.33E-25	Up	7.019163845	7.753787791	8.903222652	0.459773236	0.258053444	0.155318544	GeneID:100310829,Genbank:NM_001166491.1	C-C motif chemokine ligand 1				ssc04060,ssc04061,ssc04062	Cytokine-cytokine receptor interaction|Viral protein interaction with cytokine and cytokine receptor|Chemokine signaling pathway
CCL2	4605.760989	1336.950174	7874.571805	5.889986568	2.558264344	1.05E-42	3.31E-40	Up	335.7544691	244.3273917	335.0605042	56.39885032	61.00383421	44.07163674	GeneID:397422,Genbank:NM_214214.1	chemokine (C-C motif) ligand 2		GO:0000165,GO:0002548,GO:0005615,GO:0005622,GO:0006954,GO:0007010,GO:0007186,GO:0008009,GO:0008360,GO:0030593,GO:0031663,GO:0034351,GO:0043491,GO:0043524,GO:0043547,GO:0043615,GO:0044344,GO:0048020,GO:0048246,GO:0048247,GO:0070098,GO:0070374,GO:0071346,GO:0071347,GO:0071356,GO:0071407,GO:0090280,GO:2000502	MAPK cascade|monocyte chemotaxis|extracellular space|intracellular|inflammatory response|cytoskeleton organization|G-protein coupled receptor signaling pathway|chemokine activity|regulation of cell shape|neutrophil chemotaxis|lipopolysaccharide-mediated signaling pathway|negative regulation of glial cell apoptotic process|protein kinase B signaling|negative regulation of neuron apoptotic process|…	ssc04060,ssc04061,ssc04062,ssc04621,ssc04657,ssc04668,ssc04933,ssc05135,ssc05142,ssc05144,ssc05163,ssc05164,ssc05168,ssc05171,ssc05323,ssc05417,ssc05418	Cytokine-cytokine receptor interaction|Viral protein interaction with cytokine and cytokine receptor|Chemokine signaling pathway|NOD-like receptor signaling pathway|IL-17 signaling pathway|TNF signaling pathway|AGE-RAGE signaling pathway in diabetic complications|Yersinia infection|Chagas disease|Malaria|Human cytomegalovirus infection|Influenza A|Herpes simplex virus 1 infection|Coronavirus dise…
CCL22	34.83644736	15.60165068	54.07124405	3.457886763	1.789890625	0.000184833	0.001590864	Up	2.626508618	2.533887899	1.672135521	1.043409248	0.295155711	0.719058909	GeneID:100516016,Genbank:NM_001256776.2	C-C motif chemokine ligand 22				ssc04060,ssc04061,ssc04062,ssc04625	Cytokine-cytokine receptor interaction|Viral protein interaction with cytokine and cytokine receptor|Chemokine signaling pathway|C-type lectin receptor signaling pathway
CCL3L1	2302.273843	837.1153469	3767.432339	4.50080595	2.170183365	2.61E-96	4.48E-93	Up	341.287319	424.113338	386.4606114	82.28310529	81.29012922	102.8539223	GeneID:494459,Genbank:NM_001009579.1	chemokine (C-C motif) ligand 3-like 1		GO:0000165,GO:0001649,GO:0001775,GO:0002548,GO:0004672,GO:0004698,GO:0005615,GO:0005622,GO:0005737,GO:0005829,GO:0006468,GO:0006816,GO:0006874,GO:0006887,GO:0006935,GO:0006954,GO:0007010,GO:0007186,GO:0007267,GO:0007610,GO:0008009,GO:0008360,GO:0009636,GO:0010628,GO:0010629,GO:0010818,GO:0014808,GO:0016004,GO:0016301,GO:0019722,GO:0023052,GO:0030335,GO:0030593,GO:0031663,GO:0032760,GO:0042056,GO:…	MAPK cascade|osteoblast differentiation|cell activation|monocyte chemotaxis|protein kinase activity|calcium-dependent protein kinase C activity|extracellular space|intracellular|cytoplasm|cytosol|protein phosphorylation|calcium ion transport|cellular calcium ion homeostasis|exocytosis|chemotaxis|inflammatory response|cytoskeleton organization|G-protein coupled receptor signaling pathway|cell-cell…	ssc04060,ssc04061,ssc04062,ssc04620,ssc05142,ssc05163,ssc05323,ssc05417	Cytokine-cytokine receptor interaction|Viral protein interaction with cytokine and cytokine receptor|Chemokine signaling pathway|Toll-like receptor signaling pathway|Chagas disease|Human cytomegalovirus infection|Rheumatoid arthritis|Lipid and atherosclerosis
CCL4	2026.214988	1003.920344	3048.509632	3.036288803	1.602309022	4.78E-86	4.91E-83	Up	270.5857288	307.080004	301.8460469	103.6319648	95.83535301	102.1268773	GeneID:396668,Genbank:NM_213779.1	C-C motif chemokine ligand 4		GO:0002548,GO:0005615,GO:0006954,GO:0007186,GO:0008009,GO:0030593,GO:0043547,GO:0048020,GO:0048247,GO:0070098,GO:0070374,GO:0071346,GO:0071347,GO:0071356	monocyte chemotaxis|extracellular space|inflammatory response|G-protein coupled receptor signaling pathway|chemokine activity|neutrophil chemotaxis|positive regulation of GTPase activity|CCR chemokine receptor binding|lymphocyte chemotaxis|chemokine-mediated signaling pathway|positive regulation of ERK1 and ERK2 cascade|cellular response to interferon-gamma|cellular response to interleukin-1|cell…	ssc04060,ssc04061,ssc04062,ssc04064,ssc04620,ssc04623,ssc05163	Cytokine-cytokine receptor interaction|Viral protein interaction with cytokine and cytokine receptor|Chemokine signaling pathway|NF-kappa B signaling pathway|Toll-like receptor signaling pathway|Cytosolic DNA-sensing pathway|Human cytomegalovirus infection
CCL5	9402.275798	5462.071506	13342.48009	2.44291231	1.288602078	3.35E-101	7.38E-98	Up	531.4229977	483.9854636	560.9572049	224.6158935	228.3808989	218.1118547	GeneID:396613,Genbank:NM_001129946.1	C-C motif chemokine ligand 5		GO:0000165,GO:0002548,GO:0004435,GO:0004672,GO:0005615,GO:0005737,GO:0006816,GO:0006874,GO:0006887,GO:0006954,GO:0007159,GO:0007186,GO:0007267,GO:0008009,GO:0009615,GO:0009636,GO:0010759,GO:0010820,GO:0014068,GO:0014911,GO:0016004,GO:0030298,GO:0030593,GO:0031328,GO:0031584,GO:0031663,GO:0031726,GO:0031729,GO:0031730,GO:0033634,GO:0034112,GO:0042056,GO:0042102,GO:0042119,GO:0042531,GO:0042803,GO:…	MAPK cascade|monocyte chemotaxis|phosphatidylinositol phospholipase C activity|protein kinase activity|extracellular space|cytoplasm|calcium ion transport|cellular calcium ion homeostasis|exocytosis|inflammatory response|leukocyte cell-cell adhesion|G-protein coupled receptor signaling pathway|cell-cell signaling|chemokine activity|response to virus|response to toxic substance|positive regulation…	ssc04060,ssc04061,ssc04062,ssc04620,ssc04621,ssc04623,ssc04668,ssc05020,ssc05142,ssc05163,ssc05164,ssc05168,ssc05323,ssc05417	Cytokine-cytokine receptor interaction|Viral protein interaction with cytokine and cytokine receptor|Chemokine signaling pathway|Toll-like receptor signaling pathway|NOD-like receptor signaling pathway|Cytosolic DNA-sensing pathway|TNF signaling pathway|Prion disease|Chagas disease|Human cytomegalovirus infection|Influenza A|Herpes simplex virus 1 infection|Rheumatoid arthritis|Lipid and atherosc…
CD274	216.5543849	121.8371227	311.2716471	2.5554376	1.353570363	4.73E-09	1.21E-07	Up	1.69916695	1.010914883	1.740555505	0.753502479	0.623267493	0.434317143	GeneID:574058,Genbank:XM_021083736.1	CD274 molecule		GO:0005886,GO:0006955,GO:0007165,GO:0007166,GO:0009897,GO:0012505,GO:0016021,GO:0030335,GO:0031295,GO:0032689,GO:0032693,GO:0034097,GO:0042102,GO:0046007,GO:0070062,GO:1901998,GO:1903556,GO:1905404,GO:2001181	plasma membrane|immune response|signal transduction|cell surface receptor signaling pathway|external side of plasma membrane|endomembrane system|integral component of membrane|positive regulation of cell migration|T cell costimulation|negative regulation of interferon-gamma production|negative regulation of interleukin-10 production|response to cytokine|positive regulation of T cell proliferation…	ssc04514,ssc05235	Cell adhesion molecules|PD-L1 expression and PD-1 checkpoint pathway in cancer
CD83	245.1175576	150.5161713	339.7189439	2.259399476	1.175939371	4.97E-11	1.69E-09	Up	2.036541147	1.704713132	2.392235128	0.851723676	0.950732296	1.020117655	GeneID:100153365,Genbank:XM_021100200.1	CD83 molecule
CD96	52.25114774	13.121315	91.38098047	6.96153457	2.799405362	3.00E-13	1.40E-11	Up	0.399073766	0.45517348	0.354815716	0.056854438	0.066275156	0.057618938	GeneID:100627543,Genbank:XM_021068492.1	CD96 molecule		GO:0007155,GO:0016021	cell adhesion|integral component of membrane
CDH17	459.5736552	120.7291215	798.418189	6.609640602	2.724571828	4.53E-82	4.11E-79	Up	5.919219474	5.962128128	6.457944896	1.122639493	0.827638784	0.937862797	GeneID:100157834,Genbank:XM_013996607.2	cadherin 17				ssc05226	Gastric cancer
CDH18	61.56005579	30.1602942	92.95981738	3.087595756	1.62648388	1.53E-06	2.41E-05	Up	0.195590306	0.194589703	0.266162025	0.053613266	0.080068525	0.087407165	GeneID:100625674,Genbank:XM_021076963.1	cadherin 18		GO:0005509,GO:0005886,GO:0007156,GO:0016021	calcium ion binding|plasma membrane|homophilic cell adhesion via plasma membrane adhesion molecules|integral component of membrane
CDK5R1	718.9031659	427.7156587	1010.090673	2.361386933	1.239634458	5.08E-21	4.78E-19	Up	5.973510448	8.208727379	8.291346999	3.289146998	3.352669781	3.273717181	GeneID:100113467,Genbank:XM_021066022.1	cyclin dependent kinase 5 regulatory subunit 1		GO:0001764,GO:0002020,GO:0005509,GO:0005634,GO:0005654,GO:0005737,GO:0005886,GO:0007158,GO:0007213,GO:0007411,GO:0007413,GO:0007420,GO:0009790,GO:0014069,GO:0016020,GO:0016301,GO:0016533,GO:0016534,GO:0018107,GO:0019901,GO:0021549,GO:0021722,GO:0021766,GO:0021819,GO:0030182,GO:0030424,GO:0030425,GO:0030426,GO:0030517,GO:0031116,GO:0031175,GO:0031594,GO:0032956,GO:0035235,GO:0035255,GO:0042501,GO:…	neuron migration|protease binding|calcium ion binding|nucleus|nucleoplasm|cytoplasm|plasma membrane|neuron cell-cell adhesion|G-protein coupled acetylcholine receptor signaling pathway|axon guidance|axonal fasciculation|brain development|embryo development|postsynaptic density|membrane|kinase activity|cyclin-dependent protein kinase 5 holoenzyme complex|cyclin-dependent protein kinase 5 activator…	ssc05010,ssc05022,ssc05030	Alzheimer disease|Pathways of neurodegeneration - multiple diseases|Cocaine addiction
CDRT4	2.531517569	0	5.063035139	28.75249699	4.845615346	0.011112487	0.048975612	Up	0.024126224	0.012468986	0.0518389	0	0	0	GeneID:100523279,Genbank:XM_013980267.2	CMT1A duplicated region transcript 4
CIITA	324.6347907	205.5929683	443.6766131	2.159186951	1.110488163	1.33E-07	2.60E-06	Up	1.21094583	0.644733273	1.275066358	0.601665604	0.448257191	0.456728411	GeneID:106509697,Genbank:XM_021085809.1	class II major histocompatibility complex transactivator
CLDN18	1114.996602	615.3284004	1614.664804	2.623558559	1.391524992	1.04E-55	5.16E-53	Up	13.76743752	14.85805914	14.22755359	5.795886426	5.651679997	5.553915931	GeneID:100294676,Genbank:XM_021068338.1	claudin 18		GO:0005198,GO:0005886,GO:0005923,GO:0016021,GO:0045779,GO:0048565,GO:0071847,GO:1900181,GO:2001205	structural molecule activity|plasma membrane|bicellular tight junction|integral component of membrane|negative regulation of bone resorption|digestive tract development|TNFSF11-mediated signaling pathway|negative regulation of protein localization to nucleus|negative regulation of osteoclast development	ssc04514,ssc04530,ssc04670,ssc05160	Cell adhesion molecules|Tight junction|Leukocyte transendothelial migration|Hepatitis C
CLEC2D	58.88940938	31.05355661	86.72526216	2.796022854	1.483376153	1.29E-05	0.000158796	Up	1.171393442	0.691889166	0.937518968	0.329732896	0.322374228	0.38806454	GeneID:100521013,Genbank:XM_003126493.4	C-type lectin domain family 2 member D		GO:0004888,GO:0005887,GO:0006968,GO:0030246,GO:0046703	transmembrane signaling receptor activity|integral component of plasma membrane|cellular defense response|carbohydrate binding|natural killer cell lectin-like receptor binding
CLVS1	38.13466976	17.44429698	58.82504253	3.366754421	1.751358491	0.000239542	0.001983873	Up	0.364042072	0.242768129	0.39250196	0.184739992	0.073523947	0.051061124	GeneID:100151841,Genbank:XM_013996738.2	clavesin 1		GO:0005768,GO:0005802,GO:0007040,GO:0030136,GO:0031901,GO:0080025	endosome|trans-Golgi network|lysosome organization|clathrin-coated vesicle|early endosome membrane|phosphatidylinositol-3,5-bisphosphate binding
CNTF	61.4839825	40.86285131	82.10511369	2.010645398	1.007658667	0.003350859	0.018326376	Up	2.124649846	1.199950393	1.882530595	1.106824069	0.654037872	0.931228543	GeneID:100518821,Genbank:XM_003122707.4	ciliary neurotrophic factor		GO:0005125,GO:0005127,GO:0005615,GO:0005737,GO:0008083,GO:0008284,GO:0030424,GO:0040007,GO:0042531,GO:0043524,GO:0048143,GO:0048680,GO:0070120	cytokine activity|ciliary neurotrophic factor receptor binding|extracellular space|cytoplasm|growth factor activity|positive regulation of cell proliferation|axon|growth|positive regulation of tyrosine phosphorylation of STAT protein|negative regulation of neuron apoptotic process|astrocyte activation|positive regulation of axon regeneration|ciliary neurotrophic factor-mediated signaling pathway	ssc04060,ssc04630	Cytokine-cytokine receptor interaction|JAK-STAT signaling pathway
CNTN4	21.08900178	6.369967072	35.80803648	5.611262927	2.488325515	4.24E-05	0.000443311	Up	0.232537793	0.143194228	0.137017989	0.047171836	0.014296921	0.033464296	GeneID:100153462,Genbank:XM_021070955.1	contactin 4		GO:0005576,GO:0005886,GO:0007155,GO:0007399,GO:0007411,GO:0007420,GO:0031175,GO:0031225,GO:0045665	extracellular region|plasma membrane|cell adhesion|nervous system development|axon guidance|brain development|neuron projection development|anchored component of membrane|negative regulation of neuron differentiation
COL15A1	476.9774406	218.090437	735.8644442	3.3748614	1.754828254	2.06E-39	5.49E-37	Up	3.864075147	4.163921953	4.00384089	1.085786256	1.402554945	1.22082671	GeneID:100620394,Genbank:XM_021066594.1	collagen type XV alpha 1 chain		GO:0001525,GO:0005198,GO:0005576,GO:0005582,GO:0005615,GO:0005788,GO:0007155,GO:0007165,GO:0016021,GO:0030154,GO:0030574,GO:0031012,GO:0070062	angiogenesis|structural molecule activity|extracellular region|collagen type XV trimer|extracellular space|endoplasmic reticulum lumen|cell adhesion|signal transduction|integral component of membrane|cell differentiation|collagen catabolic process|extracellular matrix|extracellular exosome	ssc04974	Protein digestion and absorption
COL6A3	271.5388145	110.6604081	432.4172209	3.909529625	1.96699504	9.51E-25	1.17E-22	Up	1.310887017	1.33018764	1.102880495	0.240242702	0.407407021	0.347818791	GeneID:100101551,Genbank:XM_021075741.1	collagen type VI alpha 3 chain		GO:0004867,GO:0005576,GO:0005578,GO:0005589,GO:0005615,GO:0005788,GO:0007155,GO:0007517,GO:0030198,GO:0030574,GO:0031012,GO:0042383,GO:0070062,GO:1903561	serine-type endopeptidase inhibitor activity|extracellular region|proteinaceous extracellular matrix|collagen type VI trimer|extracellular space|endoplasmic reticulum lumen|cell adhesion|muscle organ development|extracellular matrix organization|collagen catabolic process|extracellular matrix|sarcolemma|extracellular exosome|extracellular vesicle	ssc04151,ssc04510,ssc04512,ssc04974,ssc05165	PI3K-Akt signaling pathway|Focal adhesion|ECM-receptor interaction|Protein digestion and absorption|Human papillomavirus infection
CREB3L3	78.24989838	43.28485845	113.2149383	2.617597594	1.388243327	3.61E-05	0.000386597	Up	1.916759078	1.466437143	1.556580068	0.446079839	1.032161671	0.481244432	GeneID:100522979,Genbank:XM_021084084.1	cAMP responsive element binding protein 3 like 3	TF_bZIP	GO:0001228,GO:0005634,GO:0005789,GO:0016021,GO:0030968,GO:0035497,GO:0042803,GO:0046982,GO:1990440	transcriptional activator activity, RNA polymerase II transcription regulatory region sequence-specific DNA binding|nucleus|endoplasmic reticulum membrane|integral component of membrane|endoplasmic reticulum unfolded protein response|cAMP response element binding|protein homodimerization activity|protein heterodimerization activity|positive regulation of transcription from RNA polymerase II promo…	ssc04022,ssc04024,ssc04151,ssc04152,ssc04211,ssc04261,ssc04668,ssc04714,ssc04725,ssc04728,ssc04911,ssc04915,ssc04916,ssc04918,ssc04922,ssc04925,ssc04926,ssc04927,ssc04928,ssc04931,ssc04934,ssc04935,ssc04962,ssc05016,ssc05020,ssc05030,ssc05031,ssc05034,ssc05161,ssc05163,ssc05165,ssc05166,ssc05203,ssc05207,ssc05215	cGMP-PKG signaling pathway|cAMP signaling pathway|PI3K-Akt signaling pathway|AMPK signaling pathway|Longevity regulating pathway|Adrenergic signaling in cardiomyocytes|TNF signaling pathway|Thermogenesis|Cholinergic synapse|Dopaminergic synapse|Insulin secretion|Estrogen signaling pathway|Melanogenesis|Thyroid hormone synthesis|Glucagon signaling pathway|Aldosterone synthesis and secretion|Relaxi…
CRISPLD2	251.8713456	163.4726213	340.2700699	2.083225083	1.058818724	1.01E-06	1.66E-05	Up	2.807971016	2.241727943	2.43441695	0.769058211	1.502607965	1.455859334	GeneID:100625354,Genbank:XM_021093723.1	cysteine rich secretory protein LCCL domain containing 2		GO:0005578,GO:0008201,GO:0030133,GO:0030198,GO:0060325	proteinaceous extracellular matrix|heparin binding|transport vesicle|extracellular matrix organization|face morphogenesis
CRLF1	775.2846282	433.4704011	1117.098855	2.577283167	1.365851055	1.50E-39	4.05E-37	Up	19.9197775	20.76448804	19.79275031	7.636158506	8.039805612	8.735644962	GeneID:100738750,Genbank:XM_021083475.1	cytokine receptor like factor 1		GO:0001657,GO:0005125,GO:0005127,GO:0005615,GO:0008284,GO:0019955,GO:0042531,GO:0043524,GO:0046982,GO:0097058,GO:2000672	ureteric bud development|cytokine activity|ciliary neurotrophic factor receptor binding|extracellular space|positive regulation of cell proliferation|cytokine binding|positive regulation of tyrosine phosphorylation of STAT protein|negative regulation of neuron apoptotic process|protein heterodimerization activity|CRLF-CLCF1 complex|negative regulation of motor neuron apoptotic process
CRSP-2	165.1628561	92.30256305	238.0231492	2.578286865	1.366412789	2.26E-11	7.90E-10	Up	1.885340347	1.722950704	1.954961745	0.87947963	0.615724597	0.750573184	GeneID:396574,Genbank:XM_021080235.1	calcitonin receptor-stimulating peptide-2		GO:0005179,GO:0005576	hormone activity|extracellular region	ssc04080,ssc04270	Neuroactive ligand-receptor interaction|Vascular smooth muscle contraction
CSF2	632.2672846	347.0714519	917.4631173	2.642617022	1.401967359	1.52E-23	1.72E-21	Up	29.0366891	35.82274945	34.27636846	13.68142264	15.08506705	10.31758897	GeneID:397208,Genbank:NM_214118.2	colony stimulating factor 2		GO:0005125,GO:0005129,GO:0005615,GO:0005622,GO:0006955,GO:0008083,GO:0014065,GO:0031929,GO:0043491,GO:0070371,GO:0072651,GO:1904075	cytokine activity|granulocyte macrophage colony-stimulating factor receptor binding|extracellular space|intracellular|immune response|growth factor activity|phosphatidylinositol 3-kinase signaling|TOR signaling|protein kinase B signaling|ERK1 and ERK2 cascade|interferon-tau production|positive regulation of trophectodermal cell proliferation	ssc04060,ssc04630,ssc04640,ssc04650,ssc04657,ssc04660,ssc04664,ssc04668,ssc05146,ssc05166,ssc05167,ssc05171,ssc05202,ssc05221,ssc05323	Cytokine-cytokine receptor interaction|JAK-STAT signaling pathway|Hematopoietic cell lineage|Natural killer cell mediated cytotoxicity|IL-17 signaling pathway|T cell receptor signaling pathway|Fc epsilon RI signaling pathway|TNF signaling pathway|Amoebiasis|Human T-cell leukemia virus 1 infection|Kaposi sarcoma-associated herpesvirus infection|Coronavirus disease - COVID-19|Transcriptional misreg…
CXCL10	3275.896253	2090.723352	4461.069153	2.133776412	1.093409011	1.66E-05	0.000199028	Up	132.6067505	80.84150875	126.6840809	66.27945144	55.56765989	43.83020878	GeneID:494019,Genbank:NM_001008691.1	C-X-C motif chemokine ligand 10		GO:0002690,GO:0005615,GO:0006935,GO:0006954,GO:0006955,GO:0007186,GO:0008009,GO:0008201,GO:0009897,GO:0010818,GO:0010819,GO:0030816,GO:0032496,GO:0042118,GO:0042127,GO:0043950,GO:0045662,GO:0048248,GO:0051281,GO:0051607,GO:0070098,GO:0071222,GO:0090026,GO:1901509,GO:1901740,GO:2000406	positive regulation of leukocyte chemotaxis|extracellular space|chemotaxis|inflammatory response|immune response|G-protein coupled receptor signaling pathway|chemokine activity|heparin binding|external side of plasma membrane|T cell chemotaxis|regulation of T cell chemotaxis|positive regulation of cAMP metabolic process|response to lipopolysaccharide|endothelial cell activation|regulation of cell…	ssc04060,ssc04061,ssc04062,ssc04620,ssc04622,ssc04623,ssc04657,ssc04668,ssc05160,ssc05164,ssc05169,ssc05171	Cytokine-cytokine receptor interaction|Viral protein interaction with cytokine and cytokine receptor|Chemokine signaling pathway|Toll-like receptor signaling pathway|RIG-I-like receptor signaling pathway|Cytosolic DNA-sensing pathway|IL-17 signaling pathway|TNF signaling pathway|Hepatitis C|Influenza A|Epstein-Barr virus infection|Coronavirus disease - COVID-19
CXCL11	569.9238388	293.5101809	846.3374968	2.883790727	1.527966474	2.23E-06	3.34E-05	Up	24.23584297	13.0068951	24.44199761	8.254245441	8.242070611	5.714624192	GeneID:100169744,Genbank:XM_005666774.3	C-X-C motif chemokine ligand 11		GO:0002690,GO:0005615,GO:0005623,GO:0006935,GO:0006954,GO:0006955,GO:0007186,GO:0008009,GO:0008201,GO:0010818,GO:0030816,GO:0032496,GO:0042127,GO:0043950,GO:0048248,GO:0051281,GO:0070098	positive regulation of leukocyte chemotaxis|extracellular space|cell|chemotaxis|inflammatory response|immune response|G-protein coupled receptor signaling pathway|chemokine activity|heparin binding|T cell chemotaxis|positive regulation of cAMP metabolic process|response to lipopolysaccharide|regulation of cell proliferation|positive regulation of cAMP-mediated signaling|CXCR3 chemokine receptor b…	ssc04060,ssc04061,ssc04062,ssc04620	Cytokine-cytokine receptor interaction|Viral protein interaction with cytokine and cytokine receptor|Chemokine signaling pathway|Toll-like receptor signaling pathway
CXCR2	28.26873946	15.47352406	41.06395486	2.661821177	1.412413654	0.009309504	0.042578806	Up	0.297250271	0.172828984	0.266119953	0.035425775	0.083509259	0.167543284	GeneID:100124654,Genbank:XM_021075284.1	C-X-C motif chemokine receptor 2		GO:0005886,GO:0006935,GO:0016021,GO:0016494,GO:0019959	plasma membrane|chemotaxis|integral component of membrane|C-X-C chemokine receptor activity|interleukin-8 binding	ssc04060,ssc04061,ssc04062,ssc04072,ssc04144,ssc05163	Cytokine-cytokine receptor interaction|Viral protein interaction with cytokine and cytokine receptor|Chemokine signaling pathway|Phospholipase D signaling pathway|Endocytosis|Human cytomegalovirus infection
CXCR4	153.279441	34.46807274	272.0908093	7.885536166	2.979208852	1.58E-34	3.54E-32	Up	7.376070482	7.187742508	7.554643729	1.127353585	1.166051665	0.625661704	GeneID:396659,Genbank:NM_213773.1	C-X-C motif chemokine receptor 4		GO:0001666,GO:0003779,GO:0004950,GO:0005764,GO:0005769,GO:0005770,GO:0005886,GO:0006935,GO:0009986,GO:0016021,GO:0019722,GO:0019957,GO:0030054,GO:0031252,GO:0031625,GO:0032027,GO:0043130,GO:0043234,GO:0050920,GO:0071345	response to hypoxia|actin binding|chemokine receptor activity|lysosome|early endosome|late endosome|plasma membrane|chemotaxis|cell surface|integral component of membrane|calcium-mediated signaling|C-C chemokine binding|cell junction|cell leading edge|ubiquitin protein ligase binding|myosin light chain binding|ubiquitin binding|protein complex|regulation of chemotaxis|cellular response to cytokin…	ssc03250,ssc04020,ssc04060,ssc04061,ssc04062,ssc04144,ssc04360,ssc04670,ssc04672,ssc04810,ssc05163,ssc05170,ssc05200	Viral life cycle - HIV-1|Calcium signaling pathway|Cytokine-cytokine receptor interaction|Viral protein interaction with cytokine and cytokine receptor|Chemokine signaling pathway|Endocytosis|Axon guidance|Leukocyte transendothelial migration|Intestinal immune network for IgA production|Regulation of actin cytoskeleton|Human cytomegalovirus infection|Human immunodeficiency virus 1 infection|Pathw…
CYP11A1	78.13829048	31.49023966	124.7863413	3.968578816	1.988622458	1.80E-09	4.94E-08	Up	0.807641641	0.988810568	1.025854923	0.134567776	0.332322484	0.272754516	GeneID:403329,Genbank:XM_021098320.1	cytochrome P450, family 11, subfamily A, polypeptide 1		GO:0005506,GO:0005743,GO:0006700,GO:0008203,GO:0008386,GO:0020037	iron ion binding|mitochondrial inner membrane|C21-steroid hormone biosynthetic process|cholesterol metabolic process|cholesterol monooxygenase (side-chain-cleaving) activity|heme binding	ssc00140,ssc04913,ssc04925,ssc04927,ssc04934	Steroid hormone biosynthesis|Ovarian steroidogenesis|Aldosterone synthesis and secretion|Cortisol synthesis and secretion|Cushing syndrome
CYP1A1	220.2373696	87.655141	352.8195982	4.028404072	2.010208401	2.39E-17	1.61E-15	Up	2.778586483	2.710722053	5.118041323	0.902903098	0.952273796	0.884877801	GeneID:403103,Genbank:XM_021098317.1	cytochrome P450 1A1		GO:0005506,GO:0005789,GO:0020037,GO:0031090,GO:0070330	iron ion binding|endoplasmic reticulum membrane|heme binding|organelle membrane|aromatase activity	ssc00140,ssc00380,ssc00830,ssc00980,ssc04913,ssc05204,ssc05207,ssc05208,ssc05417	Steroid hormone biosynthesis|Tryptophan metabolism|Retinol metabolism|Metabolism of xenobiotics by cytochrome P450|Ovarian steroidogenesis|Chemical carcinogenesis - DNA adducts|Chemical carcinogenesis - receptor activation|Chemical carcinogenesis - reactive oxygen species|Lipid and atherosclerosis
CYTL1	44.26149141	22.143939	66.37904382	3.005744057	1.587722167	0.000160362	0.001414726	Up	1.804454504	1.090405334	2.438957929	0.423486584	0.721974594	0.697419198	GeneID:100624008,Genbank:XM_003356855.5	cytokine like 1		GO:0002062,GO:0005102,GO:0005615,GO:0007165,GO:0045944,GO:0048839,GO:0050650,GO:0051091,GO:1990079	chondrocyte differentiation|receptor binding|extracellular space|signal transduction|positive regulation of transcription from RNA polymerase II promoter|inner ear development|chondroitin sulfate proteoglycan biosynthetic process|positive regulation of DNA binding transcription factor activity|cartilage homeostasis
DAAM2	772.123651	378.5352961	1165.712006	3.080905655	1.623354504	4.54E-52	1.94E-49	Up	5.476275448	5.238626885	5.642594547	1.649295445	1.933022865	1.939096356	GeneID:100155713,Genbank:XM_021098661.1	dishevelled associated activator of morphogenesis 2		GO:0003779,GO:0007368,GO:0017048,GO:0030036,GO:0070062	actin binding|determination of left/right symmetry|Rho GTPase binding|actin cytoskeleton organization|extracellular exosome	ssc04310	Wnt signaling pathway
DCHS2	35.18570092	3.217438659	67.15396318	20.97762457	4.390779417	4.12E-13	1.86E-11	Up	0.142329717	0.123389735	0.179763556	0.004377448	0.004422415	0.013308929	GeneID:100626442,Genbank:XM_021101485.1	dachsous cadherin-related 2		GO:0005509,GO:0005886,GO:0007156,GO:0016021,GO:0072006,GO:0072137	calcium ion binding|plasma membrane|homophilic cell adhesion via plasma membrane adhesion molecules|integral component of membrane|nephron development|condensed mesenchymal cell proliferation	ssc04392	Hippo signaling pathway - multiple species
DDIT3	1952.033398	1245.776436	2658.29036	2.13388583	1.093482989	1.14E-51	4.76E-49	Up	82.67927765	82.79979409	81.50607705	38.78526263	41.26066241	40.36409617	GeneID:100240743,Genbank:XM_005674378.2	DNA damage inducible transcript 3	TF_bZIP	GO:0000122,GO:0000978,GO:0001077,GO:0001955,GO:0003677,GO:0003714,GO:0005634,GO:0005737,GO:0005770,GO:0006355,GO:0006915,GO:0006983,GO:0006986,GO:0007050,GO:0008140,GO:0016055,GO:0030968,GO:0032757,GO:0032792,GO:0032993,GO:0034976,GO:0035976,GO:0036488,GO:0042594,GO:0042789,GO:0042803,GO:0043161,GO:0043522,GO:0043525,GO:0044324,GO:0045454,GO:0045599,GO:0045662,GO:0045892,GO:0045893,GO:0046982,GO:…	negative regulation of transcription from RNA polymerase II promoter|RNA polymerase II proximal promoter sequence-specific DNA binding|transcriptional activator activity, RNA polymerase II proximal promoter sequence-specific DNA binding|blood vessel maturation|DNA binding|transcription corepressor activity|nucleus|cytoplasm|late endosome|regulation of transcription, DNA-templated|apoptotic proces…	ssc04010,ssc04141,ssc04210,ssc04932,ssc05010,ssc05012,ssc05014,ssc05020,ssc05022,ssc05202,ssc05417	MAPK signaling pathway|Protein processing in endoplasmic reticulum|Apoptosis|Non-alcoholic fatty liver disease|Alzheimer disease|Parkinson disease|Amyotrophic lateral sclerosis|Prion disease|Pathways of neurodegeneration - multiple diseases|Transcriptional misregulation in cancer|Lipid and atherosclerosis
DEFB1	66.43921386	27.69748076	105.180947	3.794501465	1.923910352	1.18E-07	2.32E-06	Up	13.38589531	6.867640615	9.517238007	3.91258009	2.352840226	1.888186216	GeneID:396819,Genbank:NM_213838.1	defensin, beta 1		GO:0005622,GO:0019898,GO:0019933,GO:0031731,GO:0035584,GO:0042802,GO:0050829,GO:0050830,GO:0060474,GO:0097225,GO:1990742	intracellular|extrinsic component of membrane|cAMP-mediated signaling|CCR6 chemokine receptor binding|calcium-mediated signaling using intracellular calcium source|identical protein binding|defense response to Gram-negative bacterium|defense response to Gram-positive bacterium|positive regulation of flagellated sperm motility involved in capacitation|sperm midpiece|microvesicle	ssc04621,ssc04657,ssc05150	NOD-like receptor signaling pathway|IL-17 signaling pathway|Staphylococcus aureus infection
DGAT2	61.57699229	38.62444	84.52954457	2.188272336	1.129792296	0.000373449	0.002920361	Up	1.840836605	1.421852522	1.680648931	0.945054866	0.701458401	0.70366236	GeneID:100294675,Genbank:NM_001160080.1	diacylglycerol O-acyltransferase 2		GO:0003846,GO:0004144,GO:0005783,GO:0005811,GO:0006071,GO:0016020,GO:0016021,GO:0019432,GO:0019915,GO:0030176,GO:0034383,GO:0035336,GO:0035356,GO:0042632,GO:0046339,GO:0048471,GO:0050252,GO:0055089,GO:0060613,GO:0071400,GO:0097006	2-acylglycerol O-acyltransferase activity|diacylglycerol O-acyltransferase activity|endoplasmic reticulum|lipid droplet|glycerol metabolic process|membrane|integral component of membrane|triglyceride biosynthetic process|lipid storage|integral component of endoplasmic reticulum membrane|low-density lipoprotein particle clearance|long-chain fatty-acyl-CoA metabolic process|cellular triglyceride ho…	ssc00561,ssc04975	Glycerolipid metabolism|Fat digestion and absorption
DGKI	21.62530762	7.385052571	35.86556268	4.856963314	2.280054589	9.26E-05	0.00087692	Up	0.054688532	0.096307947	0.058028008	0.00965583	0.017559033	0.017614202	GeneID:100521167,Genbank:XM_021079007.1	diacylglycerol kinase iota		GO:0003951,GO:0004143,GO:0005095,GO:0005524,GO:0005634,GO:0005654,GO:0005737,GO:0005829,GO:0005886,GO:0007205,GO:0007269,GO:0008021,GO:0014069,GO:0017016,GO:0030168,GO:0032045,GO:0035556,GO:0043025,GO:0043197,GO:0043234,GO:0043679,GO:0045202,GO:0046579,GO:0046834,GO:0046872,GO:0046959,GO:0048471,GO:0048786,GO:0051966,GO:0060076,GO:0060079,GO:0097060,GO:1900452	NAD+ kinase activity|diacylglycerol kinase activity|GTPase inhibitor activity|ATP binding|nucleus|nucleoplasm|cytoplasm|cytosol|plasma membrane|protein kinase C-activating G-protein coupled receptor signaling pathway|neurotransmitter secretion|synaptic vesicle|postsynaptic density|Ras GTPase binding|platelet activation|guanyl-nucleotide exchange factor complex|intracellular signal transduction|ne…	ssc00561,ssc00564,ssc04070,ssc04072,ssc05231	Glycerolipid metabolism|Glycerophospholipid metabolism|Phosphatidylinositol signaling system|Phospholipase D signaling pathway|Choline metabolism in cancer
DMP1	21.62075617	10.24436709	32.99714524	3.223625076	1.688683961	0.001467143	0.009200816	Up	0.133424048	0.1063902	0.123773846	0.03634571	0.040390974	0.040517881	GeneID:399688,Genbank:XM_021100482.1	dentin matrix acidic phosphoprotein 1		GO:0001503,GO:0005178,GO:0005509,GO:0005576,GO:0005578,GO:0005634,GO:0005788,GO:0010811,GO:0030198,GO:0031214,GO:0043687,GO:0044267,GO:0050840,GO:0070173	ossification|integrin binding|calcium ion binding|extracellular region|proteinaceous extracellular matrix|nucleus|endoplasmic reticulum lumen|positive regulation of cell-substrate adhesion|extracellular matrix organization|biomineral tissue development|post-translational protein modification|cellular protein metabolic process|extracellular matrix binding|regulation of enamel mineralization	ssc04512	ECM-receptor interaction
DOCK11	34.89369534	21.80503097	47.98235971	2.204129356	1.140208895	0.010464704	0.046748612	Up	0.285043807	0.142713521	0.191393882	0.080681197	0.081509984	0.129104346	GeneID:100518944,Genbank:XM_021080484.1	dedicator of cytokinesis 11		GO:0001782,GO:0002315,GO:0005085,GO:0005089,GO:0005829,GO:0007264,GO:0007596,GO:0043547,GO:0051491	B cell homeostasis|marginal zone B cell differentiation|guanyl-nucleotide exchange factor activity|Rho guanyl-nucleotide exchange factor activity|cytosol|small GTPase mediated signal transduction|blood coagulation|positive regulation of GTPase activity|positive regulation of filopodium assembly
DPP10	42.1985255	20.8156042	63.5814468	3.05703676	1.6121339	5.17E-05	0.000525342	Up	0.259446795	0.343965022	0.430887969	0.107549295	0.114086786	0.130794563	GeneID:100157195,Genbank:XM_021075451.1	dipeptidyl peptidase like 10		GO:0005886,GO:0008076,GO:0008236,GO:0015459,GO:0016020,GO:0044325,GO:0072659,GO:1901379,GO:1903078	plasma membrane|voltage-gated potassium channel complex|serine-type peptidase activity|potassium channel regulator activity|membrane|ion channel binding|protein localization to plasma membrane|regulation of potassium ion transmembrane transport|positive regulation of protein localization to plasma membrane
DPPA2	83.84927208	47.92987849	119.7686657	2.498536839	1.32108349	1.60E-06	2.50E-05	Up	2.301294881	1.960068611	2.109732563	0.947857633	0.99306084	0.71155786	GeneID:100620381,Genbank:XM_003358822.4	developmental pluripotency associated 2		GO:0005634,GO:0006351,GO:0006355	nucleus|transcription, DNA-templated|regulation of transcription, DNA-templated
DSC2	1583.037537	742.0241985	2424.050876	3.267211304	1.708059763	7.67E-48	2.81E-45	Up	10.94863879	14.46290094	14.05208059	3.585449759	4.465304164	4.522981588	GeneID:100623651,Genbank:XM_021096210.1	desmocollin 2		GO:0001533,GO:0005509,GO:0005886,GO:0005913,GO:0007155,GO:0007156,GO:0009267,GO:0014704,GO:0016021,GO:0030057,GO:0031410,GO:0031424,GO:0070062,GO:0070268,GO:0086042,GO:0086073,GO:0086083,GO:0086091,GO:0098911	cornified envelope|calcium ion binding|plasma membrane|cell-cell adherens junction|cell adhesion|homophilic cell adhesion via plasma membrane adhesion molecules|cellular response to starvation|intercalated disc|integral component of membrane|desmosome|cytoplasmic vesicle|keratinization|extracellular exosome|cornification|cardiac muscle cell-cardiac muscle cell adhesion|bundle of His cell-Purkinje…	ssc05412	Arrhythmogenic right ventricular cardiomyopathy
DSC3	205.1582386	75.40795552	334.9085217	4.444192794	2.151921404	3.01E-16	1.85E-14	Up	0.826157362	1.576530792	1.683082476	0.226205566	0.363198247	0.368433105	GeneID:100623437,Genbank:XM_021096206.1	desmocollin 3		GO:0005509,GO:0005886,GO:0007156,GO:0016021,GO:0030057	calcium ion binding|plasma membrane|homophilic cell adhesion via plasma membrane adhesion molecules|integral component of membrane|desmosome
DSCAM	15.35321661	4.468033848	26.23839938	5.864292497	2.551957064	0.000281443	0.00228188	Up	0.046941213	0.093806479	0.09563061	0.017901993	0.009042945	0.015118929	GeneID:100517192,Genbank:XM_021071497.1	DS cell adhesion molecule		GO:0005576,GO:0005886,GO:0005887,GO:0007155,GO:0007156,GO:0007162,GO:0007399,GO:0007416,GO:0007626,GO:0010842,GO:0016020,GO:0030054,GO:0030424,GO:0030426,GO:0042327,GO:0045202,GO:0048813,GO:0048842,GO:0060060,GO:0060219,GO:0070593	extracellular region|plasma membrane|integral component of plasma membrane|cell adhesion|homophilic cell adhesion via plasma membrane adhesion molecules|negative regulation of cell adhesion|nervous system development|synapse assembly|locomotory behavior|retina layer formation|membrane|cell junction|axon|growth cone|positive regulation of phosphorylation|synapse|dendrite morphogenesis|positive reg…
DUSP10	1960.058404	1216.525745	2703.591064	2.222430937	1.152138587	1.35E-41	4.01E-39	Up	17.13724534	17.96189574	19.98485176	9.172237278	7.879548609	8.749977952	GeneID:100517416,Genbank:XM_003130510.5	dual specificity phosphatase 10		GO:0000188,GO:0002819,GO:0004721,GO:0004725,GO:0005634,GO:0005654,GO:0005737,GO:0005794,GO:0005829,GO:0006470,GO:0008432,GO:0010633,GO:0016311,GO:0016607,GO:0016791,GO:0017017,GO:0032496,GO:0032873,GO:0033549,GO:0035970,GO:0043508,GO:0044387,GO:0045088,GO:0045591,GO:0046329,GO:0048273,GO:0048709,GO:0048715,GO:0050680,GO:0060266,GO:0070303,GO:0070373,GO:0090335,GO:1903753,GO:1905042,GO:1990264	inactivation of MAPK activity|regulation of adaptive immune response|phosphoprotein phosphatase activity|protein tyrosine phosphatase activity|nucleus|nucleoplasm|cytoplasm|Golgi apparatus|cytosol|protein dephosphorylation|JUN kinase binding|negative regulation of epithelial cell migration|dephosphorylation|nuclear speck|phosphatase activity|MAP kinase tyrosine/serine/threonine phosphatase activi…	ssc04010	MAPK signaling pathway
DUSP5	16991.18561	11298.57187	22683.79935	2.007689121	1.005535894	4.74E-67	3.33E-64	Up	264.0006253	271.9712341	266.3500469	130.636651	142.7545308	142.3269113	GeneID:100157144,Genbank:XM_003359366.4	dual specificity phosphatase 5		GO:0000165,GO:0000187,GO:0001706,GO:0004725,GO:0005654,GO:0006470,GO:0008138,GO:0016311,GO:0016791,GO:0017017,GO:0035335,GO:0035970	MAPK cascade|activation of MAPK activity|endoderm formation|protein tyrosine phosphatase activity|nucleoplasm|protein dephosphorylation|protein tyrosine/serine/threonine phosphatase activity|dephosphorylation|phosphatase activity|MAP kinase tyrosine/serine/threonine phosphatase activity|peptidyl-tyrosine dephosphorylation|peptidyl-threonine dephosphorylation	ssc04010	MAPK signaling pathway
EDN1	221.7109546	135.1844225	308.2374867	2.280569384	1.189394063	2.18E-11	7.65E-10	Up	4.682297908	4.419713251	5.371883116	2.356119075	2.349001988	1.900815194	GeneID:396915,Genbank:NM_213882.1	endothelin 1		GO:0005576,GO:0019229,GO:0042310	extracellular region|regulation of vasoconstriction|vasoconstriction	ssc04024,ssc04066,ssc04080,ssc04270,ssc04668,ssc04916,ssc04924,ssc04926,ssc04933,ssc05200,ssc05410,ssc05418	cAMP signaling pathway|HIF-1 signaling pathway|Neuroactive ligand-receptor interaction|Vascular smooth muscle contraction|TNF signaling pathway|Melanogenesis|Renin secretion|Relaxin signaling pathway|AGE-RAGE signaling pathway in diabetic complications|Pathways in cancer|Hypertrophic cardiomyopathy|Fluid shear stress and atherosclerosis
EFCAB1	71.72550792	38.30155471	105.1494611	2.740836775	1.454616414	9.55E-06	0.000123551	Up	0.462482199	0.662741202	0.46674449	0.255546313	0.131616782	0.218357833	GeneID:100156382,Genbank:XM_013996764.2	EF-hand calcium binding domain 1		GO:0005509	calcium ion binding
EGR2	202.847603	100.8605544	304.8346515	3.024882702	1.596879199	4.44E-16	2.67E-14	Up	1.269682889	1.11913777	1.440873293	0.418717278	0.372758876	0.525182684	GeneID:100038004,Genbank:XM_013983286.2	early growth response 2	zf-C2H2	GO:0000978,GO:0001077,GO:0001102,GO:0003682,GO:0003700,GO:0005634,GO:0005654,GO:0005737,GO:0006611,GO:0007622,GO:0008045,GO:0014037,GO:0016874,GO:0016925,GO:0021612,GO:0021660,GO:0021666,GO:0030278,GO:0031625,GO:0035284,GO:0035914,GO:0042552,GO:0044212,GO:0045444,GO:0045893,GO:0046872,GO:0071310	RNA polymerase II proximal promoter sequence-specific DNA binding|transcriptional activator activity, RNA polymerase II proximal promoter sequence-specific DNA binding|RNA polymerase II activating transcription factor binding|chromatin binding|DNA binding transcription factor activity|nucleus|nucleoplasm|cytoplasm|protein export from nucleus|rhythmic behavior|motor neuron axon guidance|Schwann ce…	ssc04625,ssc05161,ssc05166,ssc05203	C-type lectin receptor signaling pathway|Hepatitis B|Human T-cell leukemia virus 1 infection|Viral carcinogenesis
ENDOU	27.98259021	12.82968382	43.13549659	3.364605773	1.750437476	0.000719351	0.00505151	Up	0.362940175	0.435987027	0.421531211	0.112228113	0.056690481	0.208518202	GeneID:110260774,Genbank:XM_021092594.1	endonuclease, poly(U) specific		GO:0003723,GO:0004521,GO:0005044,GO:0005576,GO:0005737,GO:0006955,GO:0007565,GO:0008236,GO:0030247,GO:0046872	RNA binding|endoribonuclease activity|scavenger receptor activity|extracellular region|cytoplasm|immune response|female pregnancy|serine-type peptidase activity|polysaccharide binding|metal ion binding
EPHB3	218.8227215	113.6429893	324.0024537	2.850757626	1.511345385	6.44E-17	4.23E-15	Up	1.745931136	1.670796642	1.429812052	0.563104702	0.548928103	0.655777445	GeneID:100337659,Genbank:XM_003358733.5	EPH receptor B3		GO:0001525,GO:0001655,GO:0005003,GO:0005524,GO:0005576,GO:0005829,GO:0005886,GO:0005887,GO:0007411,GO:0007413,GO:0008046,GO:0016477,GO:0021952,GO:0022038,GO:0022407,GO:0030425,GO:0031290,GO:0034446,GO:0043087,GO:0046777,GO:0048013,GO:0048538,GO:0048546,GO:0050770,GO:0051965,GO:0060021,GO:0060996,GO:0060997	angiogenesis|urogenital system development|ephrin receptor activity|ATP binding|extracellular region|cytosol|plasma membrane|integral component of plasma membrane|axon guidance|axonal fasciculation|axon guidance receptor activity|cell migration|central nervous system projection neuron axonogenesis|corpus callosum development|regulation of cell-cell adhesion|dendrite|retinal ganglion cell axon gui…	ssc04360	Axon guidance
ERO1B	995.6818602	655.7050283	1335.658692	2.036544605	1.026123413	6.29E-18	4.53E-16	Up	14.5759902	20.03243695	17.63907525	8.721290967	8.536356393	9.468015367	GeneID:100154974,Genbank:XM_013981626.2	endoplasmic reticulum oxidoreductase 1 beta		GO:0003756,GO:0005783,GO:0005789,GO:0006457,GO:0006464,GO:0015035,GO:0016491,GO:0016671,GO:0019471,GO:0022417,GO:0030070,GO:0030198,GO:0034975,GO:0042593,GO:0045454,GO:0051082	protein disulfide isomerase activity|endoplasmic reticulum|endoplasmic reticulum membrane|protein folding|cellular protein modification process|protein disulfide oxidoreductase activity|oxidoreductase activity|oxidoreductase activity, acting on a sulfur group of donors, disulfide as acceptor|4-hydroxyproline metabolic process|protein maturation by protein folding|insulin processing|extracellular …	ssc04141	Protein processing in endoplasmic reticulum
ESM1	356.0269938	125.1354943	586.9184933	4.690840667	2.229846498	1.02E-28	1.54E-26	Up	7.200383042	4.108610277	7.145706851	1.604947621	1.380834325	1.101842047	GeneID:100739671,Genbank:XM_013984771.2	endothelial cell specific molecule 1		GO:0001525,GO:0001558,GO:0002040,GO:0005171,GO:0005178,GO:0005520,GO:0005576,GO:0008284,GO:1902204	angiogenesis|regulation of cell growth|sprouting angiogenesis|hepatocyte growth factor receptor binding|integrin binding|insulin-like growth factor binding|extracellular region|positive regulation of cell proliferation|positive regulation of hepatocyte growth factor receptor signaling pathway
FABP4	39.17402275	24.69961228	53.64843323	2.174611346	1.120757581	0.005808521	0.028913238	Up	1.407388458	1.774074786	2.130724927	0.654556617	0.826600585	1.061373101	GeneID:399533,Genbank:NM_001002817.1	fatty acid binding protein 4, adipocyte		GO:0001816,GO:0005504,GO:0005634,GO:0005737,GO:0006469,GO:0042632,GO:0045892,GO:0050729,GO:0050872,GO:0050873,GO:0071285,GO:0071356	cytokine production|fatty acid binding|nucleus|cytoplasm|negative regulation of protein kinase activity|cholesterol homeostasis|negative regulation of transcription, DNA-templated|positive regulation of inflammatory response|white fat cell differentiation|brown fat cell differentiation|cellular response to lithium ion|cellular response to tumor necrosis factor	ssc03320,ssc04923	PPAR signaling pathway|Regulation of lipolysis in adipocytes
FAM167A	38.85084196	16.97567961	60.72600431	3.581702967	1.840645699	1.08E-05	0.000137214	Up	0.509150062	0.321616093	0.411933433	0.101132713	0.149851659	0.109325446	GeneID:102162353,Genbank:XM_021072831.1	family with sequence similarity 167 member A
FAM167B	50.65671379	18.77342314	82.54000444	4.384057291	2.132266652	8.05E-08	1.65E-06	Up	1.851381098	2.713416232	2.005480837	0.79036804	0.372627265	0.400497908	GeneID:100519719,Genbank:XM_005665176.3	family with sequence similarity 167 member B
FAM170B	8.523081157	0.637717311	16.408445	25.6290604	4.679708683	0.000368375	0.002886543	Up	0.536513302	0.47894231	0.139731064	0.023251175	0	0.023563825	GeneID:100156206,Genbank:XM_001924320.4	family with sequence similarity 170 member B		GO:0001669,GO:0002081,GO:0080154,GO:2000344	acrosomal vesicle|outer acrosomal membrane|regulation of fertilization|positive regulation of acrosome reaction
FAM198B	13.16997293	3.82149984	22.51844602	5.876038578	2.554843868	0.000871731	0.005945581	Up	0.162748221	0.113958216	0.065175115	0.030032598	0.010113701	0.020290956	GeneID:100515440,Genbank:XM_013978683.2	family with sequence similarity 198 member B		GO:0000139,GO:0005794,GO:0016021	Golgi membrane|Golgi apparatus|integral component of membrane
FAM43A	83.88098446	53.28476006	114.4772089	2.146751842	1.10215543	0.000235303	0.001952965	Up	0.742759568	1.146766405	1.212101067	0.618525127	0.479979406	0.408810129	GeneID:100523468,Genbank:XM_003132600.4	family with sequence similarity 43 member A
FAM71E2	603.1288249	378.4527525	827.8048973	2.1870769	1.129003948	8.79E-21	8.17E-19	Up	7.781350382	9.127144963	8.131880668	3.639481725	4.14152697	4.13427346	GeneID:110261376,Genbank:XM_021097574.1	family with sequence similarity 71 member E2		GO:0005634	nucleus
FCGR2B	51.85163231	32.29050314	71.41276149	2.209759502	1.143889363	0.006078232	0.029917783	Up	1.763097576	1.323651403	0.744364984	0.690087949	0.321773904	0.789029771	GeneID:613131,Genbank:XM_013996820.2	Fc fragment of IgG, low affinity IIb, receptor (CD32)		GO:0005886,GO:0016021,GO:0019864	plasma membrane|integral component of membrane|IgG binding	ssc04145,ssc04380,ssc04662,ssc04666,ssc05150,ssc05152,ssc05162	Phagosome|Osteoclast differentiation|B cell receptor signaling pathway|Fc gamma R-mediated phagocytosis|Staphylococcus aureus infection|Tuberculosis|Measles
FGF1	7.828213055	0.648936021	15.00749009	23.40611214	4.548813411	0.000606713	0.004373229	Up	0.069612161	0.079149758	0.152896257	0	0	0.013452502	GeneID:397497,Genbank:XM_013987618.2	fibroblast growth factor 1				ssc04010,ssc04014,ssc04015,ssc04020,ssc04151,ssc04390,ssc04810,ssc05200,ssc05218,ssc05224,ssc05226	MAPK signaling pathway|Ras signaling pathway|Rap1 signaling pathway|Calcium signaling pathway|PI3K-Akt signaling pathway|Hippo signaling pathway|Regulation of actin cytoskeleton|Pathways in cancer|Melanoma|Breast cancer|Gastric cancer
FIBIN	754.5348118	490.6832527	1018.386371	2.076620251	1.054237416	8.10E-20	6.86E-18	Up	8.151011721	7.366588527	9.593310706	3.995551487	4.168134038	4.412146238	GeneID:100620302,Genbank:XM_005658203.3	fin bud initiation factor homolog (zebrafish)		GO:0005576,GO:0005783,GO:0005794,GO:0010042,GO:0042803,GO:0071548,GO:1904627	extracellular region|endoplasmic reticulum|Golgi apparatus|response to manganese ion|protein homodimerization activity|response to dexamethasone|response to phorbol 13-acetate 12-myristate
FRZB	15.30208707	5.083313739	25.52086041	5.015015144	2.326254058	0.001031929	0.006868097	Up	0.338032854	0.1566304	0.367331993	0.100020844	0.033682765	0.045051461	GeneID:100152419,Genbank:XM_021074512.1	frizzled-related protein				ssc04310	Wnt signaling pathway
FST	70.32052422	38.73583574	101.9052127	2.631967521	1.396141686	5.11E-06	7.16E-05	Up	3.546293193	2.47354269	2.477969394	1.044576417	1.138620385	1.170056377	GeneID:445002,Genbank:NM_001003662.1	follistatin		GO:0005576	extracellular region	ssc04350	TGF-beta signaling pathway
GADD45G	24.13324266	12.46997696	35.79650836	2.870864805	1.521485393	0.00285178	0.016032553	Up	1.202649386	0.838378953	0.854681804	0.346657838	0.431038569	0.270245548	GeneID:100152997,Genbank:NM_001185129.1	growth arrest and DNA damage inducible gamma		GO:0000185,GO:0005634,GO:0005737,GO:0006915,GO:0006950,GO:0007275,GO:0030154,GO:0043065,GO:0046330,GO:0051726,GO:1900745	activation of MAPKKK activity|nucleus|cytoplasm|apoptotic process|response to stress|multicellular organism development|cell differentiation|positive regulation of apoptotic process|positive regulation of JNK cascade|regulation of cell cycle|positive regulation of p38MAPK cascade	ssc04010,ssc04064,ssc04068,ssc04110,ssc04115,ssc04210,ssc04218,ssc05169,ssc05200,ssc05202,ssc05210,ssc05212,ssc05213,ssc05214,ssc05216,ssc05217,ssc05218,ssc05220,ssc05222,ssc05223,ssc05224,ssc05225,ssc05226	MAPK signaling pathway|NF-kappa B signaling pathway|FoxO signaling pathway|Cell cycle|p53 signaling pathway|Apoptosis|Cellular senescence|Epstein-Barr virus infection|Pathways in cancer|Transcriptional misregulation in cancer|Colorectal cancer|Pancreatic cancer|Endometrial cancer|Glioma|Thyroid cancer|Basal cell carcinoma|Melanoma|Chronic myeloid leukemia|Small cell lung cancer|Non-small cell lun…
GHRHR	53.1868714	32.85621532	73.51752748	2.239209268	1.162989363	0.007006677	0.033681409	Up	0.914489371	0.845172037	0.523978919	0.133349129	0.404156823	0.519777782	GeneID:397100,Genbank:XM_021078506.1	growth hormone releasing hormone receptor		GO:0004930,GO:0005886,GO:0007166,GO:0016021	G-protein coupled receptor activity|plasma membrane|cell surface receptor signaling pathway|integral component of membrane	ssc04080,ssc04935	Neuroactive ligand-receptor interaction|Growth hormone synthesis, secretion and action
GIMAP1	657.5352246	287.8180287	1027.252421	3.570121905	1.835973337	2.10E-58	1.15E-55	Up	14.98612318	14.33047675	14.48030138	4.026024211	3.967829758	4.764942815	GeneID:110257620,Genbank:XM_021079231.1	GTPase, IMAP family member 1		GO:0000139,GO:0005525,GO:0005783,GO:0005789,GO:0016021	Golgi membrane|GTP binding|endoplasmic reticulum|endoplasmic reticulum membrane|integral component of membrane
GLDC	128.4972951	60.77558505	196.2190052	3.229113066	1.691137957	1.15E-13	5.65E-12	Up	1.305641732	1.453384409	1.61571715	0.478781949	0.446492471	0.485219946	GeneID:100155425,Genbank:XM_021063878.1	glycine decarboxylase		GO:0004375,GO:0005634,GO:0005739,GO:0005759,GO:0005886,GO:0005960,GO:0006546,GO:0009055,GO:0016594,GO:0016829,GO:0019464,GO:0019899,GO:0030170,GO:0036255,GO:0042803,GO:0070280,GO:1903442,GO:1990830	glycine dehydrogenase (decarboxylating) activity|nucleus|mitochondrion|mitochondrial matrix|plasma membrane|glycine cleavage complex|glycine catabolic process|electron transfer activity|glycine binding|lyase activity|glycine decarboxylation via glycine cleavage system|enzyme binding|pyridoxal phosphate binding|response to methylamine|protein homodimerization activity|pyridoxal binding|response to…	ssc00260,ssc00630	Glycine, serine and threonine metabolism|Glyoxylate and dicarboxylate metabolism
GOLGA7B	516.258178	303.1002936	729.4160625	2.407214218	1.267364533	3.86E-17	2.56E-15	Up	5.509460403	5.81634255	5.17149001	1.785824329	2.642088474	2.69582508	GeneID:102162220,Genbank:XM_021074427.1	golgin A7 family member B		GO:0000139,GO:0002178,GO:0006612,GO:0018230,GO:0072659	Golgi membrane|palmitoyltransferase complex|protein targeting to membrane|peptidyl-L-cysteine S-palmitoylation|protein localization to plasma membrane
GP91-PHOX	15.11311838	6.069547136	24.15668962	3.977035625	1.991693485	0.002818313	0.015855969	Up	0.636547072	0.398766229	0.313147831	0.128736506	0.130058936	0.093191126	GeneID:397108,Genbank:NM_214043.2	NADPH oxidase heavy chain subunit		GO:0005244,GO:0006801,GO:0006954,GO:0016491,GO:0034765,GO:0043020,GO:0046872	voltage-gated ion channel activity|superoxide metabolic process|inflammatory response|oxidoreductase activity|regulation of ion transmembrane transport|NADPH oxidase complex|metal ion binding	ssc04066,ssc04145,ssc04216,ssc04217,ssc04613,ssc04621,ssc04670,ssc04933,ssc05010,ssc05020,ssc05022,ssc05140,ssc05171,ssc05415,ssc05417	HIF-1 signaling pathway|Phagosome|Ferroptosis|Necroptosis|Neutrophil extracellular trap formation|NOD-like receptor signaling pathway|Leukocyte transendothelial migration|AGE-RAGE signaling pathway in diabetic complications|Alzheimer disease|Prion disease|Pathways of neurodegeneration - multiple diseases|Leishmaniasis|Coronavirus disease - COVID-19|Diabetic cardiomyopathy|Lipid and atherosclerosis
GPLD1	117.493383	77.39390394	157.5928621	2.034152802	1.024428056	0.00015729	0.001395612	Up	0.450974992	0.802111307	0.589735091	0.337004598	0.24654466	0.361164685	GeneID:100157497,Genbank:XM_013977471.2	glycosylphosphatidylinositol specific phospholipase D1		GO:0001503,GO:0002042,GO:0002062,GO:0002430,GO:0004621,GO:0005578,GO:0005615,GO:0005737,GO:0006507,GO:0008285,GO:0008286,GO:0009749,GO:0010595,GO:0010694,GO:0010867,GO:0010897,GO:0010907,GO:0010983,GO:0017080,GO:0032869,GO:0034364,GO:0035690,GO:0035774,GO:0043065,GO:0043231,GO:0045919,GO:0046470,GO:0051044,GO:0051047,GO:0070633,GO:0071277,GO:0071397,GO:0071401,GO:0071467,GO:1900076	ossification|cell migration involved in sprouting angiogenesis|chondrocyte differentiation|complement receptor mediated signaling pathway|glycosylphosphatidylinositol phospholipase D activity|proteinaceous extracellular matrix|extracellular space|cytoplasm|GPI anchor release|negative regulation of cell proliferation|insulin receptor signaling pathway|response to glucose|positive regulation of end…	ssc00563	Glycosylphosphatidylinositol (GPI)-anchor biosynthesis
GPR84	653.6523383	393.8892327	913.415444	2.317958725	1.212854877	2.78E-25	3.60E-23	Up	12.91806868	15.70412929	14.1827536	6.739176187	6.354509965	6.138965435	GeneID:100152279,Genbank:XM_021090914.1	G protein-coupled receptor 84		GO:0004966,GO:0005887,GO:0007188,GO:0007200,GO:0043235	galanin receptor activity|integral component of plasma membrane|adenylate cyclase-modulating G-protein coupled receptor signaling pathway|phospholipase C-activating G-protein coupled receptor signaling pathway|receptor complex
GRM8	25.58991449	13.83516127	37.34466772	2.702666324	1.434383405	0.008400994	0.039281909	Up	0.206196021	0.137910025	0.092662764	0.026983311	0.0623097	0.078131843	GeneID:100524120,Genbank:XM_021079054.1	glutamate metabotropic receptor 8				ssc04072,ssc04080,ssc04724	Phospholipase D signaling pathway|Neuroactive ligand-receptor interaction|Glutamatergic synapse
GVIN1	205.7635932	114.2943279	297.2328584	2.600909757	1.379016343	6.59E-10	1.94E-08	Up	1.053381712	0.876370295	1.223244315	0.472416154	0.516157574	0.273075397	GeneID:100512797,Genbank:XM_003482521.4	GTPase, very large interferon inducible 1		GO:0005525,GO:0005634,GO:0005829	GTP binding|nucleus|cytosol
HCLS1	20.89389511	8.347237893	33.44055232	4.017467803	2.006286462	0.000911617	0.006179362	Up	0.307132648	0.1036625	0.197527581	0.035856529	0.054337291	0.06662091	GeneID:100521992,Genbank:XM_013980963.2	hematopoietic cell-specific Lyn substrate 1		GO:0000122,GO:0001085,GO:0003779,GO:0005634,GO:0005667,GO:0005737,GO:0005739,GO:0005829,GO:0005886,GO:0006355,GO:0008284,GO:0009725,GO:0014068,GO:0017124,GO:0019901,GO:0030041,GO:0030218,GO:0030833,GO:0030854,GO:0032403,GO:0033138,GO:0035556,GO:0042531,GO:0042993,GO:0045651,GO:0045944,GO:0050731,GO:0051897,GO:0071345,GO:2000107,GO:2000251	negative regulation of transcription from RNA polymerase II promoter|RNA polymerase II transcription factor binding|actin binding|nucleus|transcription factor complex|cytoplasm|mitochondrion|cytosol|plasma membrane|regulation of transcription, DNA-templated|positive regulation of cell proliferation|response to hormone|positive regulation of phosphatidylinositol 3-kinase signaling|SH3 domain bindi…	ssc04530,ssc05100,ssc05205	Tight junction|Bacterial invasion of epithelial cells|Proteoglycans in cancer
HEY1	27.19192785	15.73147117	38.65238453	2.459075566	1.298116069	0.011432693	0.049958504	Up	0.373292836	0.470257873	0.456738305	0.144587292	0.101127148	0.304334657	GeneID:100157952,Genbank:XM_005663011.3	hes related family bHLH transcription factor with YRPW motif 1	bHLH	GO:0000122,GO:0000983,GO:0000988,GO:0001525,GO:0003184,GO:0003190,GO:0003203,GO:0003208,GO:0003700,GO:0005634,GO:0005654,GO:0005737,GO:0006351,GO:0007219,GO:0008134,GO:0035912,GO:0035939,GO:0036304,GO:0045746,GO:0045892,GO:0045944,GO:0046983,GO:0060317,GO:0060347,GO:0060411,GO:0060412,GO:0060716,GO:0060842,GO:0061314,GO:0071385,GO:2000678,GO:2000820,GO:2001212	negative regulation of transcription from RNA polymerase II promoter|transcription factor activity, RNA polymerase II core promoter sequence-specific DNA binding|transcription factor activity, protein binding|angiogenesis|pulmonary valve morphogenesis|atrioventricular valve formation|endocardial cushion morphogenesis|cardiac ventricle morphogenesis|DNA binding transcription factor activity|nucleu…	ssc04330,ssc05165,ssc05200,ssc05224	Notch signaling pathway|Human papillomavirus infection|Pathways in cancer|Breast cancer
HEY2	343.5822214	197.6889393	489.4755035	2.475611473	1.307784913	1.52E-19	1.25E-17	Up	3.597180171	4.141913639	4.074251301	1.643039668	1.748553964	1.576218124	GeneID:100152404,Genbank:XM_013992576.2	hes related family bHLH transcription factor with YRPW motif 2	bHLH	GO:0000122,GO:0000983,GO:0000988,GO:0001102,GO:0001570,GO:0003150,GO:0003151,GO:0003184,GO:0003186,GO:0003195,GO:0003199,GO:0003208,GO:0003214,GO:0003215,GO:0003222,GO:0003700,GO:0005634,GO:0005654,GO:0005737,GO:0006351,GO:0007219,GO:0008134,GO:0009948,GO:0010460,GO:0010621,GO:0010629,GO:0010667,GO:0014031,GO:0014898,GO:0017053,GO:0035910,GO:0035912,GO:0035939,GO:0036304,GO:0042803,GO:0042826,GO:…	negative regulation of transcription from RNA polymerase II promoter|transcription factor activity, RNA polymerase II core promoter sequence-specific DNA binding|transcription factor activity, protein binding|RNA polymerase II activating transcription factor binding|vasculogenesis|muscular septum morphogenesis|outflow tract morphogenesis|pulmonary valve morphogenesis|tricuspid valve morphogenesis…	ssc04330,ssc05165,ssc05200,ssc05224	Notch signaling pathway|Human papillomavirus infection|Pathways in cancer|Breast cancer
HIPK4	23.47906973	11.26425662	35.69388284	3.177272762	1.667788948	0.002854524	0.016042132	Up	0.543392913	0.305258621	0.37226652	0.056313593	0.170676201	0.17121246	GeneID:100625431,Genbank:XM_013988572.2	homeodomain interacting protein kinase 4		GO:0004674,GO:0005524,GO:0005737	protein serine/threonine kinase activity|ATP binding|cytoplasm	ssc04218	Cellular senescence
HMGA2	199.2285693	114.1004159	284.3567227	2.491391857	1.316951953	3.67E-13	1.68E-11	Up	5.469487378	6.055739501	6.214075141	2.679517198	2.394691181	2.339548735	GeneID:100513206,Genbank:XM_005663957.3	high mobility group AT-hook 2	HMGI/HMGY			ssc05202,ssc05206	Transcriptional misregulation in cancer|MicroRNAs in cancer
HOXC13	21.63530331	10.87728037	32.39332624	2.983654836	1.577080647	0.004045837	0.021506671	Up	0.429751461	0.241143028	0.480747546	0.12877427	0.153751103	0.11864168	GeneID:100518969,Genbank:XM_003355421.3	homeobox C13	Homeobox
HS3ST1	246.8935286	143.7959384	349.9911187	2.435297534	1.284098045	3.13E-10	9.53E-09	Up	3.326554537	2.673208143	4.261449854	1.672838444	1.113656424	1.597336365	GeneID:100628223,Genbank:XM_021101019.1	heparan sulfate-glucosamine 3-sulfotransferase 1		GO:0005796,GO:0006024,GO:0008146,GO:0008467,GO:0016021	Golgi lumen|glycosaminoglycan biosynthetic process|sulfotransferase activity|[heparan sulfate]-glucosamine 3-sulfotransferase 1 activity|integral component of membrane	ssc00534	Glycosaminoglycan biosynthesis - heparan sulfate / heparin
HS3ST3B1	82.48344982	51.10399709	113.8629026	2.227783636	1.155609124	9.24E-05	0.00087598	Up	0.672896384	0.62034345	0.70047798	0.375686566	0.198531628	0.357308231	GeneID:100737777,Genbank:XM_003483118.4	heparan sulfate-glucosamine 3-sulfotransferase 3B1		GO:0000139,GO:0005887,GO:0006024,GO:0008467,GO:0015012,GO:0015015,GO:0033872	Golgi membrane|integral component of plasma membrane|glycosaminoglycan biosynthetic process|[heparan sulfate]-glucosamine 3-sulfotransferase 1 activity|heparan sulfate proteoglycan biosynthetic process|heparan sulfate proteoglycan biosynthetic process, enzymatic modification|[heparan sulfate]-glucosamine 3-sulfotransferase 3 activity	ssc00534	Glycosaminoglycan biosynthesis - heparan sulfate / heparin
HSD11B1	821.7715518	493.6073378	1149.935766	2.329632888	1.220102628	1.59E-23	1.79E-21	Up	16.47597428	19.27515299	18.41593351	7.862097231	6.920511373	9.419378327	GeneID:397480,Genbank:NM_001348961.1	hydroxysteroid 11-beta dehydrogenase 1		GO:0005789,GO:0008202,GO:0016021,GO:0070524	endoplasmic reticulum membrane|steroid metabolic process|integral component of membrane|11-beta-hydroxysteroid dehydrogenase (NADP+) activity	ssc00140,ssc00980,ssc05204	Steroid hormone biosynthesis|Metabolism of xenobiotics by cytochrome P450|Chemical carcinogenesis - DNA adducts
HTRA3	37.81727881	19.01786068	56.61669694	2.985557356	1.578000285	0.002465045	0.014168267	Up	0.921977805	0.907617702	1.760898662	0.104647359	0.61318955	0.530272561	GeneID:100337673,Genbank:NM_001195343.1	HtrA serine peptidase 3
IDO1	1789.313633	891.3324004	2687.294865	3.015096418	1.592204138	2.24E-12	9.13E-11	Up	72.62431239	44.06318322	71.92345803	23.5353184	21.27791917	20.14984123	GeneID:100519877,Genbank:NM_001246240.1	indoleamine 2,3-dioxygenase 1				ssc00380,ssc05143	Tryptophan metabolism|African trypanosomiasis
IL10RA	184.1153195	118.0773118	250.1533272	2.11776479	1.082542365	5.91E-08	1.22E-06	Up	2.141351789	1.764062775	1.914210229	1.15129001	0.946001414	0.762290364	GeneID:100525654,Genbank:XM_005656637.3	interleukin 10 receptor subunit alpha				ssc04060,ssc04061,ssc04630,ssc05145,ssc05152,ssc05163	Cytokine-cytokine receptor interaction|Viral protein interaction with cytokine and cytokine receptor|JAK-STAT signaling pathway|Toxoplasmosis|Tuberculosis|Human cytomegalovirus infection
IL11	7612.598436	3743.874732	11481.32214	3.066637953	1.616657852	7.72E-126	2.98E-122	Up	162.061468	182.1941535	165.985338	55.35233916	58.4877533	59.34128603	GeneID:110261056,Genbank:XM_021095008.1	interleukin 11				ssc04060,ssc04630,ssc04640,ssc05323	Cytokine-cytokine receptor interaction|JAK-STAT signaling pathway|Hematopoietic cell lineage|Rheumatoid arthritis
IL1R1	73.10758176	46.27956091	99.93560262	2.163007486	1.113038658	0.000705144	0.004964172	Up	0.531152461	0.40535385	0.497746965	0.132519731	0.258199116	0.297382275	GeneID:100626904,Genbank:XM_021087128.1	interleukin 1 receptor type 1				ssc04010,ssc04060,ssc04064,ssc04380,ssc04640,ssc04659,ssc04750,ssc05146,ssc05163,ssc05166,ssc05418	MAPK signaling pathway|Cytokine-cytokine receptor interaction|NF-kappa B signaling pathway|Osteoclast differentiation|Hematopoietic cell lineage|Th17 cell differentiation|Inflammatory mediator regulation of TRP channels|Amoebiasis|Human cytomegalovirus infection|Human T-cell leukemia virus 1 infection|Fluid shear stress and atherosclerosis
IL1R2	22.69723434	11.4420621	33.95240657	2.963288626	1.567199153	0.005506022	0.027684499	Up	0.318981945	0.367758351	0.515500787	0.233942886	0.070903811	0.118544313	GeneID:100628112,Genbank:XM_021085770.1	interleukin 1 receptor type 2				ssc04060,ssc04640,ssc05146,ssc05166,ssc05202,ssc05215,ssc05418	Cytokine-cytokine receptor interaction|Hematopoietic cell lineage|Amoebiasis|Human T-cell leukemia virus 1 infection|Transcriptional misregulation in cancer|Prostate cancer|Fluid shear stress and atherosclerosis
IL23A	621.5497356	283.3531603	959.746311	3.38666818	1.759866641	2.76E-09	7.33E-08	Up	40.58377018	63.77347715	37.57837275	13.91011537	12.66749773	17.12507035	GeneID:100155546,Genbank:NM_001130236.1	interleukin 23 subunit alpha		GO:0001916,GO:0002230,GO:0002827,GO:0005125,GO:0006954,GO:0010536,GO:0032693,GO:0032725,GO:0032729,GO:0032733,GO:0032735,GO:0032740,GO:0032760,GO:0032819,GO:0042098,GO:0042102,GO:0042104,GO:0042531,GO:0043382,GO:0045087,GO:0045519,GO:0045672,GO:0045944,GO:0048771,GO:0050829,GO:0051142,GO:0051607,GO:0070743,GO:0090023,GO:2000330	positive regulation of T cell mediated cytotoxicity|positive regulation of defense response to virus by host|positive regulation of T-helper 1 type immune response|cytokine activity|inflammatory response|positive regulation of activation of Janus kinase activity|negative regulation of interleukin-10 production|positive regulation of granulocyte macrophage colony-stimulating factor production|posi…	ssc04060,ssc04625,ssc04630,ssc04659,ssc05133,ssc05152,ssc05200,ssc05321,ssc05323	Cytokine-cytokine receptor interaction|C-type lectin receptor signaling pathway|JAK-STAT signaling pathway|Th17 cell differentiation|Pertussis|Tuberculosis|Pathways in cancer|Inflammatory bowel disease|Rheumatoid arthritis
IL27	60.5092299	34.21490172	86.80355809	2.540262112	1.344977366	5.81E-05	0.000581458	Up	2.257475317	1.600841601	2.732341377	0.951032261	0.809096102	0.938456731	GeneID:493187,Genbank:XM_021085893.1	interleukin 27		GO:0005125,GO:0005615,GO:0006954,GO:0042129,GO:0045078,GO:0045087,GO:0045523,GO:0045625	cytokine activity|extracellular space|inflammatory response|regulation of T cell proliferation|positive regulation of interferon-gamma biosynthetic process|innate immune response|interleukin-27 receptor binding|regulation of T-helper 1 cell differentiation	ssc04060,ssc04659	Cytokine-cytokine receptor interaction|Th17 cell differentiation
INSC	35.25912558	21.19376375	49.32448741	2.332519104	1.221888897	0.004765702	0.024657818	Up	0.607014163	0.442897205	0.647869307	0.170218595	0.252218478	0.33351442	GeneID:100515187,Genbank:XM_021083297.1	inscuteable homolog (Drosophila)		GO:0005886,GO:0005938,GO:0007399,GO:0019904,GO:0030154,GO:0030674,GO:0031647,GO:0043234	plasma membrane|cell cortex|nervous system development|protein domain specific binding|cell differentiation|protein binding, bridging|regulation of protein stability|protein complex
ITGAD	134.6439359	78.64291641	190.6449555	2.423524841	1.27710687	2.49E-09	6.69E-08	Up	1.185198112	1.21153844	1.206850812	0.555634848	0.466734245	0.525144038	GeneID:100626336,Genbank:XM_021086386.1	integrin subunit alpha D		GO:0005886,GO:0006955,GO:0007229,GO:0008305,GO:0009986,GO:0030198,GO:0034113,GO:0046872	plasma membrane|immune response|integrin-mediated signaling pathway|integrin complex|cell surface|extracellular matrix organization|heterotypic cell-cell adhesion|metal ion binding	ssc04810	Regulation of actin cytoskeleton
IVL	11.55105316	2.56369861	20.5384077	8.007466112	3.001345787	0.000369856	0.002895202	Up	0.234993652	0.504485087	0.327982205	0.034469094	0.069646347	0.034932587	GeneID:407242,Genbank:NM_214448.2	involucrin		GO:0001533,GO:0005737,GO:0031424	cornified envelope|cytoplasm|keratinization
KCNN3	83.83621833	32.88738621	134.7850505	4.099756841	2.035538345	2.18E-11	7.65E-10	Up	0.380831204	0.32803718	0.527332368	0.121031486	0.106990421	0.085861265	GeneID:397045,Genbank:XM_021088692.1	potassium calcium-activated channel subfamily N member 3		GO:0005516,GO:0005886,GO:0016021,GO:0016286,GO:0043025	calmodulin binding|plasma membrane|integral component of membrane|small conductance calcium-activated potassium channel activity|neuronal cell body	ssc04911,ssc04929	Insulin secretion|GnRH secretion
KCNS1	16.04021576	6.047109716	26.0333218	4.300019893	2.104343334	0.001338097	0.008562157	Up	0.181202564	0.131803204	0.192267434	0.057587759	0.045250584	0.01945404	GeneID:100626185,Genbank:XM_013985402.2	potassium voltage-gated channel modifier subfamily S member 1		GO:0005251,GO:0005886,GO:0006813,GO:0008076,GO:0015459,GO:0048471,GO:0051260,GO:1902259	delayed rectifier potassium channel activity|plasma membrane|potassium ion transport|voltage-gated potassium channel complex|potassium channel regulator activity|perinuclear region of cytoplasm|protein homooligomerization|regulation of delayed rectifier potassium channel activity
KDR	1435.133751	517.2422142	2353.025288	4.548448804	2.185374615	7.40E-96	1.04E-92	Up	9.633061245	12.46554787	11.29564847	2.590595858	2.427554718	2.630186822	GeneID:397311,Genbank:XM_003128987.6	kinase insert domain receptor		GO:0001525,GO:0001570,GO:0001934,GO:0001938,GO:0002042,GO:0003158,GO:0004713,GO:0004714,GO:0004716,GO:0005021,GO:0005178,GO:0005524,GO:0005576,GO:0005634,GO:0005768,GO:0005769,GO:0005783,GO:0005794,GO:0005886,GO:0005887,GO:0007169,GO:0008284,GO:0008360,GO:0010595,GO:0010629,GO:0014068,GO:0016032,GO:0016239,GO:0018108,GO:0019838,GO:0030054,GO:0030198,GO:0030335,GO:0035162,GO:0035584,GO:0035924,GO:…	angiogenesis|vasculogenesis|positive regulation of protein phosphorylation|positive regulation of endothelial cell proliferation|cell migration involved in sprouting angiogenesis|endothelium development|protein tyrosine kinase activity|transmembrane receptor protein tyrosine kinase activity|signal transducer, downstream of receptor, with protein tyrosine kinase activity|vascular endothelial growt…	ssc01521,ssc04010,ssc04014,ssc04015,ssc04020,ssc04151,ssc04370,ssc04510,ssc05205,ssc05418	EGFR tyrosine kinase inhibitor resistance|MAPK signaling pathway|Ras signaling pathway|Rap1 signaling pathway|Calcium signaling pathway|PI3K-Akt signaling pathway|VEGF signaling pathway|Focal adhesion|Proteoglycans in cancer|Fluid shear stress and atherosclerosis
KIF5A	49.35953298	31.94924897	66.76981699	2.088007529	1.062126914	0.005917004	0.029346325	Up	0.444285922	0.318332886	0.212137017	0.173288393	0.189657516	0.121957316	GeneID:100519957,Genbank:XM_021091865.1	kinesin family member 5A		GO:0003774,GO:0005524,GO:0005829,GO:0005871,GO:0005874,GO:0006890,GO:0007018,GO:0007268,GO:0007411,GO:0008017,GO:0008104,GO:0008574,GO:0016020,GO:0016192,GO:0019886,GO:0019894,GO:0030705,GO:0032839,GO:0035253,GO:0043025,GO:0048471,GO:0098971	motor activity|ATP binding|cytosol|kinesin complex|microtubule|retrograde vesicle-mediated transport, Golgi to ER|microtubule-based movement|chemical synaptic transmission|axon guidance|microtubule binding|protein localization|ATP-dependent microtubule motor activity, plus-end-directed|membrane|vesicle-mediated transport|antigen processing and presentation of exogenous peptide antigen via MHC cla…	ssc04144,ssc04728,ssc05010,ssc05012,ssc05014,ssc05016,ssc05020,ssc05022,ssc05132,ssc05223	Endocytosis|Dopaminergic synapse|Alzheimer disease|Parkinson disease|Amyotrophic lateral sclerosis|Huntington disease|Prion disease|Pathways of neurodegeneration - multiple diseases|Salmonella infection|Non-small cell lung cancer
KLF8	79.7194897	47.5901791	111.8488003	2.349661413	1.232452879	1.24E-05	0.000154191	Up	0.248797502	0.264961506	0.297588681	0.13417943	0.128295748	0.097131207	GeneID:100154631,Genbank:XM_021079404.1	Kruppel like factor 8		GO:0000122,GO:0000978,GO:0001078,GO:0005654,GO:0005829,GO:0006351,GO:0016235,GO:0046872	negative regulation of transcription from RNA polymerase II promoter|RNA polymerase II proximal promoter sequence-specific DNA binding|transcriptional repressor activity, RNA polymerase II proximal promoter sequence-specific DNA binding|nucleoplasm|cytosol|transcription, DNA-templated|aggresome|metal ion binding
KLK9	116.2902681	54.75094069	177.8295954	3.250506273	1.700664438	1.31E-10	4.24E-09	Up	2.856674046	3.507825055	4.656062559	1.044398688	1.386147423	1.099949858	GeneID:110261028,Genbank:XM_021094835.1	kallikrein related peptidase 9		GO:0004252,GO:0005576	serine-type endopeptidase activity|extracellular region
KRT6A	35.64211966	16.25782067	55.02641864	3.377881558	1.756118742	5.34E-05	0.000539539	Up	0.358333161	0.455270558	0.370708896	0.15658694	0.129432649	0.079346252	GeneID:102164968,Genbank:XM_021091688.1	keratin 6A		GO:0005198,GO:0005829,GO:0005882,GO:0031424,GO:0045095,GO:0045104,GO:0070062,GO:0070268	structural molecule activity|cytosol|intermediate filament|keratinization|keratin filament|intermediate filament cytoskeleton organization|extracellular exosome|cornification
LAMA3	23623.27909	14196.47261	33050.08556	2.328036017	1.219113379	2.19E-54	1.02E-51	Up	69.02915027	86.67430128	83.27742888	34.64270262	35.1990265	37.06129181	GeneID:100511642,Genbank:XM_003482042.4	laminin subunit alpha 3		GO:0005102,GO:0005198,GO:0005576,GO:0005604,GO:0005610,GO:0005783,GO:0007155,GO:0008544,GO:0022617,GO:0030155,GO:0030198,GO:0030334,GO:0031012,GO:0031581,GO:0035987,GO:0045995,GO:0070062	receptor binding|structural molecule activity|extracellular region|basement membrane|laminin-5 complex|endoplasmic reticulum|cell adhesion|epidermis development|extracellular matrix disassembly|regulation of cell adhesion|extracellular matrix organization|regulation of cell migration|extracellular matrix|hemidesmosome assembly|endodermal cell differentiation|regulation of embryonic development|ex…	ssc04151,ssc04510,ssc04512,ssc05145,ssc05146,ssc05165,ssc05200,ssc05222	PI3K-Akt signaling pathway|Focal adhesion|ECM-receptor interaction|Toxoplasmosis|Amoebiasis|Human papillomavirus infection|Pathways in cancer|Small cell lung cancer
LAMA4	80.80168537	41.13854297	120.4648278	2.929321222	1.550566404	4.29E-06	6.09E-05	Up	0.437513919	0.736786501	0.530474134	0.117173383	0.22254882	0.26599769	GeneID:100154581,Genbank:XM_013992761.2	laminin subunit alpha 4		GO:0005102,GO:0005201,GO:0005576,GO:0005604,GO:0005605,GO:0007155,GO:0030155,GO:0030198,GO:0030334,GO:0031012,GO:0045995,GO:0070062	receptor binding|extracellular matrix structural constituent|extracellular region|basement membrane|basal lamina|cell adhesion|regulation of cell adhesion|extracellular matrix organization|regulation of cell migration|extracellular matrix|regulation of embryonic development|extracellular exosome	ssc04151,ssc04510,ssc04512,ssc05143,ssc05145,ssc05146,ssc05165,ssc05200,ssc05222	PI3K-Akt signaling pathway|Focal adhesion|ECM-receptor interaction|African trypanosomiasis|Toxoplasmosis|Amoebiasis|Human papillomavirus infection|Pathways in cancer|Small cell lung cancer
LMCD1	317.4146081	171.7603779	463.0688383	2.695436549	1.430518949	2.97E-21	2.86E-19	Up	8.451851052	7.88079961	7.213595592	3.005043214	3.324238997	2.756218113	GeneID:494020,Genbank:XM_021068617.1	LIM and cysteine rich domains 1		GO:0000122,GO:0003714,GO:0005615,GO:0005634,GO:0005737,GO:0006351,GO:0008270,GO:0010611,GO:0031012,GO:0070886	negative regulation of transcription from RNA polymerase II promoter|transcription corepressor activity|extracellular space|nucleus|cytoplasm|transcription, DNA-templated|zinc ion binding|regulation of cardiac muscle hypertrophy|extracellular matrix|positive regulation of calcineurin-NFAT signaling cascade
LMO2	1012.889628	544.3956574	1481.383599	2.720600141	1.443924933	4.96E-49	1.96E-46	Up	21.28976419	19.80397189	20.91208913	8.774247365	7.984921581	6.959746391	GeneID:100512825,Genbank:XM_005661026.2	LIM domain only 2				ssc05202	Transcriptional misregulation in cancer
LOC100155195	507.2470739	316.7032635	697.7908842	2.203290102	1.139659464	0.000866067	0.005914798	Up	7.685517131	4.273908438	6.772732163	4.048285525	2.527147385	2.266350395	GeneID:100155195,Genbank:XM_021090310.1	guanylate-binding protein 7		GO:0000139,GO:0003924,GO:0005525,GO:0005634,GO:0048471	Golgi membrane|GTPase activity|GTP binding|nucleus|perinuclear region of cytoplasm	ssc04621	NOD-like receptor signaling pathway
LOC100156325	747.3373845	470.5478387	1024.12693	2.176431377	1.121964532	1.53E-27	2.23E-25	Up	18.33376469	18.68371074	17.50796036	8.229969294	8.652065545	9.178262362	GeneID:100156325,Genbank:XM_001928844.5	serpin A3-6		GO:0004867,GO:0005615,GO:0031410,GO:0042583	serine-type endopeptidase inhibitor activity|extracellular space|cytoplasmic vesicle|chromaffin granule
LOC100513074	19.7148328	8.025171896	31.40449371	3.918191006	1.970187729	0.000595361	0.004322534	Up	1.765430697	1.76596473	1.631526515	0.325782179	0.438838314	0.605298553	GeneID:100513074,Genbank:XM_003124080.5	serine protease inhibitor Kazal-type 9		GO:0001669,GO:0004867,GO:0005576,GO:0005615,GO:0060046,GO:0070268,GO:1900004	acrosomal vesicle|serine-type endopeptidase inhibitor activity|extracellular region|extracellular space|regulation of acrosome reaction|cornification|negative regulation of serine-type endopeptidase activity
LOC100514912	41.13084621	25.80193428	56.45975814	2.186234969	1.128448466	0.009084261	0.04181743	Up	1.457414172	1.019069253	1.023358925	0.817374642	0.268375582	0.579855896	GeneID:100514912,Genbank:XM_003129778.5	elongation factor 1-alpha, oocyte form-like		GO:0003746,GO:0003924,GO:0005525,GO:0005737	translation elongation factor activity|GTPase activity|GTP binding|cytoplasm	ssc03013,ssc05134,ssc05140	Nucleocytoplasmic transport|Legionellosis|Leishmaniasis
LOC100515345	65.80050631	33.99784472	97.60316789	2.872670701	1.522392624	1.58E-05	0.000190271	Up	0.426557836	0.691889166	0.72695321	0.15641978	0.303411038	0.209250487	GeneID:100515345,Genbank:XM_021075348.1	C-X-C chemokine receptor type 2		GO:0005886,GO:0006935,GO:0016021,GO:0016494,GO:0019959	plasma membrane|chemotaxis|integral component of membrane|C-X-C chemokine receptor activity|interleukin-8 binding	ssc04060,ssc04061,ssc04062,ssc04072,ssc04144	Cytokine-cytokine receptor interaction|Viral protein interaction with cytokine and cytokine receptor|Chemokine signaling pathway|Phospholipase D signaling pathway|Endocytosis
LOC100515551	11.95404614	4.49688595	19.41120633	4.331133217	2.114744547	0.008340579	0.039046774	Up	0.330027437	0.074622518	0.177278666	0.029499076	0.04967017	0.059791478	GeneID:100515551,Genbank:XM_021094843.1	sialic acid-binding Ig-like lectin 5
LOC100516591	27.7023605	12.12228017	43.28244082	3.568829064	1.835450802	0.001685724	0.010377466	Up	0.764176948	1.38230466	1.824390672	0.4250087	0.644061823	0.09229792	GeneID:100516591,Genbank:XM_021085462.1	olfactory receptor 5AN1-like				ssc04740	Olfactory transduction
LOC100518930	14.2476892	5.499142085	22.99623632	4.191923134	2.067612263	0.009625917	0.043710619	Up	0.611062662	1.398592505	0.875308021	0	0.294293942	0.421740863	GeneID:100518930,Genbank:XM_021067007.1	keratin-associated protein 2-4
LOC100522230	10.56870341	1.930785326	19.2066215	9.991371499	3.320682728	0.000254817	0.002094637	Up	0.579876321	0.31168113	0.398705083	0.022114772	0.044683886	0.067236422	GeneID:100522230,Genbank:XM_021080263.1	melanoma-associated antigen B16-like
LOC100524034	27.87656916	12.6958786	43.05725973	3.379223596	1.756691814	0.003856266	0.0206556	Up	0.486153221	1.48468949	0.759690839	0.46351123	0.319276767	0.064055985	GeneID:100524034,Genbank:XM_005667218.2	tripartite motif-containing protein 64		GO:0005622,GO:0008270	intracellular|zinc ion binding
LOC100525099	2257.353972	1082.883285	3431.82466	3.169081701	1.664064854	2.59E-15	1.48E-13	Up	33.70476853	48.51615752	36.49803443	11.81451034	12.3522411	14.86230044	GeneID:100525099,Genbank:XM_005661160.3	L-amino-acid oxidase-like		GO:0001716,GO:0005576,GO:0006915,GO:0042742,GO:0044179,GO:0090729	L-amino-acid oxidase activity|extracellular region|apoptotic process|defense response to bacterium|hemolysis in other organism|toxin activity	ssc00250,ssc00270,ssc00280,ssc00350,ssc00360,ssc00380,ssc00400	Alanine, aspartate and glutamate metabolism|Cysteine and methionine metabolism|Valine, leucine and isoleucine degradation|Tyrosine metabolism|Phenylalanine metabolism|Tryptophan metabolism|Phenylalanine, tyrosine and tryptophan biosynthesis
LOC100620442	76.50704365	48.99142154	104.0226658	2.121594633	1.085149031	0.000223602	0.001867912	Up	2.805039695	4.059184933	3.025347181	1.478785001	1.652909213	1.721875775	GeneID:100620442,Genbank:XM_003358732.4	transmembrane epididymal protein 1A-like		GO:0016021	integral component of membrane
LOC100622306	33.47107034	19.13157521	47.81056547	2.500020108	1.321939699	0.006829775	0.032974941	Up	0.416736529	0.330581728	0.59232081	0.221764206	0.261382626	0.074915395	GeneID:100622306,Genbank:XM_021094893.1	V-set and transmembrane domain-containing protein 1		GO:0002376,GO:0005125,GO:0005615,GO:0016021	immune system process|cytokine activity|extracellular space|integral component of membrane
LOC100623167	47.3883083	26.51662778	68.25998881	2.571018142	1.362339791	0.000416443	0.003207772	Up	0.880984843	1.052911752	0.775576025	0.38060418	0.490586686	0.226112907	GeneID:100623167,Genbank:XM_021063937.1	tripartite motif-containing protein 43-like		GO:0005622,GO:0008270	intracellular|zinc ion binding
LOC100624191	29.29910391	10.8444156	47.75379222	4.405090317	2.139171599	2.16E-05	0.000250458	Up	0.404238884	0.220745591	0.42973243	0.109078855	0.058772989	0.08106677	GeneID:100624191,Genbank:XM_021094976.1	leukocyte immunoglobulin-like receptor subfamily A member 6		GO:0002250,GO:0004872,GO:0004888,GO:0005886,GO:0005887,GO:0006952,GO:0007166,GO:0030667,GO:0043312,GO:0045671	adaptive immune response|receptor activity|transmembrane signaling receptor activity|plasma membrane|integral component of plasma membrane|defense response|cell surface receptor signaling pathway|secretory granule membrane|neutrophil degranulation|negative regulation of osteoclast differentiation	ssc04380,ssc04662	Osteoclast differentiation|B cell receptor signaling pathway
LOC100624460	312.052757	169.9361005	454.1694134	2.672133425	1.417992046	3.84E-18	2.83E-16	Up	0.567997529	0.730762487	0.679459241	0.253488559	0.231356282	0.286089977	GeneID:100624460,Genbank:XM_021085118.1	mucin-16
LOC100627471	314.6977196	163.1271601	466.268279	2.856744084	1.514371801	1.23E-16	7.89E-15	Up	2.418303393	3.592421069	2.864636059	1.052042451	1.266509196	0.91934848	GeneID:100627471,Genbank:XM_021094507.1	carcinoembryonic antigen-related cell adhesion molecule 20		GO:0002376,GO:0016021,GO:0016324,GO:0031528	immune system process|integral component of membrane|apical plasma membrane|microvillus membrane
LOC100739218	5525.64927	1880.499661	9170.798878	4.877526049	2.286149578	2.06E-192	1.59E-188	Up	375.5383055	391.6834235	400.1030013	73.78750125	84.23001438	90.886089	GeneID:100739218,Genbank:XM_005661785.3	double-headed protease inhibitor, submandibular gland-like		GO:0004867,GO:0005576	serine-type endopeptidase inhibitor activity|extracellular region
LOC100739673	4.346625592	0	8.693251184	49.18986322	5.620289138	0.00055161	0.004058387	Up	0.341696264	0.647520401	0.435073737	0	0	0	GeneID:100739673,Genbank:XM_003481826.4	major allergen I polypeptide chain 2-like		GO:0005615	extracellular space
LOC102163700	28.34437801	15.0096275	41.67912851	2.775439376	1.472716181	0.001448522	0.009121135	Up	2.152312148	1.741091987	1.742592875	0.802984244	0.721095822	0.587731202	GeneID:102163700,Genbank:XM_005668838.3	keratin-associated protein 2-4
LOC102164011	61.65989559	40.27885347	83.04093771	2.058446088	1.041555664	0.001976712	0.011861044	Up	0.782077105	1.351735438	0.930501829	0.537847937	0.568071681	0.445974686	GeneID:102164011,Genbank:XM_013992908.2	DNA-directed RNA polymerases I, II, and III subunit RPABC5-like		GO:0003677,GO:0003899,GO:0005634,GO:0005665,GO:0006366,GO:0008270	DNA binding|DNA-directed 5'-3' RNA polymerase activity|nucleus|DNA-directed RNA polymerase II, core complex|transcription from RNA polymerase II promoter|zinc ion binding
LOC102166359	15.75187085	4.787697831	26.71604387	5.579786667	2.480209964	0.000201658	0.00171243	Up	0.240982287	0.16319713	0.238063208	0.04753631	0.040020517	0.032117008	GeneID:102166359,Genbank:XM_005660054.3	RNA exonuclease 1 homolog		GO:0003676,GO:0004527,GO:0005654,GO:0016604	nucleic acid binding|exonuclease activity|nucleoplasm|nuclear body
LOC102166622	38.5959485	17.28330559	59.9085914	3.461568233	1.791425786	4.70E-05	0.000484472	Up	0.258636878	0.527994429	0.327257968	0.110966032	0.093421597	0.131201175	GeneID:102166622,Genbank:XM_021096969.1	uncharacterized LOC102166622
LOC106504545	16.25818107	4.502509274	28.01385286	6.232974189	2.639920738	0.000680354	0.004819356	Up	0.51344716	0.591959776	0.490320056	0.01882823	0.228259691	0.019081406	GeneID:106504545,Genbank:XM_021099672.1	serpin A3-8		GO:0004867,GO:0005615,GO:0031410,GO:0042583	serine-type endopeptidase inhibitor activity|extracellular space|cytoplasmic vesicle|chromaffin granule
LOC110255287	3.809062185	0.324468011	7.293656359	21.18972861	4.405293205	0.007650546	0.036334791	Up	0.026718877	0.049712144	0.035721537	0	0	0.005163405	GeneID:110255287,Genbank:XM_021094915.1	cationic amino acid transporter 3-like		GO:0005886,GO:0006865,GO:0015171,GO:0015181,GO:0015189,GO:0016021	plasma membrane|amino acid transport|amino acid transmembrane transporter activity|arginine transmembrane transporter activity|L-lysine transmembrane transporter activity|integral component of membrane
LOC110255360	1599.375238	909.5894305	2289.161046	2.516722709	1.33154627	3.56E-05	0.000381984	Up	7.704217331	4.743478575	8.463339277	3.716334499	2.863763965	2.06155731	GeneID:110255360,Genbank:XM_021062326.1	interferon-induced very large GTPase 1-like		GO:0005525,GO:0005634,GO:0005829	GTP binding|nucleus|cytosol
LOC110255361	289.8648632	182.828182	396.9015444	2.171862316	1.118932647	1.27E-07	2.49E-06	Up	1.21674588	0.7319066	1.371696652	0.650304688	0.515009319	0.424472292	GeneID:110255361,Genbank:XM_021062330.1	interferon-induced very large GTPase 1-like		GO:0005525,GO:0005634,GO:0005829	GTP binding|nucleus|cytosol
LOC110255568	3.790742468	0.322065997	7.25941894	21.10386925	4.399435627	0.007711491	0.036545452	Up	0.124680663	0.206201053	0.190503513	0	0.024018986	0	GeneID:110255568,Genbank:XM_021063970.1	serine/arginine repetitive matrix protein 2-like
LOC110257749	15.49365937	6.738518563	24.24880017	3.592731491	1.845081117	0.008996264	0.041473842	Up	0.357124022	0.516795698	0.122773734	0.068098282	0.1100765	0.110422357	GeneID:110257749,Genbank:XM_021080205.1	protein transport protein SEC31-like
LOC110257900	307.7875272	22.63982575	592.9352286	26.1704607	4.709867417	2.31E-29	3.67E-27	Up	2.055856962	1.365084303	2.418314576	0.094111143	0.098356436	0.039466187	GeneID:110257900,Genbank:XM_021080904.1	cytokine receptor-like factor 2		GO:0004896,GO:0005576,GO:0005886,GO:0008284,GO:0016021,GO:0019221,GO:0033005,GO:0038111,GO:1904894,GO:2000664	cytokine receptor activity|extracellular region|plasma membrane|positive regulation of cell proliferation|integral component of membrane|cytokine-mediated signaling pathway|positive regulation of mast cell activation|interleukin-7-mediated signaling pathway|positive regulation of STAT cascade|positive regulation of interleukin-5 secretion
LOC110257903	18.88275495	3.868776694	33.89673321	8.794118519	3.136538976	1.05E-05	0.000133754	Up	0.802358812	0.720229259	0.544418276	0.040262628	0.02033811	0.183618109	GeneID:110257903,Genbank:XM_021080906.1	granulocyte-macrophage colony-stimulating factor receptor subunit alpha-like		GO:0000165,GO:0004713,GO:0004872,GO:0004896,GO:0005088,GO:0005576,GO:0005622,GO:0005886,GO:0005887,GO:0019221,GO:0044267	MAPK cascade|protein tyrosine kinase activity|receptor activity|cytokine receptor activity|Ras guanyl-nucleotide exchange factor activity|extracellular region|intracellular|plasma membrane|integral component of plasma membrane|cytokine-mediated signaling pathway|cellular protein metabolic process
LOC110259338	3.672619086	0.324468011	7.020770161	20.3689865	4.348302293	0.009874543	0.04459014	Up	0.018718687	0.05320836	0.022344431	0	0	0.004521717	GeneID:110259338,Genbank:XM_021083761.1	zinc finger protein 177-like		GO:0000122,GO:0003677,GO:0005634,GO:0006351,GO:0046872,GO:0072562	negative regulation of transcription from RNA polymerase II promoter|DNA binding|nucleus|transcription, DNA-templated|metal ion binding|blood microparticle	ssc05168	Herpes simplex virus 1 infection
LOC110259478	25.96852624	14.05866089	37.87839159	2.693547521	1.429507518	0.003112229	0.017202039	Up	0.399849489	0.47996453	0.529647844	0.196762317	0.198783533	0.149556078	GeneID:110259478,Genbank:XM_021084745.1	uncharacterized LOC110259478
LOC110259714	48.83417364	22.60294831	75.06539897	3.311403137	1.727442658	5.96E-05	0.000594665	Up	1.49651319	3.455761651	1.915610206	1.032163985	0.674731434	0.461489602	GeneID:110259714,Genbank:XM_021085461.1	olfactory receptor 5AN1-like				ssc04740	Olfactory transduction
LOC110260110	28.60296318	16.35799771	40.84792865	2.501107395	1.322567007	0.004981958	0.025549311	Up	0.97627504	0.83252623	1.072145996	0.279241868	0.540711494	0.377328968	GeneID:110260110,Genbank:XM_021088377.1	uncharacterized LOC110260110
LOC110260467	5.424577725	0.313249301	10.53590615	30.69854848	4.940098537	0.00133555	0.008549406	Up	0.33635726	0.231782871	0.57103428	0.035632426	0	0	GeneID:110260467,Genbank:XM_021090795.1	uncharacterized LOC110260467
LOC110260739	5.319526039	0	10.63905208	60.29788623	5.914035524	0.000341517	0.002706338	Up	0.086463689	0.014895473	0.01032114	0	0	0	GeneID:110260739,Genbank:XM_021092346.1	protein starmaker-like
LOC110260994	1946.67271	1262.115273	2631.230147	2.084580853	1.05975733	2.07E-33	4.09E-31	Up	47.52769098	56.33150615	50.81699067	24.26988403	26.56082358	26.40796391	GeneID:110260994,Genbank:XM_021094471.1	carcinoembryonic antigen-related cell adhesion molecule 21-like		GO:0016021	integral component of membrane
LOC110261034	193.9943996	107.6510986	280.3377007	2.60430148	1.380896468	3.33E-13	1.53E-11	Up	2.368552713	2.241085649	2.766436642	1.120434596	0.903800344	0.924244715	GeneID:110261034,Genbank:XM_021094851.1	myeloid cell surface antigen CD33-like				ssc04640	Hematopoietic cell lineage
LOC110261055	161.2767146	103.6549866	218.8984426	2.110680312	1.077708081	3.96E-07	7.04E-06	Up	7.496654759	10.80285946	9.517238007	4.582813468	4.417509579	4.729655827	GeneID:110261055,Genbank:XM_021095007.1	cytochrome c oxidase subunit 6B2		GO:0005758,GO:0030061	mitochondrial intermembrane space|mitochondrial crista	ssc00190,ssc04260,ssc04714,ssc04932,ssc05010,ssc05012,ssc05014,ssc05016,ssc05020,ssc05022,ssc05208,ssc05415	Oxidative phosphorylation|Cardiac muscle contraction|Thermogenesis|Non-alcoholic fatty liver disease|Alzheimer disease|Parkinson disease|Amyotrophic lateral sclerosis|Huntington disease|Prion disease|Pathways of neurodegeneration - multiple diseases|Chemical carcinogenesis - reactive oxygen species|Diabetic cardiomyopathy
LOC396685	18.165061	8.237452806	28.09266919	3.402327937	1.766522204	0.007288091	0.034860313	Up	0.450820614	0.410070218	0.602720139	0.275087485	0.138956644	0.03484831	GeneID:396685,Genbank:XM_013978400.2	serpin A3-8		GO:0004867,GO:0005615,GO:0031410,GO:0042583	serine-type endopeptidase inhibitor activity|extracellular space|cytoplasmic vesicle|chromaffin granule
LSAMP	256.1248995	153.4570717	358.7927274	2.336813943	1.224542871	2.25E-11	7.86E-10	Up	1.821371434	2.008965326	2.195003316	1.104064264	0.885598437	0.697210372	GeneID:100512683,Genbank:XM_021068415.1	limbic system-associated membrane protein		GO:0005576,GO:0005829,GO:0005886,GO:0006501,GO:0007155,GO:0007399,GO:0031225,GO:0035641	extracellular region|cytosol|plasma membrane|C-terminal protein lipidation|cell adhesion|nervous system development|anchored component of membrane|locomotory exploration behavior
MAMDC2	28.71506032	14.11393514	43.3161855	3.076037934	1.621073295	0.002038535	0.012190035	Up	1.990142714	1.291669249	2.519268884	0.57364896	0.312060914	1.073284796	GeneID:100514623,Genbank:NM_001244983.1	MAM domain containing 2		GO:0005578,GO:0005783,GO:0016020	proteinaceous extracellular matrix|endoplasmic reticulum|membrane
MCTP1	12.05947054	3.228657369	20.89028371	6.505315762	2.701619086	0.00100639	0.006721328	Up	0.091241574	0.079420193	0.119232985	0.004578532	0.009251129	0.032480685	GeneID:100522480,Genbank:XM_021084534.1	multiple C2 and transmembrane domain containing 1		GO:0005509,GO:0005783,GO:0005789,GO:0016021,GO:0019722,GO:0030054,GO:0030336,GO:0030672,GO:0045806,GO:0046928,GO:0048168,GO:0055037,GO:1902883	calcium ion binding|endoplasmic reticulum|endoplasmic reticulum membrane|integral component of membrane|calcium-mediated signaling|cell junction|negative regulation of cell migration|synaptic vesicle membrane|negative regulation of endocytosis|regulation of neurotransmitter secretion|regulation of neuronal synaptic plasticity|recycling endosome|negative regulation of response to oxidative stress
MLPH	160.894664	65.82286858	255.9664594	3.8888591	1.959346964	1.68E-19	1.38E-17	Up	2.929090797	2.321192755	2.776436632	0.765398987	0.815059369	0.566044794	GeneID:100049680,Genbank:XM_021074499.1	melanophilin
MMD2	4.846719185	0	9.693438371	55.07471648	5.783318258	0.000636575	0.004553161	Up	0.030307575	0.003915913	0.072356092	0	0	0	GeneID:100512096,Genbank:XM_003124274.5	monocyte to macrophage differentiation associated 2		GO:0000139,GO:0004672,GO:0016021,GO:0032880,GO:0045666,GO:0045860,GO:0046579,GO:0048471	Golgi membrane|protein kinase activity|integral component of membrane|regulation of protein localization|positive regulation of neuron differentiation|positive regulation of protein kinase activity|positive regulation of Ras protein signal transduction|perinuclear region of cytoplasm
MMP1	519.3770199	109.724589	929.0294507	8.477679725	3.083669464	1.47E-82	1.42E-79	Up	12.93552206	12.96838896	14.25441106	1.270419989	1.470943398	2.18441493	GeneID:397320,Genbank:NM_001166229.1	matrix metallopeptidase 1		GO:0004222,GO:0005578,GO:0008270,GO:0030574	metalloendopeptidase activity|proteinaceous extracellular matrix|zinc ion binding|collagen catabolic process	ssc03320,ssc04657,ssc04926,ssc05171,ssc05200,ssc05219,ssc05323,ssc05417	PPAR signaling pathway|IL-17 signaling pathway|Relaxin signaling pathway|Coronavirus disease - COVID-19|Pathways in cancer|Bladder cancer|Rheumatoid arthritis|Lipid and atherosclerosis
MMP12	211.8472235	43.82316215	379.8712848	8.663637304	3.114972847	1.13E-46	4.05E-44	Up	6.658321204	9.264697189	7.438526494	0.935955225	0.966125571	0.907299758	GeneID:100101475,Genbank:NM_001099938.1	matrix metallopeptidase 12		GO:0004222,GO:0005578,GO:0008270,GO:0042060	metalloendopeptidase activity|proteinaceous extracellular matrix|zinc ion binding|wound healing
MMP3	11.5176818	0.324468011	22.71089559	66.06314444	6.045773735	1.00E-05	0.000128285	Up	0.236855271	0.433151008	0.521969178	0	0	0.017604661	GeneID:396769,Genbank:NM_001166308.1	matrix metallopeptidase 3		GO:0004222,GO:0005578,GO:0008270,GO:0030574	metalloendopeptidase activity|proteinaceous extracellular matrix|zinc ion binding|collagen catabolic process	ssc04657,ssc04668,ssc05171,ssc05202,ssc05215,ssc05323,ssc05417	IL-17 signaling pathway|TNF signaling pathway|Coronavirus disease - COVID-19|Transcriptional misregulation in cancer|Prostate cancer|Rheumatoid arthritis|Lipid and atherosclerosis
MT-2B	800.8118803	520.2937743	1081.329986	2.079237174	1.056054333	3.26E-16	1.98E-14	Up	83.25345448	56.01871724	79.77094807	37.98566799	34.59898389	36.87269499	GeneID:396827,Genbank:XM_003355808.4	metallothionein-2A				ssc04978	Mineral absorption
MYBPC3	398.8475495	222.008018	575.6870811	2.591451162	1.373760205	9.31E-19	7.25E-17	Up	3.605257766	4.452147232	3.254127424	1.481503184	1.680529674	1.382890885	GeneID:100628050,Genbank:XM_021085215.1	myosin binding protein C, cardiac				ssc05410,ssc05414	Hypertrophic cardiomyopathy|Dilated cardiomyopathy
NCALD	38.84217233	19.21007825	58.47426642	3.042912908	1.605453043	0.000101665	0.000951902	Up	0.246707717	0.263801816	0.207161391	0.08110952	0.057359895	0.106860219	GeneID:100156785,Genbank:XM_005662922.3	neurocalcin delta		GO:0003073,GO:0003779,GO:0005509,GO:0005622,GO:0005829,GO:0015276,GO:0015631,GO:0016192,GO:0019722,GO:0030130,GO:0030276,GO:0043014,GO:0070062	regulation of systemic arterial blood pressure|actin binding|calcium ion binding|intracellular|cytosol|ligand-gated ion channel activity|tubulin binding|vesicle-mediated transport|calcium-mediated signaling|clathrin coat of trans-Golgi network vesicle|clathrin binding|alpha-tubulin binding|extracellular exosome	ssc04740	Olfactory transduction
NGF	103.1280639	38.6405739	167.6155539	4.344297954	2.119123054	6.68E-10	1.96E-08	Up	3.102666548	4.324669915	3.928105309	0.336154961	1.199948515	1.181007039	GeneID:100738968,Genbank:XM_021089996.1	nerve growth factor		GO:0005163,GO:0005576,GO:0007169,GO:0007267,GO:0008083,GO:0008191,GO:0008625,GO:0010628,GO:0031410,GO:0043524,GO:0045664,GO:0048812	nerve growth factor receptor binding|extracellular region|transmembrane receptor protein tyrosine kinase signaling pathway|cell-cell signaling|growth factor activity|metalloendopeptidase inhibitor activity|extrinsic apoptotic signaling pathway via death domain receptors|positive regulation of gene expression|cytoplasmic vesicle|negative regulation of neuron apoptotic process|regulation of neuron …	ssc04010,ssc04014,ssc04015,ssc04020,ssc04060,ssc04151,ssc04210,ssc04722,ssc04750	MAPK signaling pathway|Ras signaling pathway|Rap1 signaling pathway|Calcium signaling pathway|Cytokine-cytokine receptor interaction|PI3K-Akt signaling pathway|Apoptosis|Neurotrophin signaling pathway|Inflammatory mediator regulation of TRP channels
NKAIN3	18.59863757	4.098690997	33.09858415	8.02975996	3.005356861	5.41E-05	0.000545827	Up	0.062394298	0.054939002	0.103720093	0.022032726	0.006677716	0	GeneID:100157871,Genbank:XM_021089314.1	sodium/potassium transporting ATPase interacting 3		GO:0002028,GO:0005886,GO:0016021	regulation of sodium ion transport|plasma membrane|integral component of membrane
NLRP11	49.54581284	14.09471903	84.99690664	6.032303334	2.592708976	1.75E-11	6.20E-10	Up	0.567841325	0.7173795	0.647704407	0.097751841	0.113949213	0.12192772	GeneID:100622339,Genbank:XM_021095069.1	NLR family pyrin domain containing 11		GO:0003723,GO:0005524,GO:0016715	RNA binding|ATP binding|oxidoreductase activity, acting on paired donors, with incorporation or reduction of molecular oxygen, reduced ascorbate as one donor, and incorporation of one atom of oxygen
NLRP13	65.47156386	16.37320115	114.5699266	7.005671741	2.808523391	4.39E-14	2.26E-12	Up	0.740219302	1.047888113	0.86823027	0.099724765	0.092999239	0.202131452	GeneID:100521019,Genbank:XM_021095072.1	NLR family pyrin domain containing 13		GO:0005524	ATP binding
NLRP4	35.6544973	8.976957804	62.33203679	6.946951535	2.796380033	3.91E-08	8.38E-07	Up	0.672504362	0.598585358	0.410302669	0.053431941	0.15294564	0.04512535	GeneID:100739064,Genbank:XM_021095070.1	NLR family pyrin domain containing 4		GO:0005524,GO:0005829,GO:0006954,GO:0032479,GO:0070062	ATP binding|cytosol|inflammatory response|regulation of type I interferon production|extracellular exosome
NLRP5	5.228838561	0.637717311	9.819959811	15.32785763	3.938084161	0.005818378	0.028952954	Up	0.018821796	0.048637681	0.020969678	0.002990866	0	0.003031083	GeneID:100170773,Genbank:XM_005664875.3	NLR family pyrin domain containing 5		GO:0005524,GO:0005730,GO:0005739,GO:0070997	ATP binding|nucleolus|mitochondrion|neuron death
NOSTRIN	59.26677299	19.70356298	98.829983	5.00823101	2.32430111	4.59E-09	1.17E-07	Up	1.29046756	1.189248219	1.959868045	0.489181509	0.269567217	0.165253115	GeneID:100518697,Genbank:XM_021074794.1	nitric oxide synthase trafficking		GO:0005856,GO:0005886,GO:0006897,GO:0031410	cytoskeleton|plasma membrane|endocytosis|cytoplasmic vesicle
NOTCH4	648.7344573	410.0862669	887.3826477	2.164627113	1.114118522	2.59E-24	3.09E-22	Up	3.83027616	3.498783093	4.087322683	1.82169649	1.909049627	1.755819103	GeneID:100144522,Genbank:NM_001123147.1	notch 4		GO:0000139,GO:0001569,GO:0001709,GO:0001763,GO:0001886,GO:0004872,GO:0005509,GO:0005576,GO:0005634,GO:0005654,GO:0005789,GO:0005829,GO:0005886,GO:0005887,GO:0006367,GO:0007219,GO:0007220,GO:0007221,GO:0009790,GO:0009986,GO:0030097,GO:0030154,GO:0030879,GO:0045596,GO:0045602,GO:0045893,GO:0046982	Golgi membrane|branching involved in blood vessel morphogenesis|cell fate determination|morphogenesis of a branching structure|endothelial cell morphogenesis|receptor activity|calcium ion binding|extracellular region|nucleus|nucleoplasm|endoplasmic reticulum membrane|cytosol|plasma membrane|integral component of plasma membrane|transcription initiation from RNA polymerase II promoter|Notch signal…	ssc01522,ssc04330,ssc04919,ssc05165,ssc05200,ssc05206,ssc05224	Endocrine resistance|Notch signaling pathway|Thyroid hormone signaling pathway|Human papillomavirus infection|Pathways in cancer|MicroRNAs in cancer|Breast cancer
NR3C2	69.18796931	43.10448392	95.27145471	2.208346456	1.142966527	0.00018463	0.001590864	Up	0.371683815	0.43449998	0.409873651	0.232030004	0.144910166	0.196670928	GeneID:100620970,Genbank:XM_021100657.1	nuclear receptor subfamily 3 group C member 2		GO:0003700,GO:0005496,GO:0005654,GO:0005789,GO:0006351,GO:0008270,GO:0043401,GO:0043565	DNA binding transcription factor activity|steroid binding|nucleoplasm|endoplasmic reticulum membrane|transcription, DNA-templated|zinc ion binding|steroid hormone mediated signaling pathway|sequence-specific DNA binding	ssc04960	Aldosterone-regulated sodium reabsorption
NRSN1	16.89954596	6.684827027	27.11426489	4.05047326	2.018090483	0.001381458	0.008792188	Up	0.328711153	0.339770939	0.450385546	0.136261667	0.096362978	0.05523757	GeneID:100154240,Genbank:XM_003356540.3	neurensin 1		GO:0007399,GO:0016021,GO:0030133,GO:0030426,GO:0031410,GO:0043005,GO:0043025	nervous system development|integral component of membrane|transport vesicle|growth cone|cytoplasmic vesicle|neuron projection|neuronal cell body
NUPR1	13971.19433	7445.796265	20496.5924	2.752869533	1.460936238	3.83E-112	1.18E-108	Up	722.6308446	605.5913814	700.2855677	258.3820256	266.0174523	241.7034083	GeneID:110260086,Genbank:XM_021088038.1	nuclear protein 1, transcriptional regulator		GO:0002526,GO:0003677,GO:0003682,GO:0005634,GO:0005829,GO:0006351,GO:0006357,GO:0006461,GO:0006473,GO:0008283,GO:0008584,GO:0009636,GO:0031401,GO:0032993,GO:0035914,GO:0042771,GO:0043065,GO:0045786,GO:0048147,GO:2000194	acute inflammatory response|DNA binding|chromatin binding|nucleus|cytosol|transcription, DNA-templated|regulation of transcription from RNA polymerase II promoter|protein complex assembly|protein acetylation|cell proliferation|male gonad development|response to toxic substance|positive regulation of protein modification process|protein-DNA complex|skeletal muscle cell differentiation|intrinsic ap…	ssc05202	Transcriptional misregulation in cancer
OBP2B	2976.939237	1536.682763	4417.195711	2.874714414	1.52341864	2.50E-97	4.82E-94	Up	186.8053475	159.3017917	162.668632	60.73665755	60.89978706	62.36225907	GeneID:396861,Genbank:XM_021082121.1	odorant binding protein 2B		GO:0005576,GO:0036094,GO:0050896,GO:0050909	extracellular region|small molecule binding|response to stimulus|sensory perception of taste
ODC1	16715.17866	8791.108004	24639.24931	2.802882447	1.486911239	6.09E-96	9.39E-93	Up	330.0183836	288.4220473	355.6877143	115.7197682	128.9024785	116.6543912	GeneID:414408,Genbank:XM_021085889.1	ornithine decarboxylase 1		GO:0004586,GO:0005737,GO:0033387,GO:0042176,GO:0042803	ornithine decarboxylase activity|cytoplasm|putrescine biosynthetic process from ornithine|regulation of protein catabolic process|protein homodimerization activity	ssc00330,ssc00480	Arginine and proline metabolism|Glutathione metabolism
OLFM2	41.4799846	27.54691672	55.41305247	2.012897106	1.009273427	0.010555004	0.047029391	Up	0.570701607	0.352303409	0.348191634	0.188931208	0.244316135	0.222107164	GeneID:100512648,Genbank:XM_003123228.4	olfactomedin 2		GO:0005576,GO:0005634,GO:0005654,GO:0005737,GO:0007601,GO:0007626,GO:0009306,GO:0030054,GO:0032281,GO:0051152,GO:0097060,GO:1905174	extracellular region|nucleus|nucleoplasm|cytoplasm|visual perception|locomotory behavior|protein secretion|cell junction|AMPA glutamate receptor complex|positive regulation of smooth muscle cell differentiation|synaptic membrane|regulation of vascular smooth muscle cell dedifferentiation
PADI1	1965.7226	1005.334612	2926.110588	2.910549918	1.541291761	1.92E-61	1.19E-58	Up	20.51838493	19.08712839	21.04712284	7.506245054	8.087987114	6.088516734	GeneID:100524567,Genbank:XM_021095426.1	peptidyl arginine deiminase 1		GO:0004668,GO:0005509,GO:0005634,GO:0005654,GO:0005737,GO:0005829,GO:0006325,GO:0036414,GO:0070062	protein-arginine deiminase activity|calcium ion binding|nucleus|nucleoplasm|cytoplasm|cytosol|chromatin organization|histone citrullination|extracellular exosome
PADI2	23.72734247	12.79684699	34.65783795	2.710392226	1.438501642	0.005500593	0.027666223	Up	0.137017788	0.182936006	0.250788399	0.070761357	0.082486436	0.066196484	GeneID:100621356,Genbank:XM_003356166.4	peptidyl arginine deiminase 2		GO:0004668,GO:0005509,GO:0005634,GO:0005737,GO:0010848,GO:0018101,GO:0021762,GO:0030331,GO:0030520,GO:0035327,GO:0036413,GO:0036414,GO:0048096,GO:0070062,GO:0070100,GO:1901624,GO:1990830	protein-arginine deiminase activity|calcium ion binding|nucleus|cytoplasm|regulation of chromatin disassembly|protein citrullination|substantia nigra development|estrogen receptor binding|intracellular estrogen receptor signaling pathway|transcriptionally active chromatin|histone H3-R26 citrullination|histone citrullination|chromatin-mediated maintenance of transcription|extracellular exosome|neg…
PADI3	56.81338049	16.03112768	97.59563331	6.085928011	2.605477269	1.24E-10	4.03E-09	Up	0.729816658	1.011355874	0.513134345	0.09175732	0.185399771	0.108489669	GeneID:100524379,Genbank:XM_003127646.3	peptidyl arginine deiminase 3		GO:0004668,GO:0005509,GO:0005634,GO:0005737,GO:0005829,GO:0006325,GO:0018101,GO:0036414,GO:0042802	protein-arginine deiminase activity|calcium ion binding|nucleus|cytoplasm|cytosol|chromatin organization|protein citrullination|histone citrullination|identical protein binding
PADI4	104.0682553	46.04967454	162.0868361	3.523472135	1.816997805	2.47E-07	4.56E-06	Up	1.751757829	2.450567796	1.949566376	0.213480613	0.837320902	0.763592487	GeneID:100524749,Genbank:XM_003127648.3	peptidyl arginine deiminase 4		GO:0004668,GO:0005509,GO:0005634,GO:0005654,GO:0005737,GO:0005829,GO:0006325,GO:0006334,GO:0006338,GO:0006351,GO:0006355,GO:0006464,GO:0016990,GO:0018101,GO:0019546,GO:0019827,GO:0034618,GO:0036413,GO:0036414,GO:0042803,GO:0043234,GO:0045087	protein-arginine deiminase activity|calcium ion binding|nucleus|nucleoplasm|cytoplasm|cytosol|chromatin organization|nucleosome assembly|chromatin remodeling|transcription, DNA-templated|regulation of transcription, DNA-templated|cellular protein modification process|arginine deiminase activity|protein citrullination|arginine deiminase pathway|stem cell population maintenance|arginine binding|his…	ssc04613	Neutrophil extracellular trap formation
PAK1	13.45063069	2.255253337	24.64600804	10.9659641	3.454960751	2.90E-05	0.00032114	Up	0.153403915	0.229919728	0.161143589	0.007312966	0.014776175	0.029645202	GeneID:100525766,Genbank:XM_005667164.3	p21 (RAC1) activated kinase 1		GO:0001726,GO:0001934,GO:0004674,GO:0005518,GO:0005524,GO:0005737,GO:0005829,GO:0005886,GO:0005911,GO:0005925,GO:0006468,GO:0006887,GO:0006915,GO:0007266,GO:0007346,GO:0008284,GO:0016477,GO:0023014,GO:0030036,GO:0030335,GO:0031098,GO:0031116,GO:0031532,GO:0032147,GO:0032587,GO:0033138,GO:0033148,GO:0042060,GO:0042981,GO:0043234,GO:0043408,GO:0043507,GO:0046777,GO:0048012,GO:0048365,GO:0048754,GO:…	ruffle|positive regulation of protein phosphorylation|protein serine/threonine kinase activity|collagen binding|ATP binding|cytoplasm|cytosol|plasma membrane|cell-cell junction|focal adhesion|protein phosphorylation|exocytosis|apoptotic process|Rho protein signal transduction|regulation of mitotic cell cycle|positive regulation of cell proliferation|cell migration|signal transduction by protein p…	ssc04010,ssc04012,ssc04014,ssc04024,ssc04062,ssc04360,ssc04392,ssc04510,ssc04625,ssc04650,ssc04660,ssc04666,ssc04810,ssc05132,ssc05170,ssc05205,ssc05211	MAPK signaling pathway|ErbB signaling pathway|Ras signaling pathway|cAMP signaling pathway|Chemokine signaling pathway|Axon guidance|Hippo signaling pathway - multiple species|Focal adhesion|C-type lectin receptor signaling pathway|Natural killer cell mediated cytotoxicity|T cell receptor signaling pathway|Fc gamma R-mediated phagocytosis|Regulation of actin cytoskeleton|Salmonella infection|Huma…
PAPPA2	28.60230412	3.226255355	53.97835288	16.83485594	4.07337947	1.76E-10	5.55E-09	Up	0.11158159	0.140653481	0.171528593	0.002594752	0.007864217	0.015777853	GeneID:100521390,Genbank:XM_003130330.6	pappalysin 2		GO:0001558,GO:0004222,GO:0005576,GO:0005622,GO:0005829,GO:0006508,GO:0008237,GO:0008270,GO:0009651,GO:0016324,GO:0044267,GO:0060349,GO:0070062	regulation of cell growth|metalloendopeptidase activity|extracellular region|intracellular|cytosol|proteolysis|metallopeptidase activity|zinc ion binding|response to salt stress|apical plasma membrane|cellular protein metabolic process|bone morphogenesis|extracellular exosome
PCNX2	109.7350022	50.77475298	168.6952513	3.320844043	1.731549971	1.44E-12	6.07E-11	Up	0.634588675	0.639228142	0.694782821	0.238930421	0.194665164	0.183560188	GeneID:100158027,Genbank:XM_021074292.1	pecanex homolog 2 (Drosophila)		GO:0016021	integral component of membrane
PDE8B	8.716699682	2.254461978	15.17893739	6.751712959	2.755253571	0.009555697	0.043468554	Up	0.09694028	0.068559211	0.058467674	0	0.034401254	0	GeneID:100522306,Genbank:XM_021084468.1	phosphodiesterase 8B		GO:0004114,GO:0004115,GO:0005829,GO:0006198,GO:0007186,GO:0009187,GO:0046676,GO:0046872	3',5'-cyclic-nucleotide phosphodiesterase activity|3',5'-cyclic-AMP phosphodiesterase activity|cytosol|cAMP catabolic process|G-protein coupled receptor signaling pathway|cyclic nucleotide metabolic process|negative regulation of insulin secretion|metal ion binding	ssc00230,ssc04927,ssc04934,ssc05032	Purine metabolism|Cortisol synthesis and secretion|Cushing syndrome|Morphine addiction
PDYN	1672.28094	143.7752234	3200.786657	22.25019796	4.475746267	4.83E-300	7.44E-296	Up	30.95458686	35.60798105	37.19984687	1.73542367	1.883121007	1.237645396	GeneID:445529,Genbank:XM_021077317.1	prodynorphin		GO:0001515,GO:0005184,GO:0005576,GO:0005886,GO:0007218,GO:0007268,GO:0007600,GO:0030425,GO:0031628,GO:0043025,GO:0043679	opioid peptide activity|neuropeptide hormone activity|extracellular region|plasma membrane|neuropeptide signaling pathway|chemical synaptic transmission|sensory perception|dendrite|opioid receptor binding|neuronal cell body|axon terminus	ssc04080,ssc05017,ssc05022,ssc05030,ssc05031,ssc05034	Neuroactive ligand-receptor interaction|Spinocerebellar ataxia|Pathways of neurodegeneration - multiple diseases|Cocaine addiction|Amphetamine addiction|Alcoholism
PEG3	44.24511687	25.96464748	62.52558625	2.406427176	1.266892765	0.001178547	0.007668513	Up	0.17384609	0.234245659	0.151192754	0.062156033	0.101667323	0.077989874	GeneID:100522552,Genbank:XM_021095134.1	paternally expressed 3	zf-C2H2	GO:0000981,GO:0003676,GO:0005634,GO:0005737,GO:0006915,GO:0046872	RNA polymerase II transcription factor activity, sequence-specific DNA binding|nucleic acid binding|nucleus|cytoplasm|apoptotic process|metal ion binding
PGBD2	35.14959032	21.32590304	48.97327761	2.290480569	1.195650324	0.009013714	0.041529874	Up	0.277640609	0.54705959	0.397702343	0.27298202	0.150428833	0.134134645	GeneID:110259306,Genbank:XM_021083387.1	piggyBac transposable element derived 2
PHACTR1	41.22222787	15.12023188	67.32422386	4.465577389	2.158846724	4.64E-06	6.55E-05	Up	0.194643512	0.140225055	0.239386042	0.016870748	0.073857553	0.042744006	GeneID:100153737,Genbank:XM_021099752.1	phosphatase and actin regulator 1		GO:0003779,GO:0004864,GO:0005634,GO:0005829,GO:0008157,GO:0030054,GO:0031032,GO:0031532,GO:0043149,GO:0045202,GO:0048870	actin binding|protein phosphatase inhibitor activity|nucleus|cytosol|protein phosphatase 1 binding|cell junction|actomyosin structure organization|actin cytoskeleton reorganization|stress fiber assembly|synapse|cell motility
PHLDA1	6173.414824	3943.755125	8403.074524	2.13072133	1.09134192	1.92E-61	1.19E-58	Up	24.39888771	27.11803956	27.57673186	12.80994649	12.75616227	13.07359866	GeneID:100523904,Genbank:XM_021092050.1	pleckstrin homology like domain family A member 1		GO:0000086,GO:0005634,GO:0005730,GO:0005829,GO:0006915,GO:0031410,GO:0045210	G2/M transition of mitotic cell cycle|nucleus|nucleolus|cytosol|apoptotic process|cytoplasmic vesicle|FasL biosynthetic process
PIP5K1B	38.89622532	20.91326806	56.87918257	2.717605416	1.442335998	0.007508097	0.03575737	Up	0.544750526	0.187693051	0.420172386	0.286324562	0.053816892	0.101223718	GeneID:102167387,Genbank:XM_021064629.1	phosphatidylinositol-4-phosphate 5-kinase type 1 beta		GO:0000285,GO:0001931,GO:0005524,GO:0005829,GO:0006661,GO:0012505,GO:0014066,GO:0016020,GO:0016308,GO:0052810,GO:0052811,GO:0052812	1-phosphatidylinositol-3-phosphate 5-kinase activity|uropod|ATP binding|cytosol|phosphatidylinositol biosynthetic process|endomembrane system|regulation of phosphatidylinositol 3-kinase signaling|membrane|1-phosphatidylinositol-4-phosphate 5-kinase activity|1-phosphatidylinositol-5-kinase activity|1-phosphatidylinositol-3-phosphate 4-kinase activity|phosphatidylinositol-3,4-bisphosphate 5-kinase …	ssc00562,ssc04070,ssc04072,ssc04144,ssc04510,ssc04666,ssc04810,ssc05135,ssc05231	Inositol phosphate metabolism|Phosphatidylinositol signaling system|Phospholipase D signaling pathway|Endocytosis|Focal adhesion|Fc gamma R-mediated phagocytosis|Regulation of actin cytoskeleton|Yersinia infection|Choline metabolism in cancer
PLA2G4A	2091.230112	1193.164895	2989.295328	2.505600337	1.325156312	5.85E-59	3.34E-56	Up	12.25007813	11.38582523	13.38527938	5.465716715	4.728895053	5.178769738	GeneID:100520687,Genbank:XM_021063825.1	phospholipase A2 group IVA		GO:0004622,GO:0004623,GO:0005509,GO:0005544,GO:0005783,GO:0005794,GO:0005811,GO:0005829,GO:0009395,GO:0031410,GO:0042127,GO:0046456,GO:0050482,GO:0071236,GO:0102567,GO:0102568	lysophospholipase activity|phospholipase A2 activity|calcium ion binding|calcium-dependent phospholipid binding|endoplasmic reticulum|Golgi apparatus|lipid droplet|cytosol|phospholipid catabolic process|cytoplasmic vesicle|regulation of cell proliferation|icosanoid biosynthetic process|arachidonic acid secretion|cellular response to antibiotic|phospholipase A2 activity (consuming 1,2-dipalmitoylp…	ssc00564,ssc00565,ssc00590,ssc00591,ssc00592,ssc04010,ssc04014,ssc04072,ssc04217,ssc04270,ssc04370,ssc04611,ssc04664,ssc04666,ssc04724,ssc04726,ssc04730,ssc04750,ssc04912,ssc04913,ssc04921,ssc05231	Glycerophospholipid metabolism|Ether lipid metabolism|Arachidonic acid metabolism|Linoleic acid metabolism|alpha-Linolenic acid metabolism|MAPK signaling pathway|Ras signaling pathway|Phospholipase D signaling pathway|Necroptosis|Vascular smooth muscle contraction|VEGF signaling pathway|Platelet activation|Fc epsilon RI signaling pathway|Fc gamma R-mediated phagocytosis|Glutamatergic synapse|Sero…
PLAU	123263.7086	70798.29412	175729.1231	2.48211586	1.311570459	1.55E-109	3.97E-106	Up	2028.598566	2113.183138	2243.984395	867.804851	945.1693838	863.9527608	GeneID:396985,Genbank:NM_213945.1	plasminogen activator, urokinase		GO:0004252,GO:0005615,GO:0006508,GO:0031639	serine-type endopeptidase activity|extracellular space|proteolysis|plasminogen activation	ssc04064,ssc04610,ssc05202,ssc05205,ssc05206,ssc05215	NF-kappa B signaling pathway|Complement and coagulation cascades|Transcriptional misregulation in cancer|Proteoglycans in cancer|MicroRNAs in cancer|Prostate cancer
PLEK	1703.193581	746.6128759	2659.774287	3.562034341	1.832701425	3.80E-89	4.88E-86	Up	14.8662313	16.98289523	17.13468576	4.899078186	5.09081488	4.329686779	GeneID:100516257,Genbank:XM_013996094.2	pleckstrin		GO:0002244,GO:0002576,GO:0005080,GO:0005576,GO:0005737,GO:0005829,GO:0006904,GO:0007229,GO:0010572,GO:0010920,GO:0010925,GO:0016020,GO:0030030,GO:0030836,GO:0030845,GO:0030866,GO:0031529,GO:0031532,GO:0032233,GO:0032587,GO:0033625,GO:0042803,GO:0043325,GO:0045744,GO:0046488,GO:0050849,GO:0060305,GO:0070493,GO:0070527,GO:0070528,GO:0070560	hematopoietic progenitor cell differentiation|platelet degranulation|protein kinase C binding|extracellular region|cytoplasm|cytosol|vesicle docking involved in exocytosis|integrin-mediated signaling pathway|positive regulation of platelet activation|negative regulation of inositol phosphate biosynthetic process|positive regulation of inositol-polyphosphate 5-phosphatase activity|membrane|cell pr…
PLET1	478.4413624	314.8298351	642.0528898	2.039032229	1.027884579	5.44E-14	2.79E-12	Up	14.09177547	17.18622782	14.73866534	7.037626246	7.875971304	8.573118812	GeneID:396570,Genbank:NM_213744.1	placenta expressed transcript 1		GO:0001953,GO:0009897,GO:0016021,GO:0016324,GO:0030154,GO:0030335,GO:0035313	negative regulation of cell-matrix adhesion|external side of plasma membrane|integral component of membrane|apical plasma membrane|cell differentiation|positive regulation of cell migration|wound healing, spreading of epidermal cells
PLP1	5.525740114	0.971002018	10.08047821	10.48440874	3.390173599	0.011282204	0.049503456	Up	0.225308388	0.046577819	0.387287756	0	0.021702159	0.043540692	GeneID:397029,Genbank:NM_213974.1	proteolipid protein 1		GO:0005198,GO:0005886,GO:0005887,GO:0006954,GO:0007229,GO:0008366,GO:0010001,GO:0010628,GO:0014002,GO:0019911,GO:0021762,GO:0022010,GO:0042552,GO:0042759,GO:0042802,GO:0043209,GO:0048469,GO:0061564	structural molecule activity|plasma membrane|integral component of plasma membrane|inflammatory response|integrin-mediated signaling pathway|axon ensheathment|glial cell differentiation|positive regulation of gene expression|astrocyte development|structural constituent of myelin sheath|substantia nigra development|central nervous system myelination|myelination|long-chain fatty acid biosynthetic p…
PLXNA2	81.89477624	50.30294225	113.4866102	2.257753927	1.174888255	7.96E-05	0.000771707	Up	0.240574886	0.306499305	0.368650499	0.114685203	0.175142186	0.132445098	GeneID:100624791,Genbank:XM_021063894.1	plexin A2		GO:0001756,GO:0002116,GO:0005886,GO:0005887,GO:0017154,GO:0021785,GO:0021915,GO:0021935,GO:0030334,GO:0042802,GO:0048841,GO:0051642,GO:0060037,GO:0060174,GO:0071526	somitogenesis|semaphorin receptor complex|plasma membrane|integral component of plasma membrane|semaphorin receptor activity|branchiomotor neuron axon guidance|neural tube development|cerebellar granule cell precursor tangential migration|regulation of cell migration|identical protein binding|regulation of axon extension involved in axon guidance|centrosome localization|pharyngeal system developm…	ssc04360	Axon guidance
PNLIPRP1	25.00062411	10.30207129	39.69917693	3.861661088	1.949221554	0.000385144	0.002998134	Up	0.630510963	0.861958975	0.835186192	0.077567185	0.293864943	0.255483155	GeneID:100155399,Genbank:NM_001142897.1	pancreatic lipase related protein 1		GO:0005509,GO:0005576,GO:0016042,GO:0052689	calcium ion binding|extracellular region|lipid catabolic process|carboxylic ester hydrolase activity	ssc00561,ssc04972,ssc04975	Glycerolipid metabolism|Pancreatic secretion|Fat digestion and absorption
PRELP	140.9532039	91.25221076	190.6541971	2.088967748	1.062790219	6.58E-06	8.90E-05	Up	1.367751044	1.278747269	1.584983354	0.901113004	0.510695128	0.697915553	GeneID:100511032,Genbank:XM_005656649.3	proline and arginine rich end leucine rich repeat protein		GO:0005201,GO:0005578,GO:0005615,GO:0008201,GO:0070062	extracellular matrix structural constituent|proteinaceous extracellular matrix|extracellular space|heparin binding|extracellular exosome
PRICKLE2	107.5269185	62.36912887	152.6847081	2.449543685	1.292513021	1.46E-06	2.31E-05	Up	0.32429618	0.261200587	0.343875412	0.12448009	0.174439621	0.095632815	GeneID:100520050,Genbank:XM_021069189.1	prickle planar cell polarity protein 2		GO:0005737,GO:0008270,GO:0031965,GO:0060071	cytoplasm|zinc ion binding|nuclear membrane|Wnt signaling pathway, planar cell polarity pathway	ssc04310	Wnt signaling pathway
PRMT8	4.636967521	0.637717311	8.636217731	13.50828137	3.75577223	0.009235547	0.042349501	Up	0.072518698	0.096375414	0.089038609	0.009877318	0	0.010010135	GeneID:100526051,Genbank:XM_003481700.4	protein arginine methyltransferase 8		GO:0005829,GO:0005886,GO:0006355,GO:0008469,GO:0008757,GO:0016571,GO:0018216,GO:0019919,GO:0035241,GO:0035242,GO:0042802,GO:0042803,GO:0043393,GO:0046982	cytosol|plasma membrane|regulation of transcription, DNA-templated|histone-arginine N-methyltransferase activity|S-adenosylmethionine-dependent methyltransferase activity|histone methylation|peptidyl-arginine methylation|peptidyl-arginine methylation, to asymmetrical-dimethyl arginine|protein-arginine omega-N monomethyltransferase activity|protein-arginine omega-N asymmetric methyltransferase act…
PTCHD1	24.38389456	8.714970089	40.05281904	4.604450291	2.203028928	0.000493318	0.003707341	Up	0.121576322	0.256167076	0.160754098	0.013374698	0.022520147	0.085845438	GeneID:100151829,Genbank:XM_021080574.1	patched domain containing 1		GO:0005886,GO:0007224,GO:0016021,GO:0021794,GO:0035176,GO:0050890	plasma membrane|smoothened signaling pathway|integral component of membrane|thalamus development|social behavior|cognition
PTGS2	24043.08044	8222.157548	39864.00333	4.848390054	2.277505769	3.19E-51	1.29E-48	Up	262.498721	335.5003059	353.3600588	62.73200502	72.85377978	68.70092121	GeneID:397590,Genbank:NM_214321.1	prostaglandin-endoperoxide synthase 2		GO:0000212,GO:0001516,GO:0001550,GO:0001934,GO:0004601,GO:0004666,GO:0005789,GO:0006954,GO:0006979,GO:0008217,GO:0019371,GO:0020037,GO:0031090,GO:0040019,GO:0046872,GO:0051213,GO:0071347,GO:1900195,GO:1904146	meiotic spindle organization|prostaglandin biosynthetic process|ovarian cumulus expansion|positive regulation of protein phosphorylation|peroxidase activity|prostaglandin-endoperoxide synthase activity|endoplasmic reticulum membrane|inflammatory response|response to oxidative stress|regulation of blood pressure|cyclooxygenase pathway|heme binding|organelle membrane|positive regulation of embryoni…	ssc00590,ssc04064,ssc04370,ssc04625,ssc04657,ssc04668,ssc04723,ssc04726,ssc04913,ssc04921,ssc04923,ssc05010,ssc05022,ssc05140,ssc05163,ssc05165,ssc05167,ssc05200,ssc05204,ssc05206,ssc05222	Arachidonic acid metabolism|NF-kappa B signaling pathway|VEGF signaling pathway|C-type lectin receptor signaling pathway|IL-17 signaling pathway|TNF signaling pathway|Retrograde endocannabinoid signaling|Serotonergic synapse|Ovarian steroidogenesis|Oxytocin signaling pathway|Regulation of lipolysis in adipocytes|Alzheimer disease|Pathways of neurodegeneration - multiple diseases|Leishmaniasis|Hum…
PTHLH	754.3451619	255.624593	1253.065731	4.902729532	2.293585175	6.62E-70	5.10E-67	Up	21.31097279	24.61614607	21.11268183	4.014174025	5.609684871	4.605792196	GeneID:396951,Genbank:XM_005664020.2	parathyroid hormone like hormone		GO:0001501,GO:0002076,GO:0005179,GO:0005615,GO:0005654,GO:0005794,GO:0005829,GO:0007189,GO:0010468,GO:0030819,GO:0032330,GO:0032331,GO:0051428	skeletal system development|osteoblast development|hormone activity|extracellular space|nucleoplasm|Golgi apparatus|cytosol|adenylate cyclase-activating G-protein coupled receptor signaling pathway|regulation of gene expression|positive regulation of cAMP biosynthetic process|regulation of chondrocyte differentiation|negative regulation of chondrocyte differentiation|peptide hormone receptor bind…	ssc04928	Parathyroid hormone synthesis, secretion and action
PTPN5	174.2601602	96.38217703	252.1381434	2.614558773	1.386567501	3.07E-10	9.40E-09	Up	1.964560796	2.448993671	1.715035275	0.707423231	0.998941911	0.733229673	GeneID:100524422,Genbank:XM_021083256.1	protein tyrosine phosphatase, non-receptor type 5		GO:0001784,GO:0004725,GO:0005654,GO:0005789,GO:0006470,GO:0016021,GO:0071345	phosphotyrosine residue binding|protein tyrosine phosphatase activity|nucleoplasm|endoplasmic reticulum membrane|protein dephosphorylation|integral component of membrane|cellular response to cytokine stimulus	ssc04010	MAPK signaling pathway
PTPRT	16.25380331	3.516275877	28.99133075	8.251979208	3.044740186	8.77E-05	0.000834906	Up	0.101350587	0.055654079	0.108883655	0.009059091	0.024405733	0	GeneID:100623708,Genbank:XM_021078123.1	protein tyrosine phosphatase, receptor type T		GO:0004725,GO:0005886,GO:0006470,GO:0007155,GO:0007156,GO:0007165,GO:0007169,GO:0008013,GO:0009986,GO:0016021,GO:0045294,GO:0045295,GO:0045296,GO:0070097	protein tyrosine phosphatase activity|plasma membrane|protein dephosphorylation|cell adhesion|homophilic cell adhesion via plasma membrane adhesion molecules|signal transduction|transmembrane receptor protein tyrosine kinase signaling pathway|beta-catenin binding|cell surface|integral component of membrane|alpha-catenin binding|gamma-catenin binding|cadherin binding|delta-catenin binding
RAB3B	2100.709973	1174.496981	3026.922966	2.577505658	1.365975595	1.63E-53	7.19E-51	Up	16.18696532	18.43104297	19.56968487	6.838113176	7.482061215	7.55952337	GeneID:100514585,Genbank:XM_003127977.5	RAB3B, member RAS oncogene family		GO:0003924,GO:0005525,GO:0005886,GO:0008021,GO:0015031,GO:0017157,GO:0018125,GO:0019003,GO:0019882,GO:0030141,GO:0030742,GO:0031489,GO:0048471,GO:0051586,GO:0097494	GTPase activity|GTP binding|plasma membrane|synaptic vesicle|protein transport|regulation of exocytosis|peptidyl-cysteine methylation|GDP binding|antigen processing and presentation|secretory granule|GTP-dependent protein binding|myosin V binding|perinuclear region of cytoplasm|positive regulation of dopamine uptake involved in synaptic transmission|regulation of vesicle size
RAP1GAP2	374.953643	224.8713172	525.0359688	2.333802573	1.222682522	3.12E-17	2.08E-15	Up	1.332209646	1.656079398	1.454346803	0.657463544	0.698134734	0.626609486	GeneID:100624704,Genbank:XM_021067635.1	RAP1 GTPase activating protein 2		GO:0005096,GO:0005737,GO:0005813,GO:0005829,GO:0005886,GO:0008361,GO:0010977,GO:0031965,GO:0043005,GO:0051056	GTPase activator activity|cytoplasm|centrosome|cytosol|plasma membrane|regulation of cell size|negative regulation of neuron projection development|nuclear membrane|neuron projection|regulation of small GTPase mediated signal transduction
RFX8	109.2017035	54.81330983	163.5900973	2.979589327	1.5751135	5.12E-08	1.08E-06	Up	2.583050521	2.781874082	1.934958374	1.194506566	0.536345327	0.821991051	GeneID:100516728,Genbank:XM_005662358.2	RFX family member 8, lacking RFX DNA binding domain	RFX	GO:0000978,GO:0003700,GO:0005634,GO:0006351,GO:0006357	RNA polymerase II proximal promoter sequence-specific DNA binding|DNA binding transcription factor activity|nucleus|transcription, DNA-templated|regulation of transcription from RNA polymerase II promoter
RGS16	500.8094424	223.0797934	778.5390913	3.487876135	1.802348806	1.39E-39	3.83E-37	Up	8.361707995	9.128999627	7.653697955	2.785492516	2.113275109	2.606630114	GeneID:397544,Genbank:XM_021063763.1	regulator of G protein signaling 16		GO:0005096,GO:0005516,GO:0005737,GO:0005886,GO:0007186,GO:0007601,GO:0008277,GO:0009968,GO:0031224,GO:0043547	GTPase activator activity|calmodulin binding|cytoplasm|plasma membrane|G-protein coupled receptor signaling pathway|visual perception|regulation of G-protein coupled receptor protein signaling pathway|negative regulation of signal transduction|intrinsic component of membrane|positive regulation of GTPase activity
RGS4	733.7546545	232.3110197	1235.198289	5.320185123	2.411476447	1.75E-73	1.50E-70	Up	12.21159873	11.60504085	12.75819046	1.925812863	2.952959721	2.268737327	GeneID:100157437,Genbank:NM_001185184.1	regulator of G protein signaling 4		GO:0005096,GO:0005737,GO:0005886,GO:0007186,GO:0009968	GTPase activator activity|cytoplasm|plasma membrane|G-protein coupled receptor signaling pathway|negative regulation of signal transduction
RHCG	3521.723148	2244.461707	4798.984589	2.138072098	1.096310503	1.11E-06	1.80E-05	Up	44.66444713	65.06789836	43.7340588	22.81110364	24.74576337	27.2479364	GeneID:733644,Genbank:XM_021098368.1	Rh family C glycoprotein		GO:0005887,GO:0006873,GO:0008519,GO:0015695,GO:0015696,GO:0016323,GO:0016324,GO:0030506,GO:0031410,GO:0070634,GO:0072488	integral component of plasma membrane|cellular ion homeostasis|ammonium transmembrane transporter activity|organic cation transport|ammonium transport|basolateral plasma membrane|apical plasma membrane|ankyrin binding|cytoplasmic vesicle|transepithelial ammonium transport|ammonium transmembrane transport
RHOJ	60.70446528	37.4924466	83.91648396	2.238648772	1.162628197	0.000340066	0.002699003	Up	4.377650734	3.754738093	3.157588311	1.509660408	1.659741872	2.069946198	GeneID:100155474,Genbank:NM_001168417.1	ras homolog family member J		GO:0003924,GO:0005525,GO:0005829,GO:0005886,GO:0007266,GO:0008360,GO:0030036,GO:0051056,GO:0061299,GO:0070062	GTPase activity|GTP binding|cytosol|plasma membrane|Rho protein signal transduction|regulation of cell shape|actin cytoskeleton organization|regulation of small GTPase mediated signal transduction|retina vasculature morphogenesis in camera-type eye|extracellular exosome	ssc05132	Salmonella infection
RIMBP2	27.44093974	4.4407924	50.44108707	11.29646405	3.497799355	6.55E-08	1.35E-06	Up	0.051155782	0.149818067	0.107880576	0.016257755	0.010265475	0.002059546	GeneID:100153193,Genbank:XM_021074265.1	RIMS binding protein 2		GO:0005886,GO:0010923,GO:0030054,GO:0045202	plasma membrane|negative regulation of phosphatase activity|cell junction|synapse
ROBO4	215.3219584	130.4248407	300.219076	2.302987064	1.203506307	1.94E-11	6.86E-10	Up	2.362070542	2.2612963	2.248106857	0.869083556	1.091787727	1.141171293	GeneID:100524821,Genbank:XM_013979531.2	roundabout guidance receptor 4		GO:0001525,GO:0004872,GO:0016021,GO:0030154,GO:0030334,GO:0070062	angiogenesis|receptor activity|integral component of membrane|cell differentiation|regulation of cell migration|extracellular exosome
ROR1	41.37341714	21.75854548	60.9882888	2.803373912	1.487164183	0.00019131	0.001636267	Up	0.211215901	0.181375575	0.179980373	0.074355241	0.046949404	0.09105404	GeneID:100520620,Genbank:XM_021097766.1	receptor tyrosine kinase like orphan receptor 1		GO:0001725,GO:0004714,GO:0005524,GO:0005737,GO:0005886,GO:0005887,GO:0007169,GO:0007605,GO:0009986,GO:0014002,GO:0017147,GO:0030424,GO:0042813,GO:0043123,GO:0043235,GO:0043679,GO:0048839,GO:0051092,GO:1904929	stress fiber|transmembrane receptor protein tyrosine kinase activity|ATP binding|cytoplasm|plasma membrane|integral component of plasma membrane|transmembrane receptor protein tyrosine kinase signaling pathway|sensory perception of sound|cell surface|astrocyte development|Wnt-protein binding|axon|Wnt-activated receptor activity|positive regulation of I-kappaB kinase/NF-kappaB signaling|receptor c…	ssc04310	Wnt signaling pathway
ROS1	4.087780412	0.313249301	7.862311524	22.89286467	4.516826099	0.005388563	0.027227073	Up	0.024982435	0.014346107	0.023857156	0.002646545	0	0	GeneID:100156931,Genbank:XM_021089102.1	ROS proto-oncogene 1, receptor tyrosine kinase		GO:0001558,GO:0002066,GO:0004713,GO:0004714,GO:0005524,GO:0005886,GO:0006468,GO:0007169,GO:0007283,GO:0008283,GO:0009986,GO:0010629,GO:0010966,GO:0016020,GO:0016021,GO:0019903,GO:0023014,GO:0030154,GO:0032006,GO:0038083,GO:0048471,GO:0070372	regulation of cell growth|columnar/cuboidal epithelial cell development|protein tyrosine kinase activity|transmembrane receptor protein tyrosine kinase activity|ATP binding|plasma membrane|protein phosphorylation|transmembrane receptor protein tyrosine kinase signaling pathway|spermatogenesis|cell proliferation|cell surface|negative regulation of gene expression|regulation of phosphate transport|…
RSAD2	7866.03427	4570.148724	11161.91982	2.442359719	1.288275701	0.000161201	0.00141888	Up	129.1902053	72.14593343	133.6042077	62.87116131	44.42097104	35.29795601	GeneID:396752,Genbank:NM_213817.1	radical S-adenosyl methionine domain containing 2		GO:0003824,GO:0005783,GO:0005789,GO:0005811,GO:0009615,GO:0034157,GO:0034165,GO:0035710,GO:0043367,GO:0043621,GO:0045087,GO:0046872,GO:0050709,GO:0051539,GO:0051607,GO:2000553	catalytic activity|endoplasmic reticulum|endoplasmic reticulum membrane|lipid droplet|response to virus|positive regulation of toll-like receptor 7 signaling pathway|positive regulation of toll-like receptor 9 signaling pathway|CD4-positive, alpha-beta T cell activation|CD4-positive, alpha-beta T cell differentiation|protein self-association|innate immune response|metal ion binding|negative regul…	ssc05160,ssc05164	Hepatitis C|Influenza A
RTN1	1128.473795	533.2236916	1723.723899	3.233342711	1.693026431	1.13E-53	5.11E-51	Up	15.41313707	12.68206367	16.78348721	5.032986207	5.110717751	4.291171982	GeneID:100152394,Genbank:NM_001244640.1	reticulon 1		GO:0005789,GO:0016021	endoplasmic reticulum membrane|integral component of membrane
S1PR1	126.0306211	70.62014653	181.4410957	2.567100187	1.360139602	2.03E-09	5.54E-08	Up	1.464589421	1.648233748	1.423447771	0.685795094	0.542585416	0.611279764	GeneID:100621202,Genbank:XM_021090128.1	sphingosine-1-phosphate receptor 1		GO:0001525,GO:0001664,GO:0001955,GO:0003245,GO:0003376,GO:0005654,GO:0005768,GO:0006935,GO:0007193,GO:0007420,GO:0008284,GO:0009897,GO:0016021,GO:0016477,GO:0030032,GO:0030155,GO:0030500,GO:0030595,GO:0031226,GO:0031532,GO:0038036,GO:0045121,GO:0045124,GO:0061384,GO:0072678	angiogenesis|G-protein coupled receptor binding|blood vessel maturation|cardiac muscle tissue growth involved in heart morphogenesis|sphingosine-1-phosphate signaling pathway|nucleoplasm|endosome|chemotaxis|adenylate cyclase-inhibiting G-protein coupled receptor signaling pathway|brain development|positive regulation of cell proliferation|external side of plasma membrane|integral component of mem…	ssc04068,ssc04071,ssc04080	FoxO signaling pathway|Sphingolipid signaling pathway|Neuroactive ligand-receptor interaction
SDS	637.8220292	162.5134629	1113.130596	6.852139851	2.776554597	1.44E-87	1.59E-84	Up	19.38148753	18.46627293	24.65323551	3.076714011	3.5389899	2.873897993	GeneID:100155595,Genbank:XM_001928302.5	serine dehydratase		GO:0003941,GO:0004794,GO:0005737,GO:0006094,GO:0006565,GO:0030170,GO:0042803,GO:0042866	L-serine ammonia-lyase activity|L-threonine ammonia-lyase activity|cytoplasm|gluconeogenesis|L-serine catabolic process|pyridoxal phosphate binding|protein homodimerization activity|pyruvate biosynthetic process	ssc00260,ssc00270,ssc00290	Glycine, serine and threonine metabolism|Cysteine and methionine metabolism|Valine, leucine and isoleucine biosynthesis
SERPINA1	113.4717054	42.00936795	184.9340428	4.406014898	2.139474373	7.36E-17	4.79E-15	Up	3.983746381	3.592555713	3.280244507	0.678251477	0.841840155	1.040877092	GeneID:397688,Genbank:NM_214395.2	serpin family A member 1		GO:0004867,GO:0005615	serine-type endopeptidase inhibitor activity|extracellular space	ssc04610	Complement and coagulation cascades
SERPINA11	49.37831721	19.15158268	79.60505173	4.147877238	2.052373196	1.27E-07	2.49E-06	Up	1.327133555	1.861709805	1.158725236	0.451901405	0.273926104	0.36638236	GeneID:100155953,Genbank:XM_001928472.7	serpin family A member 11		GO:0004867,GO:0005615	serine-type endopeptidase inhibitor activity|extracellular space
SERPINA3-2	5365.427343	3246.709005	7484.145681	2.304950791	1.204735951	4.48E-88	5.31E-85	Up	142.5893923	147.366201	143.5250591	68.64383561	61.8496953	65.26255872	GeneID:396686,Genbank:NM_213787.1	alpha-1-antichymotrypsin 2		GO:0004867,GO:0005615,GO:0031410,GO:0042583	serine-type endopeptidase inhibitor activity|extracellular space|cytoplasmic vesicle|chromaffin granule
SERPINB2	118.535928	66.49904605	170.5728099	2.564588392	1.358727296	7.06E-09	1.74E-07	Up	2.242381732	2.570109383	2.694932191	1.047157004	1.116686782	0.884364769	GeneID:100519286,Genbank:XM_003121697.4	serpin family B member 2		GO:0004867,GO:0005576,GO:0005615,GO:0005737,GO:0005886,GO:0035722,GO:0042060,GO:0042730,GO:0043066	serine-type endopeptidase inhibitor activity|extracellular region|extracellular space|cytoplasm|plasma membrane|interleukin-12-mediated signaling pathway|wound healing|fibrinolysis|negative regulation of apoptotic process	ssc04610	Complement and coagulation cascades
SGIP1	6.747912481	0.626498601	12.86932636	20.20314268	4.336507822	0.001425032	0.009024813	Up	0.032686864	0.038984588	0.021610077	0.004794541	0	0	GeneID:100620397,Genbank:XM_021096515.1	SH3 domain GRB2 like endophilin interacting protein 1		GO:0002021,GO:0005543,GO:0005737,GO:0005829,GO:0005886,GO:0005905,GO:0006897,GO:0008017,GO:0017124,GO:0030122,GO:0030136,GO:0048260,GO:0061024,GO:0097320,GO:2000253,GO:2000507	response to dietary excess|phospholipid binding|cytoplasm|cytosol|plasma membrane|clathrin-coated pit|endocytosis|microtubule binding|SH3 domain binding|AP-2 adaptor complex|clathrin-coated vesicle|positive regulation of receptor-mediated endocytosis|membrane organization|plasma membrane tubulation|positive regulation of feeding behavior|positive regulation of energy homeostasis
SHC4	4.708211546	0.313249301	9.103173791	26.42250359	4.723695267	0.003064249	0.016979441	Up	0.035948567	0.044589707	0.013731737	0.003427431	0	0	GeneID:100526147,Genbank:XM_013993029.2	SHC adaptor protein 4				ssc01521,ssc01522,ssc04012,ssc04014,ssc04062,ssc04072,ssc04510,ssc04650,ssc04722,ssc04910,ssc04915,ssc04917,ssc04926,ssc04935,ssc05034,ssc05100,ssc05206,ssc05214,ssc05220,ssc05224,ssc05225,ssc05226	EGFR tyrosine kinase inhibitor resistance|Endocrine resistance|ErbB signaling pathway|Ras signaling pathway|Chemokine signaling pathway|Phospholipase D signaling pathway|Focal adhesion|Natural killer cell mediated cytotoxicity|Neurotrophin signaling pathway|Insulin signaling pathway|Estrogen signaling pathway|Prolactin signaling pathway|Relaxin signaling pathway|Growth hormone synthesis, secretio…
SHD	2.634273192	0	5.268546385	29.78255841	4.896395786	0.010781632	0.047859396	Up	0.044005248	0.045485845	0.006003304	0	0	0	GeneID:100523303,Genbank:XM_003123062.5	Src homology 2 domain containing transforming protein D		GO:0005070,GO:0007165	SH3/SH2 adaptor activity|signal transduction
SIPA1L2	25.17399261	8.280716992	42.06726824	5.065408647	2.340678662	4.10E-05	0.000430291	Up	0.179850957	0.17103003	0.085874982	0.044583401	0.013858886	0.031280467	GeneID:100158048,Genbank:XM_021073824.1	signal induced proliferation associated 1 like 2		GO:0005096,GO:0051056	GTPase activator activity|regulation of small GTPase mediated signal transduction	ssc04015	Rap1 signaling pathway
SLA-DQA1	287.4830666	182.5710262	392.395107	2.148535393	1.103353543	8.81E-11	2.90E-09	Up	9.815024413	7.755383393	8.139078447	4.970709894	4.039250499	3.438674837	GeneID:100153387,Genbank:XM_005665844.3	MHC class II histocompatibility antigen SLA-DQA		GO:0002504,GO:0006955,GO:0016021,GO:0042613	antigen processing and presentation of peptide or polysaccharide antigen via MHC class II|immune response|integral component of membrane|MHC class II protein complex	ssc04145,ssc04514,ssc04612,ssc04640,ssc04658,ssc04659,ssc04672,ssc04940,ssc05140,ssc05145,ssc05150,ssc05152,ssc05164,ssc05166,ssc05168,ssc05169,ssc05310,ssc05320,ssc05321,ssc05322,ssc05323,ssc05330,ssc05332,ssc05416	Phagosome|Cell adhesion molecules|Antigen processing and presentation|Hematopoietic cell lineage|Th1 and Th2 cell differentiation|Th17 cell differentiation|Intestinal immune network for IgA production|Type I diabetes mellitus|Leishmaniasis|Toxoplasmosis|Staphylococcus aureus infection|Tuberculosis|Influenza A|Human T-cell leukemia virus 1 infection|Herpes simplex virus 1 infection|Epstein-Barr vi…
SLA-DRA	271.2139721	115.9613758	426.4665684	3.675713663	1.878024385	9.77E-20	8.14E-18	Up	9.926276468	8.15875705	11.39784424	3.876807929	2.280862138	2.195582932	GeneID:100135040,Genbank:NM_001113706.1	MHC class II DR-alpha		GO:0000139,GO:0002503,GO:0002504,GO:0002506,GO:0005764,GO:0005765,GO:0005886,GO:0005887,GO:0006955,GO:0009986,GO:0012507,GO:0016032,GO:0019886,GO:0023026,GO:0030658,GO:0030666,GO:0030669,GO:0031295,GO:0031902,GO:0032395,GO:0032588,GO:0042605,GO:0042613,GO:0050852,GO:0050890,GO:0060333,GO:0070062,GO:0071556	Golgi membrane|peptide antigen assembly with MHC class II protein complex|antigen processing and presentation of peptide or polysaccharide antigen via MHC class II|polysaccharide assembly with MHC class II protein complex|lysosome|lysosomal membrane|plasma membrane|integral component of plasma membrane|immune response|cell surface|ER to Golgi transport vesicle membrane|viral process|antigen proce…	ssc04145,ssc04514,ssc04612,ssc04640,ssc04658,ssc04659,ssc04672,ssc04940,ssc05140,ssc05145,ssc05150,ssc05152,ssc05164,ssc05166,ssc05168,ssc05169,ssc05310,ssc05320,ssc05321,ssc05322,ssc05323,ssc05330,ssc05332,ssc05416	Phagosome|Cell adhesion molecules|Antigen processing and presentation|Hematopoietic cell lineage|Th1 and Th2 cell differentiation|Th17 cell differentiation|Intestinal immune network for IgA production|Type I diabetes mellitus|Leishmaniasis|Toxoplasmosis|Staphylococcus aureus infection|Tuberculosis|Influenza A|Human T-cell leukemia virus 1 infection|Herpes simplex virus 1 infection|Epstein-Barr vi…
SLAMF6	11.0453163	2.543663204	19.54696939	7.682404879	2.941557999	0.001958598	0.011766087	Up	0.208002428	0.023888984	0.205990207	0.029379996	0.022261348	0.007443764	GeneID:100156912,Genbank:XM_021089571.1	SLAM family member 6		GO:0005886,GO:0016021,GO:0032729,GO:0032740,GO:0045087,GO:0045954,GO:0050776,GO:0070062,GO:0072540	plasma membrane|integral component of membrane|positive regulation of interferon-gamma production|positive regulation of interleukin-17 production|innate immune response|positive regulation of natural killer cell mediated cytotoxicity|regulation of immune response|extracellular exosome|T-helper 17 cell lineage commitment
SLAMF9	54.01920457	23.67811209	84.36029704	3.561434286	1.83245837	3.28E-07	5.94E-06	Up	1.630478368	1.646143407	1.339776054	0.469977462	0.310449584	0.567892658	GeneID:100516263,Genbank:XM_013996877.2	SLAM family member 9		GO:0016021	integral component of membrane
SLC10A4	13.23448687	5.078509711	21.39046404	4.20826976	2.073227188	0.006304114	0.030901381	Up	0.332525982	0.149440922	0.414193143	0.124058736	0.069629508	0.027939312	GeneID:100520624,Genbank:XM_013978660.2	solute carrier family 10 member 4		GO:0005886,GO:0008508,GO:0015721,GO:0016021,GO:0030534,GO:0042493	plasma membrane|bile acid:sodium symporter activity|bile acid and bile salt transport|integral component of membrane|adult behavior|response to drug
SLC13A3	25.80309176	10.25798781	41.34819571	4.039906786	2.014322006	9.83E-05	0.000923575	Up	0.173463262	0.099187008	0.169174457	0.031669358	0.035549641	0.046359738	GeneID:100738810,Genbank:XM_021078285.1	solute carrier family 13 member 3		GO:0005886,GO:0005887,GO:0015137,GO:0015141,GO:0015362,GO:0015746,GO:0017153,GO:0070062	plasma membrane|integral component of plasma membrane|citrate transmembrane transporter activity|succinate transmembrane transporter activity|high-affinity sodium:dicarboxylate symporter activity|citrate transport|sodium:dicarboxylate symporter activity|extracellular exosome
SLC16A2	134.9546137	80.03777211	189.8714553	2.372146891	1.246193349	1.50E-08	3.50E-07	Up	1.156292606	1.425328247	1.351114019	0.534101218	0.588012244	0.603738811	GeneID:100513513,Genbank:XM_021080455.1	solute carrier family 16 member 2		GO:0005215,GO:0005886,GO:0005887,GO:0006810,GO:0008028,GO:0015293,GO:0015349,GO:0015718,GO:0043252,GO:0070327	transporter activity|plasma membrane|integral component of plasma membrane|transport|monocarboxylic acid transmembrane transporter activity|symporter activity|thyroid hormone transmembrane transporter activity|monocarboxylic acid transport|sodium-independent organic anion transport|thyroid hormone transport	ssc04919	Thyroid hormone signaling pathway
SLC22A4	4.411911401	0.324468011	8.499354791	24.76503005	4.630232466	0.00397742	0.021230806	Up	0.119689444	0.049486602	0.125728124	0	0	0.011564952	GeneID:100271724,Genbank:XM_021077199.1	solute carrier family 22 member 4		GO:0000166,GO:0005524,GO:0005739,GO:0005886,GO:0005887,GO:0006641,GO:0006814,GO:0007589,GO:0008513,GO:0008514,GO:0009437,GO:0015226,GO:0015293,GO:0015491,GO:0015651,GO:0015695,GO:0015697,GO:0015879,GO:0016324,GO:0030165	nucleotide binding|ATP binding|mitochondrion|plasma membrane|integral component of plasma membrane|triglyceride metabolic process|sodium ion transport|body fluid secretion|secondary active organic cation transmembrane transporter activity|organic anion transmembrane transporter activity|carnitine metabolic process|carnitine transmembrane transporter activity|symporter activity|cation:cation antip…	ssc05231	Choline metabolism in cancer
SLC2A9	35.45150762	20.44063803	50.46237721	2.469149222	1.304014028	0.002332951	0.013545344	Up	0.613666918	0.6343143	0.83133869	0.35377301	0.192449977	0.330950825	GeneID:100621442,Genbank:XM_021101011.1	solute carrier family 2 member 9		GO:0008643,GO:0016021,GO:0022857	carbohydrate transport|integral component of membrane|transmembrane transporter activity
SLCO3A1	3.754711185	0	7.50942237	42.58742452	5.41235558	0.001455172	0.009155531	Up	0.028146315	0.043639985	0.080635577	0	0	0	GeneID:100156054,Genbank:XM_021099372.1	solute carrier organic anion transporter family member 3A1		GO:0005887,GO:0015347,GO:0015732,GO:0043252	integral component of plasma membrane|sodium-independent organic anion transmembrane transporter activity|prostaglandin transport|sodium-independent organic anion transport
SMOC1	95.54928623	31.37081858	159.7277539	5.095775934	2.349301842	2.40E-17	1.61E-15	Up	1.13548656	1.165247219	1.466590775	0.24144376	0.25966099	0.268370074	GeneID:100157351,Genbank:XM_021099408.1	SPARC related modular calcium binding 1		GO:0001654,GO:0005509,GO:0005604,GO:0007165,GO:0010811,GO:0030154,GO:0030198,GO:0045667,GO:0050840,GO:0060173	eye development|calcium ion binding|basement membrane|signal transduction|positive regulation of cell-substrate adhesion|cell differentiation|extracellular matrix organization|regulation of osteoblast differentiation|extracellular matrix binding|limb development
SMOX	4740.812482	2994.092556	6487.532408	2.166671321	1.115480316	6.95E-73	5.64E-70	Up	75.99023028	81.27733957	81.65814582	39.26106295	37.73461657	37.79152732	GeneID:100152781,Genbank:NM_001185170.1	spermine oxidase		GO:0005634,GO:0005654,GO:0005737,GO:0005829,GO:0006596,GO:0006598,GO:0031965,GO:0043231,GO:0046208,GO:0046592,GO:0052894,GO:0052895,GO:0052901	nucleus|nucleoplasm|cytoplasm|cytosol|polyamine biosynthetic process|polyamine catabolic process|nuclear membrane|intracellular membrane-bounded organelle|spermine catabolic process|polyamine oxidase activity|norspermine:oxygen oxidoreductase activity|N1-acetylspermine:oxygen oxidoreductase (N1-acetylspermidine-forming) activity|spermine:oxygen oxidoreductase (spermidine-forming) activity	ssc00330,ssc00410	Arginine and proline metabolism|beta-Alanine metabolism
SMPDL3B	2793.587365	1795.05415	3792.12058	2.112608141	1.079025192	7.24E-60	4.29E-57	Up	62.59406561	58.13832904	62.7177987	31.30064072	30.36373924	28.67885121	GeneID:100514109,Genbank:XM_003127737.5	sphingomyelin phosphodiesterase acid like 3B		GO:0004767,GO:0005615,GO:0005886,GO:0006685,GO:0006954,GO:0008081,GO:0016798,GO:0031225,GO:0034122,GO:0045087,GO:0046466,GO:0046872,GO:0050728,GO:0070062	sphingomyelin phosphodiesterase activity|extracellular space|plasma membrane|sphingomyelin catabolic process|inflammatory response|phosphoric diester hydrolase activity|hydrolase activity, acting on glycosyl bonds|anchored component of membrane|negative regulation of toll-like receptor signaling pathway|innate immune response|membrane lipid catabolic process|metal ion binding|negative regulation …
SORCS1	22.31106703	8.348848548	36.27328552	4.355868434	2.122960379	0.000233073	0.001936386	Up	0.113458528	0.12596305	0.200644512	0.020032284	0.052618965	0.032482641	GeneID:100155686,Genbank:XM_013983712.2	sortilin related VPS10 domain containing receptor 1		GO:0007218,GO:0008188,GO:0016020,GO:0016021	neuropeptide signaling pathway|neuropeptide receptor activity|membrane|integral component of membrane
SORCS2	350.3726517	222.9163727	477.8289307	2.141699416	1.098756014	3.95E-13	1.79E-11	Up	2.077865725	2.184103454	1.795494211	1.130855712	0.939366102	0.874402779	GeneID:102159930,Genbank:XM_021100959.1	sortilin related VPS10 domain containing receptor 2		GO:0007218,GO:0008188,GO:0016020,GO:0016021	neuropeptide signaling pathway|neuropeptide receptor activity|membrane|integral component of membrane
SPINK14	45.68647473	24.69721026	66.67573921	2.705570413	1.435932788	0.000198671	0.001692658	Up	2.702682314	2.051562133	3.387491494	0.805252561	1.057581742	1.264924749	GeneID:100303616,Genbank:XM_005661791.2	serine peptidase inhibitor, Kazal type 14 (putative)		GO:0001669,GO:0004867,GO:0005615,GO:0060046,GO:1900004	acrosomal vesicle|serine-type endopeptidase inhibitor activity|extracellular space|regulation of acrosome reaction|negative regulation of serine-type endopeptidase activity
STC1	451.0700465	247.1250687	655.0150243	2.650271896	1.406140376	1.87E-15	1.08E-13	Up	17.10484229	27.39005085	21.62298623	7.251804363	8.507958525	10.22808116	GeneID:100125345,Genbank:NM_001103212.1	stanniocalcin 1		GO:0001886,GO:0003421,GO:0005179,GO:0005615,GO:0005634,GO:0005737,GO:0006874,GO:0010596,GO:0035988,GO:0044070,GO:0051926,GO:0086004,GO:0090280,GO:1903403	endothelial cell morphogenesis|growth plate cartilage axis specification|hormone activity|extracellular space|nucleus|cytoplasm|cellular calcium ion homeostasis|negative regulation of endothelial cell migration|chondrocyte proliferation|regulation of anion transport|negative regulation of calcium ion transport|regulation of cardiac muscle cell contraction|positive regulation of calcium ion import…
STEAP3	370.224233	165.2149236	575.2335425	3.482792514	1.800244527	2.92E-35	6.93E-33	Up	2.641203454	2.82367152	2.887359941	0.781838857	0.770486881	0.943044645	GeneID:100620912,Genbank:XM_003359436.4	STEAP3 metalloreductase		GO:0005737,GO:0005771,GO:0005887,GO:0006915,GO:0007049,GO:0008823,GO:0009306,GO:0010008,GO:0015677,GO:0016723,GO:0033572,GO:0042802,GO:0042981,GO:0046872,GO:0052851,GO:0055072,GO:0098706	cytoplasm|multivesicular body|integral component of plasma membrane|apoptotic process|cell cycle|cupric reductase activity|protein secretion|endosome membrane|copper ion import|oxidoreductase activity, oxidizing metal ions, NAD or NADP as acceptor|transferrin transport|identical protein binding|regulation of apoptotic process|metal ion binding|ferric-chelate reductase (NADPH) activity|iron ion ho…	ssc04115,ssc04216	p53 signaling pathway|Ferroptosis
STEAP4	238.2460769	89.37517285	387.116981	4.332179806	2.115093123	1.41E-22	1.44E-20	Up	7.152464738	5.038128608	8.720667181	1.976364405	1.726846583	1.31724871	GeneID:100310802,Genbank:NM_001166489.1	STEAP4 metalloreductase		GO:0000139,GO:0005768,GO:0005794,GO:0005886,GO:0005887,GO:0008823,GO:0015677,GO:0031901,GO:0045444,GO:0046872,GO:0052851,GO:0055072,GO:0070062,GO:0098706	Golgi membrane|endosome|Golgi apparatus|plasma membrane|integral component of plasma membrane|cupric reductase activity|copper ion import|early endosome membrane|fat cell differentiation|metal ion binding|ferric-chelate reductase (NADPH) activity|iron ion homeostasis|extracellular exosome|ferric iron import across plasma membrane
STMN4	36.00742969	15.02163757	56.99322181	3.794925891	1.924071712	1.86E-05	0.000219295	Up	0.478276662	0.659158287	0.878334106	0.210462236	0.129937001	0.213292241	GeneID:100739720,Genbank:XM_021073164.1	stathmin 4		GO:0005737,GO:0005794,GO:0007019,GO:0015631,GO:0030424,GO:0030426,GO:0031110,GO:0031175,GO:0043005,GO:0051493	cytoplasm|Golgi apparatus|microtubule depolymerization|tubulin binding|axon|growth cone|regulation of microtubule polymerization or depolymerization|neuron projection development|neuron projection|regulation of cytoskeleton organization
SUCNR1	33.89511022	12.11583756	55.67438289	4.587835729	2.197813736	1.68E-05	0.000200762	Up	0.104700103	0.216445666	0.203092735	0.056150901	0.015757696	0.047421617	GeneID:100739158,Genbank:XM_013982123.2	succinate receptor 1		GO:0004930,GO:0005886,GO:0007186,GO:0016021,GO:0070062	G-protein coupled receptor activity|plasma membrane|G-protein coupled receptor signaling pathway|integral component of membrane|extracellular exosome	ssc04024	cAMP signaling pathway
SULF1	157.8613849	93.07654347	222.6462263	2.389414903	1.256657388	2.47E-08	5.51E-07	Up	0.58430793	0.697734146	0.430594295	0.251837241	0.249284325	0.244911535	GeneID:100152427,Genbank:XM_021089268.1	sulfatase 1
TCN1	150.1034592	83.06774136	217.139177	2.61287507	1.385638146	1.70E-07	3.23E-06	Up	3.494620882	5.398233094	3.244512957	1.314234926	1.346435737	2.176073309	GeneID:396873,Genbank:XM_021082977.1	transcobalamin 1		GO:0005576,GO:0006824,GO:0015889,GO:0031419	extracellular region|cobalt ion transport|cobalamin transport|cobalamin binding
TDRD10	3.163303353	0	6.326606706	35.76155669	5.160337633	0.005141832	0.026212295	Up	0.018021955	0.204911519	0.103261172	0	0	0	GeneID:100157928,Genbank:NM_001246198.2	tudor domain containing 10		GO:0003723	RNA binding
TENM3	27.76347522	15.04167298	40.48527747	2.686985088	1.425988315	0.006839436	0.03300092	Up	0.035761525	0.107197787	0.064886378	0.027276781	0.020667734	0.032826729	GeneID:100512817,Genbank:XM_021076354.1	teneurin transmembrane protein 3		GO:0000902,GO:0005887,GO:0007156,GO:0007157,GO:0007165,GO:0010976,GO:0016020,GO:0030424,GO:0042803,GO:0043005,GO:0046982,GO:0048593,GO:0050839,GO:0097264	cell morphogenesis|integral component of plasma membrane|homophilic cell adhesion via plasma membrane adhesion molecules|heterophilic cell-cell adhesion via plasma membrane cell adhesion molecules|signal transduction|positive regulation of neuron projection development|membrane|axon|protein homodimerization activity|neuron projection|protein heterodimerization activity|camera-type eye morphogenes…
TFF1	77.8029414	42.35627338	113.2496094	2.676655956	1.420431714	6.53E-06	8.86E-05	Up	8.22786062	5.39029932	5.367279574	1.823054344	2.399897031	3.135267345	GeneID:780401,Genbank:XM_003358973.3	trefoil factor 1		GO:0005615,GO:0007586,GO:0008083,GO:0008285,GO:0030154,GO:0030277,GO:0042060	extracellular space|digestion|growth factor activity|negative regulation of cell proliferation|cell differentiation|maintenance of gastrointestinal epithelium|wound healing	ssc04915	Estrogen signaling pathway
TGM3	1587.778612	366.2445956	2809.312629	7.670621209	2.93934342	7.77E-42	2.35E-39	Up	25.35524737	35.1084522	27.10553458	3.836544835	3.354993534	4.703387155	GeneID:100153042,Genbank:XM_021077597.1	transglutaminase 3		GO:0003810,GO:0005509,GO:0005737,GO:0018149,GO:0031424	protein-glutamine gamma-glutamyltransferase activity|calcium ion binding|cytoplasm|peptide cross-linking|keratinization
THSD4	479.7169429	305.3914107	654.0424752	2.141274085	1.098469474	5.72E-12	2.18E-10	Up	0.884138284	1.374684941	1.255783791	0.533519383	0.587509885	0.589355821	GeneID:100524417,Genbank:XM_021073924.1	thrombospondin type 1 domain containing 4		GO:0001527,GO:0005578,GO:0008233,GO:0031012,GO:0048251,GO:0070062	microfibril|proteinaceous extracellular matrix|peptidase activity|extracellular matrix|elastic fiber assembly|extracellular exosome	ssc04350	TGF-beta signaling pathway
TIAM2	228.9088721	143.365865	314.4518793	2.193818665	1.133444281	2.91E-11	1.01E-09	Up	0.45640292	0.486761949	0.520550156	0.219879687	0.253206677	0.221278029	GeneID:100155014,Genbank:XM_021071939.1	T-cell lymphoma invasion and metastasis 2		GO:0005057,GO:0005085,GO:0005089,GO:0005096,GO:0005829,GO:0007186,GO:0016020,GO:0019216,GO:0030027,GO:0030175,GO:0030426,GO:0035023,GO:0035556,GO:0043065,GO:0051056,GO:0070062	signal transducer activity, downstream of receptor|guanyl-nucleotide exchange factor activity|Rho guanyl-nucleotide exchange factor activity|GTPase activator activity|cytosol|G-protein coupled receptor signaling pathway|membrane|regulation of lipid metabolic process|lamellipodium|filopodium|growth cone|regulation of Rho protein signal transduction|intracellular signal transduction|positive regula…
TLR2	467.4090482	219.7269942	715.0911022	3.254994297	1.702655016	1.16E-31	2.08E-29	Up	3.691015876	3.988060581	4.648351364	1.383728242	1.093041396	1.465814877	GeneID:396623,Genbank:XM_005653576.3	toll like receptor 2		GO:0002755,GO:0005794,GO:0006954,GO:0016021,GO:0030670,GO:0034134,GO:0045087,GO:0045121,GO:0050707,GO:0050729,GO:0071726,GO:0071727	MyD88-dependent toll-like receptor signaling pathway|Golgi apparatus|inflammatory response|integral component of membrane|phagocytic vesicle membrane|toll-like receptor 2 signaling pathway|innate immune response|membrane raft|regulation of cytokine secretion|positive regulation of inflammatory response|cellular response to diacyl bacterial lipopeptide|cellular response to triacyl bacterial lipope…	ssc04145,ssc04151,ssc04613,ssc04620,ssc05132,ssc05134,ssc05140,ssc05142,ssc05144,ssc05145,ssc05146,ssc05152,ssc05161,ssc05162,ssc05168,ssc05169,ssc05170,ssc05171,ssc05205,ssc05235,ssc05321,ssc05323,ssc05417	Phagosome|PI3K-Akt signaling pathway|Neutrophil extracellular trap formation|Toll-like receptor signaling pathway|Salmonella infection|Legionellosis|Leishmaniasis|Chagas disease|Malaria|Toxoplasmosis|Amoebiasis|Tuberculosis|Hepatitis B|Measles|Herpes simplex virus 1 infection|Epstein-Barr virus infection|Human immunodeficiency virus 1 infection|Coronavirus disease - COVID-19|Proteoglycans in canc…
TMEM151A	243.4672775	159.5853367	327.3492184	2.053631562	1.038177374	4.22E-07	7.47E-06	Up	3.716377339	2.630160235	4.220410135	1.436469574	2.171463383	1.736158681	GeneID:100520884,Genbank:XM_003122499.4	transmembrane protein 151A		GO:0016021	integral component of membrane
TMEM35A	59.68506093	35.91981335	83.45030851	2.324599482	1.216982168	0.001189813	0.007732027	Up	1.68804494	0.975927877	0.792344217	0.368258563	0.675186342	0.49761386	GeneID:100516714,Genbank:XM_003135235.4	transmembrane protein 35A		GO:0005778,GO:0016021,GO:0031410	peroxisomal membrane|integral component of membrane|cytoplasmic vesicle
TMPRSS4	27.02908762	14.91586515	39.14231009	2.616213764	1.387480424	0.008582423	0.039960612	Up	0.278448644	0.295012734	0.212725227	0.179199161	0.087167389	0.047083759	GeneID:100514419,Genbank:XM_021062909.1	transmembrane protease, serine 4				ssc05164	Influenza A
TNFRSF11B	21.39936192	0.973404032	41.8253198	43.54342301	5.444382919	4.75E-08	1.00E-06	Up	0.56585924	0.299250185	0.728872981	0	0	0.038146016	GeneID:100049688,Genbank:XM_003481346.4	TNF receptor superfamily member 11b		GO:0005031,GO:0005578,GO:0005615,GO:0005887,GO:0006954,GO:0006955,GO:0007275,GO:0030198,GO:0032496,GO:0042127,GO:0042489,GO:0042981,GO:0097190	tumor necrosis factor-activated receptor activity|proteinaceous extracellular matrix|extracellular space|integral component of plasma membrane|inflammatory response|immune response|multicellular organism development|extracellular matrix organization|response to lipopolysaccharide|regulation of cell proliferation|negative regulation of odontogenesis of dentin-containing tooth|regulation of apoptot…	ssc04060,ssc04380	Cytokine-cytokine receptor interaction|Osteoclast differentiation
TNFSF18	221.3448797	114.5410005	328.1487589	2.86391517	1.51798876	8.49E-15	4.63E-13	Up	1.696533898	1.772139431	2.190581056	0.848628403	0.650201873	0.559891541	GeneID:100516458,Genbank:XM_005667782.3	TNF superfamily member 18				ssc04060	Cytokine-cytokine receptor interaction
TRIM58	3.44195361	0	6.883907221	39.00235892	5.285489478	0.002049285	0.012239173	Up	0.026011554	0.023045774	0.02483992	0	0	0	GeneID:100519825,Genbank:XM_021083395.1	tripartite motif containing 58		GO:0000209,GO:0005622,GO:0008270,GO:0042787,GO:0045504,GO:0045505,GO:0051865,GO:0061630,GO:0061931,GO:1902838	protein polyubiquitination|intracellular|zinc ion binding|protein ubiquitination involved in ubiquitin-dependent protein catabolic process|dynein heavy chain binding|dynein intermediate chain binding|protein autoubiquitination|ubiquitin protein ligase activity|positive regulation of erythrocyte enucleation|regulation of nuclear migration along microtubule
TRIM9	62.69139949	9.564968311	115.8178307	12.09348222	3.596157811	1.07E-17	7.47E-16	Up	0.525283838	0.612405542	0.904089004	0.081528737	0.029416511	0.064919661	GeneID:100153738,Genbank:XM_021101798.1	tripartite motif containing 9		GO:0004842,GO:0005737,GO:0005856,GO:0008021,GO:0008270,GO:0030054,GO:0030425,GO:0035544,GO:0043161	ubiquitin-protein transferase activity|cytoplasm|cytoskeleton|synaptic vesicle|zinc ion binding|cell junction|dendrite|negative regulation of SNARE complex assembly|proteasome-mediated ubiquitin-dependent protein catabolic process
TRPA1	79.80345435	50.89900603	108.7079027	2.136658156	1.09535611	0.000437545	0.003340286	Up	0.4876636	0.612086804	0.720722878	0.254616169	0.408215495	0.224382517	GeneID:100152934,Genbank:XM_021089237.1	transient receptor potential cation channel subfamily A member 1				ssc04750	Inflammatory mediator regulation of TRP channels
TSLP	3.974220082	0.313249301	7.635190863	22.18742118	4.471670089	0.007177023	0.034425156	Up	0.470224216	0.283526447	0.112260999	0.037360342	0	0	GeneID:100515191,Genbank:XM_021085155.1	thymic stromal lymphopoietin		GO:0001961,GO:0005125,GO:0005139,GO:0005576,GO:0005615,GO:0008284,GO:0032722,GO:0032733,GO:0032736,GO:0032754,GO:0032755,GO:0033005,GO:0038111,GO:0042531,GO:0043066,GO:0044140,GO:0050729,GO:0050829,GO:0050832,GO:0061844,GO:0071654,GO:0071657,GO:1904894,GO:2000664	positive regulation of cytokine-mediated signaling pathway|cytokine activity|interleukin-7 receptor binding|extracellular region|extracellular space|positive regulation of cell proliferation|positive regulation of chemokine production|positive regulation of interleukin-10 production|positive regulation of interleukin-13 production|positive regulation of interleukin-5 production|positive regulatio…	ssc04060,ssc04630	Cytokine-cytokine receptor interaction|JAK-STAT signaling pathway
TSPAN18	23.45114675	1.264215913	45.63807759	35.76294756	5.160393742	2.59E-09	6.95E-08	Up	0.290341507	0.258234454	0.341743641	0.019312968	0	0.006524221	GeneID:100520775,Genbank:XM_021083155.1	tetraspanin 18		GO:0005887,GO:0007166	integral component of plasma membrane|cell surface receptor signaling pathway
UABP-2	205.3931104	38.42820977	372.358011	9.695520992	3.277318424	2.00E-54	9.64E-52	Up	7.432731232	7.574603619	7.49782406	0.698675016	0.968025693	0.748530964	GeneID:396843,Genbank:NM_213845.2	uteroferrin associated basic protein-2		GO:0004867,GO:0005615,GO:0007565	serine-type endopeptidase inhibitor activity|extracellular space|female pregnancy
VAT1L	52.31234571	13.82473392	90.7999575	6.582284092	2.718588295	1.55E-11	5.57E-10	Up	0.62652641	0.670197385	0.612219989	0.062513028	0.077189671	0.161903687	GeneID:100520197,Genbank:XM_003126850.6	vesicle amine transport 1 like		GO:0008270,GO:0016491	zinc ion binding|oxidoreductase activity
WNT5A	671.3541228	322.0275026	1020.680743	3.170338191	1.664636746	9.02E-37	2.24E-34	Up	3.626373767	3.919336185	4.337456825	1.173004843	1.561940539	1.165391997	GeneID:100627056,Genbank:XM_013981798.2	Wnt family member 5A		GO:0005102,GO:0005578,GO:0016055,GO:0030154,GO:0051216	receptor binding|proteinaceous extracellular matrix|Wnt signaling pathway|cell differentiation|cartilage development	ssc04150,ssc04310,ssc04360,ssc04390,ssc04550,ssc04916,ssc04934,ssc05010,ssc05022,ssc05165,ssc05200,ssc05205,ssc05217,ssc05224,ssc05225,ssc05226	mTOR signaling pathway|Wnt signaling pathway|Axon guidance|Hippo signaling pathway|Signaling pathways regulating pluripotency of stem cells|Melanogenesis|Cushing syndrome|Alzheimer disease|Pathways of neurodegeneration - multiple diseases|Human papillomavirus infection|Pathways in cancer|Proteoglycans in cancer|Basal cell carcinoma|Breast cancer|Hepatocellular carcinoma|Gastric cancer
ZNF304	6.849543616	0.637717311	13.06136992	20.49255188	4.357027745	0.003717049	0.020035166	Up	0.055103338	0	0.06809819	0.00309041	0	0.003131965	GeneID:110261310,Genbank:XM_021097291.1	zinc finger protein 304		GO:0001525,GO:0003677,GO:0005634,GO:0006351,GO:0007229,GO:0007265,GO:0016569,GO:0030335,GO:0035562,GO:0045766,GO:0045944,GO:0046872,GO:0050679,GO:0090309,GO:1900114,GO:1902466,GO:1990841,GO:2000811	angiogenesis|DNA binding|nucleus|transcription, DNA-templated|integrin-mediated signaling pathway|Ras protein signal transduction|covalent chromatin modification|positive regulation of cell migration|negative regulation of chromatin binding|positive regulation of angiogenesis|positive regulation of transcription from RNA polymerase II promoter|metal ion binding|positive regulation of epithelial c…	ssc05168	Herpes simplex virus 1 infection
ZNF641	28.65750203	16.07919589	41.23580817	2.566469245	1.359784972	0.00556685	0.027935696	Up	0.241450117	0.328011446	0.250338056	0.059195539	0.119607236	0.153311659	GeneID:100512413,Genbank:XM_003126632.6	zinc finger protein 641	zf-C2H2	GO:0000981,GO:0003677,GO:0005634,GO:0005654,GO:0005829,GO:0006351,GO:0046872	RNA polymerase II transcription factor activity, sequence-specific DNA binding|DNA binding|nucleus|nucleoplasm|cytosol|transcription, DNA-templated|metal ion binding	ssc05168	Herpes simplex virus 1 infection
