# Supplementary material for: EZH2 enhances PCV2 replication through inhibition of MMP1 and MMP12 transcription activity
Source: Vet Res. 2026 Jun 8;57:101. doi: 10.1186/s13567-026-01773-3 (PMC13244947; doi:10.1186/s13567-026-01773-3)
Supplement: Supplementary file 3 — Additional file 3. Combined analysis of KEGG enriched differential genes (PCV2 VS NC). [file 13567_2026_1773_MOESM3_ESM.xls]

Additional file 3 Combined analysis of KEGG enriched differential genes (PCV2 VS NC)
gene_id	BaseMean_DESeq2	BaseMean_control_NC	BaseMean_case_PCV2	FoldChange	log2FoldChange	p-value	q-value	Regulation	Expression_PCV2-3	Expression_PCV2-1	Expression_PCV2-2	Expression_NC-1	Expression_NC-2	Expression_NC-3	Dbxref	product	Family	GO_id	GO_term	pathway	pathway_description
1-Mar	778.0612114	1292.555571	263.5668519	0.203963207	-2.293619169	1.55E-103	2.83E-102	Down	1.238742424	1.076261836	1.134880983	7.324586468	7.739489057	7.819840347	GeneID:100516871,Genbank:XM_021064337.1	mitochondrial amidoxime reducing component 1
A1CF	52.61525117	103.6951774	1.535324964	0.014732421	-6.084861675	2.91E-14	1.04E-13	Down	0	0.01167478	0	0.329200941	0.386789563	0.35404386	GeneID:100155074,Genbank:XM_021072458.1	APOBEC1 complementation factor		GO:0003723,GO:0003727,GO:0005654,GO:0005737,GO:0005783,GO:0006397,GO:0016554,GO:0016556,GO:0030895,GO:0050821	RNA binding|single-stranded RNA binding|nucleoplasm|cytoplasm|endoplasmic reticulum|mRNA processing|cytidine to uridine editing|mRNA modification|apolipoprotein B mRNA editing enzyme complex|protein stabilization
A2M	29.03090834	42.48118903	15.58062764	0.367357934	-1.444741661	0.005970258	0.009939714	Down	0.118680562	0.034257055	0.080184276	0.245882559	0.324270926	0.287165446	GeneID:403166,Genbank:XM_021092376.1	alpha-2-macroglobulin		GO:0001869,GO:0002020,GO:0004867,GO:0005102,GO:0005615,GO:0019959,GO:0019966,GO:0043120,GO:0048306,GO:0048863	negative regulation of complement activation, lectin pathway|protease binding|serine-type endopeptidase inhibitor activity|receptor binding|extracellular space|interleukin-8 binding|interleukin-1 binding|tumor necrosis factor binding|calcium-dependent protein binding|stem cell differentiation	ssc04610	Complement and coagulation cascades
AAED1	635.4351947	855.7352861	415.1351033	0.485145398	-1.043510906	6.49E-21	2.99E-20	Down	3.350495056	3.2858859	3.133657218	9.978493185	8.540467164	8.736106938	GeneID:100524271,Genbank:XM_003130857.4	AhpC/TSA antioxidant enzyme domain containing 1		GO:0016209,GO:0055114	antioxidant activity|oxidation-reduction process
AAMDC	404.4274557	615.1545735	193.7003379	0.314821292	-1.66739498	7.61E-26	4.03E-25	Down	7.598090799	11.27598679	7.912680362	36.96593737	40.64557673	37.53764942	GeneID:100737883,Genbank:XM_005667169.3	adipogenesis associated Mth938 domain containing		GO:0005737,GO:0043066,GO:0045600,GO:0045944	cytoplasm|negative regulation of apoptotic process|positive regulation of fat cell differentiation|positive regulation of transcription from RNA polymerase II promoter
AAR2	901.8578182	1228.862449	574.8531876	0.467758569	-1.096164012	4.91E-30	2.91E-29	Down	3.967321637	3.540466651	3.648384552	10.78429193	9.9455094	11.54348787	GeneID:100152525,Genbank:XM_013985342.2	AAR2 splicing factor homolog		GO:0000244,GO:0005681	spliceosomal tri-snRNP complex assembly|spliceosomal complex
AASS	4243.115927	6228.260251	2257.971603	0.362561088	-1.463704	8.36E-154	2.37E-152	Down	8.904869104	7.975914603	8.858378171	32.24348249	32.50459042	31.30843779	GeneID:100513962,Genbank:XM_021078482.1	aminoadipate-semialdehyde synthase		GO:0004753,GO:0005737,GO:0005739,GO:0006091,GO:0019878,GO:0033512,GO:0047130,GO:0047131	saccharopine dehydrogenase activity|cytoplasm|mitochondrion|generation of precursor metabolites and energy|lysine biosynthetic process via aminoadipic acid|L-lysine catabolic process to acetyl-CoA via saccharopine|saccharopine dehydrogenase (NADP+, L-lysine-forming) activity|saccharopine dehydrogenase (NAD+, L-glutamate-forming) activity	ssc00310	Lysine degradation
ABAT	2100.530801	3756.029296	445.0323057	0.118480025	-3.077284242	0	0	Down	7.130919815	6.361892565	7.352646474	79.84126609	78.52224695	79.72490925	GeneID:397500,Genbank:NM_214263.1	4-aminobutyrate aminotransferase		GO:0005739,GO:0005759,GO:0005829,GO:0009450,GO:0030170,GO:0032144,GO:0032145,GO:0034386,GO:0042135,GO:0042803,GO:0046872,GO:0047298,GO:0048148,GO:0051537	mitochondrion|mitochondrial matrix|cytosol|gamma-aminobutyric acid catabolic process|pyridoxal phosphate binding|4-aminobutyrate transaminase complex|succinate-semialdehyde dehydrogenase binding|4-aminobutyrate:2-oxoglutarate transaminase activity|neurotransmitter catabolic process|protein homodimerization activity|metal ion binding|(S)-3-amino-2-methylpropionate transaminase activity|behavioral …	ssc00250,ssc00280,ssc00410,ssc00640,ssc00650,ssc04727	Alanine, aspartate and glutamate metabolism|Valine, leucine and isoleucine degradation|beta-Alanine metabolism|Propanoate metabolism|Butanoate metabolism|GABAergic synapse
ABCA4	172.7040902	233.4162601	111.9919202	0.479760715	-1.059613068	1.32E-06	3.12E-06	Down	0.322018328	0.340113777	0.419060995	0.852900898	1.197574634	0.998964807	GeneID:100155583,Genbank:XM_021090184.1	ATP binding cassette subfamily A member 4				ssc02010	ABC transporters
ABCB1	2013.331669	2808.032967	1218.630371	0.434021959	-1.204160059	7.15E-79	9.80E-78	Down	6.901111041	6.701915286	6.40793159	21.08593417	20.59804965	20.70161315	GeneID:396910,Genbank:XM_003130205.5	ATP-binding cassette, sub-family B (MDR/TAP), member 1				ssc02010,ssc04976,ssc05206,ssc05226	ABC transporters|Bile secretion|MicroRNAs in cancer|Gastric cancer
ABCB11	37.90936666	75.44462194	0.374111391	0.005436747	-7.523040503	1.42E-09	4.04E-09	Down	0.004806262	0	0	0.398304831	0.418769707	0.478860659	GeneID:100518154,Genbank:XM_003133457.5	ATP binding cassette subfamily B member 11				ssc01522,ssc02010,ssc04976,ssc04979	Endocrine resistance|ABC transporters|Bile secretion|Cholesterol metabolism
ABCB6	3639.99499	5886.815693	1393.174288	0.236702226	-2.078854822	1.68E-192	6.33E-191	Down	13.60080857	11.3967866	11.65458705	75.7675226	64.93739548	68.80576371	GeneID:100155585,Genbank:XM_005672225.3	ATP binding cassette subfamily B member 6 (Langereis blood group)		GO:0005524,GO:0005654,GO:0005739,GO:0005740,GO:0005741,GO:0005768,GO:0005783,GO:0005794,GO:0005829,GO:0005886,GO:0006779,GO:0007420,GO:0015439,GO:0015562,GO:0015886,GO:0020037,GO:0031307,GO:0043588,GO:0070062	ATP binding|nucleoplasm|mitochondrion|mitochondrial envelope|mitochondrial outer membrane|endosome|endoplasmic reticulum|Golgi apparatus|cytosol|plasma membrane|porphyrin-containing compound biosynthetic process|brain development|heme-transporting ATPase activity|efflux transmembrane transporter activity|heme transport|heme binding|integral component of mitochondrial outer membrane|skin developme…	ssc02010	ABC transporters
ABCC2	2911.604928	4985.750422	837.4594344	0.167970265	-2.573722235	1.45E-293	1.01E-291	Down	2.115904873	2.160260774	1.914604138	17.02176374	15.2353576	17.62632771	GeneID:397535,Genbank:XM_021073710.1	ATP binding cassette subfamily C member 2				ssc01523,ssc01524,ssc02010,ssc04976	Antifolate resistance|Platinum drug resistance|ABC transporters|Bile secretion
ABCC4	5604.071782	7852.076972	3356.066591	0.427425304	-1.226255776	1.74E-136	4.33E-135	Down	13.46979048	13.55799311	12.97843226	40.36375747	43.40268162	42.86943522	GeneID:100152536,Genbank:XM_021065787.1	ATP binding cassette subfamily C member 4				ssc01523,ssc02010,ssc04024,ssc04976	Antifolate resistance|ABC transporters|cAMP signaling pathway|Bile secretion
ABCC5	4222.469037	5843.764497	2601.173577	0.445142364	-1.167661287	1.14E-120	2.44E-119	Down	3.751405167	3.488341493	3.611356236	11.27373221	10.81365334	10.89812645	GeneID:100513626,Genbank:XM_021069932.1	ATP binding cassette subfamily C member 5				ssc01523,ssc02010	Antifolate resistance|ABC transporters
ABCC6	420.3561226	607.4524949	233.2597502	0.383955294	-1.380989755	2.87E-25	1.50E-24	Down	1.089786592	1.240699726	1.076409049	4.177542694	3.885354472	3.946298778	GeneID:396909,Genbank:XM_021086559.1	ATP binding cassette subfamily C member 6				ssc02010	ABC transporters
ABHD1	112.33212	152.7137493	71.9504907	0.470635744	-1.087317198	7.01E-05	0.000144146	Down	0.815514557	1.497985143	1.202153409	3.187170256	3.072257356	3.859464351	GeneID:100525041,Genbank:XM_005662672.3	abhydrolase domain containing 1		GO:0016021,GO:0016298,GO:0044255,GO:0052689	integral component of membrane|lipase activity|cellular lipid metabolic process|carboxylic ester hydrolase activity
ABHD10	613.2885279	833.5409541	393.0361017	0.471545229	-1.08453194	1.38E-22	6.66E-22	Down	2.159352927	2.300641385	1.980869279	5.932861654	6.217417506	6.330617136	GeneID:100623142,Genbank:XM_021070392.1	abhydrolase domain containing 10		GO:0004553,GO:0005739,GO:0005829,GO:0019391,GO:0102390	hydrolase activity, hydrolyzing O-glycosyl compounds|mitochondrion|cytosol|glucuronoside catabolic process|mycophenolic acid acyl-glucuronide esterase activity
ABHD16B	16.62554241	32.86725357	0.383831241	0.012480925	-6.324131293	2.00E-06	4.66E-06	Down	0	0.013939383	0	0.771821645	0.41050367	0.439902818	GeneID:110257456,Genbank:XM_021078034.1	abhydrolase domain containing 16B		GO:0016787	hydrolase activity
ABHD8	363.4856008	510.475772	216.4954297	0.424289483	-1.236879176	7.68E-15	2.80E-14	Down	2.996244857	2.550547502	2.38986489	9.943694647	7.929755179	7.43545471	GeneID:110259326,Genbank:XM_021083570.1	abhydrolase domain containing 8		GO:0016787	hydrolase activity
ACAA2	3057.750816	4533.978322	1581.52331	0.348836618	-1.519376604	4.92E-147	1.32E-145	Down	34.92813331	30.94540594	33.84929606	129.1227829	127.6006798	130.0890313	GeneID:100312959,Genbank:NM_001167638.1	acetyl-CoA acyltransferase 2		GO:0003723,GO:0003988,GO:0005739,GO:0005743,GO:0005759,GO:0006635,GO:0006695,GO:0070062,GO:0071456,GO:1901029,GO:1902109	RNA binding|acetyl-CoA C-acyltransferase activity|mitochondrion|mitochondrial inner membrane|mitochondrial matrix|fatty acid beta-oxidation|cholesterol biosynthetic process|extracellular exosome|cellular response to hypoxia|negative regulation of mitochondrial outer membrane permeabilization involved in apoptotic signaling pathway|negative regulation of mitochondrial membrane permeability involve…	ssc00062,ssc00071,ssc00280	Fatty acid elongation|Fatty acid degradation|Valine, leucine and isoleucine degradation
ACAD10	1557.368254	2077.449785	1037.286723	0.499206353	-1.0022918	1.22E-32	7.74E-32	Down	5.648673644	6.087598987	6.693517566	17.88916324	16.03888171	16.05869966	GeneID:100157748,Genbank:XM_021073831.1	acyl-CoA dehydrogenase family member 10		GO:0003995,GO:0005739,GO:0005759,GO:0006635,GO:0016787,GO:0033539,GO:0050660	acyl-CoA dehydrogenase activity|mitochondrion|mitochondrial matrix|fatty acid beta-oxidation|hydrolase activity|fatty acid beta-oxidation using acyl-CoA dehydrogenase|flavin adenine dinucleotide binding
ACAD8	728.7046279	1013.920256	443.4889998	0.437238807	-1.193506644	5.05E-25	2.62E-24	Down	4.339555231	5.092944656	5.767315911	15.4107003	16.08342847	15.57277781	GeneID:100627341,Genbank:XM_021102134.1	acyl-CoA dehydrogenase family member 8		GO:0003995,GO:0005739,GO:0006574,GO:0006629,GO:0050660	acyl-CoA dehydrogenase activity|mitochondrion|valine catabolic process|lipid metabolic process|flavin adenine dinucleotide binding	ssc00280	Valine, leucine and isoleucine degradation
ACADS	2316.004165	3132.406237	1499.602093	0.478733259	-1.062706058	4.26E-70	5.18E-69	Down	18.44910028	18.07805647	18.40195965	50.91114181	51.95610968	52.39369667	GeneID:396932,Genbank:XM_005670708.3	acyl-CoA dehydrogenase, C-2 to C-3 short chain		GO:0003995,GO:0004085,GO:0005759,GO:0006631,GO:0050660	acyl-CoA dehydrogenase activity|butyryl-CoA dehydrogenase activity|mitochondrial matrix|fatty acid metabolic process|flavin adenine dinucleotide binding	ssc00071,ssc00280,ssc00410,ssc00640,ssc00650	Fatty acid degradation|Valine, leucine and isoleucine degradation|beta-Alanine metabolism|Propanoate metabolism|Butanoate metabolism
ACADSB	4181.15909	6235.333845	2126.984334	0.34107129	-1.551854775	5.50E-186	1.95E-184	Down	9.062695985	8.927269204	9.623105058	36.24817536	35.60835324	37.71968893	GeneID:100154810,Genbank:XM_001926297.4	acyl-CoA dehydrogenase, short/branched chain		GO:0003995,GO:0005759,GO:0006631,GO:0050660	acyl-CoA dehydrogenase activity|mitochondrial matrix|fatty acid metabolic process|flavin adenine dinucleotide binding	ssc00071,ssc00280	Fatty acid degradation|Valine, leucine and isoleucine degradation
ACBD7	11.57110312	18.19078573	4.951420514	0.272472406	-1.875817961	0.016237055	0.025350926	Down	0.059760882	0.060374768	0.036338678	0.26000663	0.266698296	0.250073685	GeneID:100626756,Genbank:XM_003357745.4	acyl-CoA binding domain containing 7		GO:0000062,GO:0008289	fatty-acyl-CoA binding|lipid binding
ACE	655.5211712	1061.060684	249.9816579	0.235613991	-2.085502885	4.56E-77	6.04E-76	Down	1.404995492	1.523606345	1.325913988	8.178481215	8.286244824	7.968781619	GeneID:613133,Genbank:NM_001083941.2	angiotensin I converting enzyme (peptidyl-dipeptidase A) 1		GO:0004180,GO:0005576,GO:0005737,GO:0005886,GO:0008237,GO:0008241,GO:0016021,GO:0046872	carboxypeptidase activity|extracellular region|cytoplasm|plasma membrane|metallopeptidase activity|peptidyl-dipeptidase activity|integral component of membrane|metal ion binding	ssc04614,ssc04924,ssc05142,ssc05171,ssc05410,ssc05415	Renin-angiotensin system|Renin secretion|Chagas disease|Coronavirus disease - COVID-19|Hypertrophic cardiomyopathy|Diabetic cardiomyopathy
ACE2	697.980755	1248.952192	147.0093175	0.117823657	-3.085298853	5.81E-121	1.25E-119	Down	1.144788337	0.7399034	0.879144024	11.07810026	10.25257893	10.40693454	GeneID:100144303,Genbank:XM_021079374.1	angiotensin I converting enzyme 2		GO:0001618,GO:0003051,GO:0004175,GO:0004180,GO:0005615,GO:0005737,GO:0005886,GO:0008237,GO:0008241,GO:0009986,GO:0015827,GO:0016021,GO:0032800,GO:0046813,GO:0046872,GO:0060452,GO:1903598,GO:1903779	virus receptor activity|angiotensin-mediated drinking behavior|endopeptidase activity|carboxypeptidase activity|extracellular space|cytoplasm|plasma membrane|metallopeptidase activity|peptidyl-dipeptidase activity|cell surface|tryptophan transport|integral component of membrane|receptor biosynthetic process|receptor-mediated virion attachment to host cell|metal ion binding|positive regulation of …	ssc04614,ssc04974,ssc05171	Renin-angiotensin system|Protein digestion and absorption|Coronavirus disease - COVID-19
ACOT6	252.3480098	399.5504023	105.1456172	0.262896495	-1.92743319	3.82E-24	1.93E-23	Down	1.464281141	1.882774455	1.927234764	9.495086305	7.597584551	10.07968784	GeneID:100152868,Genbank:XM_001929018.5	acyl-CoA thioesterase 6		GO:0005777,GO:0006631,GO:0006637,GO:0047617,GO:0052689	peroxisome|fatty acid metabolic process|acyl-CoA metabolic process|acyl-CoA hydrolase activity|carboxylic ester hydrolase activity
ACOX2	1915.433038	2770.175625	1060.690451	0.382860477	-1.385109356	2.83E-90	4.47E-89	Down	8.413403843	8.434589565	8.984649965	29.62488858	30.98527438	30.6990595	GeneID:100516877,Genbank:XM_021069070.1	acyl-CoA oxidase 2		GO:0003995,GO:0003997,GO:0005102,GO:0005777,GO:0005782,GO:0005829,GO:0006699,GO:0010942,GO:0016402,GO:0033539,GO:0033540,GO:0033791,GO:0042803,GO:0043231,GO:0050660,GO:0071949,GO:1902884	acyl-CoA dehydrogenase activity|acyl-CoA oxidase activity|receptor binding|peroxisome|peroxisomal matrix|cytosol|bile acid biosynthetic process|positive regulation of cell death|pristanoyl-CoA oxidase activity|fatty acid beta-oxidation using acyl-CoA dehydrogenase|fatty acid beta-oxidation using acyl-CoA oxidase|3alpha,7alpha,12alpha-trihydroxy-5beta-cholestanoyl-CoA 24-hydroxylase activity|prote…	ssc00120,ssc03320,ssc04146	Primary bile acid biosynthesis|PPAR signaling pathway|Peroxisome
ACOXL	172.1252724	273.2193358	71.03120895	0.259822806	-1.944400028	2.11E-19	9.23E-19	Down	0.352281681	0.332562717	0.397988035	1.974205239	1.613875123	2.054140514	GeneID:100520554,Genbank:XM_021087042.1	acyl-CoA oxidase like		GO:0003995,GO:0005782,GO:0016402,GO:0033539,GO:0033540,GO:0050660	acyl-CoA dehydrogenase activity|peroxisomal matrix|pristanoyl-CoA oxidase activity|fatty acid beta-oxidation using acyl-CoA dehydrogenase|fatty acid beta-oxidation using acyl-CoA oxidase|flavin adenine dinucleotide binding
ACP2	660.2442987	941.5560136	378.9325838	0.402384126	-1.313354703	3.46E-32	2.17E-31	Down	4.719256396	4.190659892	4.700016195	15.66632097	13.94521983	16.1653923	GeneID:100513002,Genbank:NM_001244740.1	acid phosphatase 2, lysosomal		GO:0001501,GO:0003993,GO:0005765,GO:0007040,GO:0016021,GO:0043202	skeletal system development|acid phosphatase activity|lysosomal membrane|lysosome organization|integral component of membrane|lysosomal lumen	ssc00740,ssc04142	Riboflavin metabolism|Lysosome
ACP5	3302.832579	6156.536986	449.1281717	0.073005117	-3.775858611	0	0	Down	6.400131868	5.261312722	4.611168607	98.36956198	95.99380212	107.2009726	GeneID:397414,Genbank:XM_021081258.1	acid phosphatase 5, tartrate resistant		GO:0003993,GO:0005576,GO:0005764,GO:0006811,GO:0008198,GO:0008199,GO:0032496,GO:0032691,GO:0032695,GO:0032720,GO:0032929,GO:0034097,GO:0045019,GO:0045453,GO:0050728,GO:0050830,GO:0055072,GO:0060349	acid phosphatase activity|extracellular region|lysosome|ion transport|ferrous iron binding|ferric iron binding|response to lipopolysaccharide|negative regulation of interleukin-1 beta production|negative regulation of interleukin-12 production|negative regulation of tumor necrosis factor production|negative regulation of superoxide anion generation|response to cytokine|negative regulation of nitr…	ssc00740,ssc04142,ssc04380,ssc05323	Riboflavin metabolism|Lysosome|Osteoclast differentiation|Rheumatoid arthritis
ACRBP	70.11645069	103.5047281	36.72817331	0.355572198	-1.491785568	0.00025556	0.000496976	Down	0.693153572	0.362641844	0.150530173	1.743807261	1.538796726	1.29488871	GeneID:397317,Genbank:XM_003126533.4	acrosin binding protein		GO:0001669,GO:0002080,GO:0005576,GO:0005634,GO:0048240	acrosomal vesicle|acrosomal membrane|extracellular region|nucleus|sperm capacitation
ACSM2B	9861.42625	19662.42765	60.42484606	0.003067135	-8.348892427	0	0	Down	0.332904793	0.445825521	0.455072365	187.3933173	177.0797424	179.5324629	GeneID:100510957,Genbank:XM_003124561.6	acyl-CoA synthetase medium-chain family member 2B		GO:0003996,GO:0004321,GO:0005524,GO:0005739,GO:0005759,GO:0006633,GO:0006637,GO:0006805,GO:0015645,GO:0016405,GO:0046872,GO:0047760	acyl-CoA ligase activity|fatty-acyl-CoA synthase activity|ATP binding|mitochondrion|mitochondrial matrix|fatty acid biosynthetic process|acyl-CoA metabolic process|xenobiotic metabolic process|fatty acid ligase activity|CoA-ligase activity|metal ion binding|butyrate-CoA ligase activity	ssc00650	Butanoate metabolism
ACSM3	63.71612334	112.4341106	14.99813609	0.133032137	-2.910153287	9.28E-11	2.82E-10	Down	0.028969452	0.185357901	0.166367627	1.330420104	1.610915013	0.933238108	GeneID:100512220,Genbank:XM_021086514.1	acyl-CoA synthetase medium-chain family member 3		GO:0005524,GO:0005759,GO:0006633,GO:0015645,GO:0046872,GO:0047760	ATP binding|mitochondrial matrix|fatty acid biosynthetic process|fatty acid ligase activity|metal ion binding|butyrate-CoA ligase activity	ssc00650	Butanoate metabolism
ACSM5	45.19705672	81.16415338	9.229960064	0.113325735	-3.141452578	7.01E-10	2.03E-09	Down	0.016298422	0.090562152	0.090846695	0.582482386	1.030425235	0.746973346	GeneID:100511318,Genbank:XM_003124563.6	acyl-CoA synthetase medium-chain family member 5		GO:0003996,GO:0004321,GO:0005524,GO:0005525,GO:0005759,GO:0006633,GO:0006637,GO:0015645,GO:0046872,GO:0047760	acyl-CoA ligase activity|fatty-acyl-CoA synthase activity|ATP binding|GTP binding|mitochondrial matrix|fatty acid biosynthetic process|acyl-CoA metabolic process|fatty acid ligase activity|metal ion binding|butyrate-CoA ligase activity	ssc00650	Butanoate metabolism
ACSS1	47.42029811	70.69267585	24.14792037	0.34112269	-1.551637376	0.000243763	0.000474469	Down	0.069958951	0.070677596	0.155979257	0.468642747	0.356811202	0.353156602	GeneID:100154828,Genbank:XM_001927113.6	acyl-CoA synthetase short-chain family member 1		GO:0003987,GO:0005524,GO:0005739,GO:0005759,GO:0006085,GO:0016208,GO:0019413,GO:0019427,GO:0019542	acetate-CoA ligase activity|ATP binding|mitochondrion|mitochondrial matrix|acetyl-CoA biosynthetic process|AMP binding|acetate biosynthetic process|acetyl-CoA biosynthetic process from acetate|propionate biosynthetic process	ssc00010,ssc00620,ssc00630,ssc00640	Glycolysis / Gluconeogenesis|Pyruvate metabolism|Glyoxylate and dicarboxylate metabolism|Propanoate metabolism
ACSS3	135.0544261	207.5705818	62.53827047	0.301310222	-1.730678476	1.28E-13	4.44E-13	Down	0.136392061	0.133122177	0.11245511	0.598680651	0.513378076	0.603448312	GeneID:100512104,Genbank:XM_003481763.4	acyl-CoA synthetase short-chain family member 3		GO:0003987,GO:0005524,GO:0005739,GO:0008152	acetate-CoA ligase activity|ATP binding|mitochondrion|metabolic process	ssc00640	Propanoate metabolism
ADAL	616.158216	904.6580782	327.6583538	0.362241782	-1.464975136	4.53E-35	3.06E-34	Down	0.791091793	0.853037592	0.661359188	3.013083748	2.75666086	2.84224563	GeneID:100155388,Genbank:XM_005659689.3	adenosine deaminase like		GO:0004000,GO:0005829,GO:0006154,GO:0009117,GO:0017144,GO:0043101,GO:0046103,GO:0046872	adenosine deaminase activity|cytosol|adenosine catabolic process|nucleotide metabolic process|drug metabolic process|purine-containing compound salvage|inosine biosynthetic process|metal ion binding
ADAM11	826.1947567	1341.050238	311.3392751	0.232171983	-2.10673421	2.86E-97	4.85E-96	Down	1.528761422	1.572045173	1.388853002	8.828821188	8.417886175	8.921281394	GeneID:100525073,Genbank:XM_021066856.1	ADAM metallopeptidase domain 11		GO:0004222,GO:0005178,GO:0005886,GO:0007229,GO:0008237,GO:0016021	metalloendopeptidase activity|integrin binding|plasma membrane|integrin-mediated signaling pathway|metallopeptidase activity|integral component of membrane
ADAM33	526.3160879	752.2795864	300.3525894	0.399173145	-1.324913431	2.22E-25	1.16E-24	Down	2.047797923	1.716532286	2.12044983	6.825101532	6.046824071	7.081825671	GeneID:100738366,Genbank:XM_021077387.1	ADAM metallopeptidase domain 33
ADAM5	51.60144865	82.31908821	20.88380909	0.254066941	-1.976719431	1.14E-05	2.53E-05	Down	0.712648516	0.143993822	0.457413111	1.894798317	2.347421253	2.745451818	GeneID:100525189,Genbank:XM_021074731.1	a disintegrin and metallopeptidase domain 5		GO:0004222,GO:0016021	metalloendopeptidase activity|integral component of membrane
ADAMTS14	1759.987764	3003.104483	516.8710441	0.172095532	-2.538718453	2.38E-209	1.00E-207	Down	1.717135586	1.542858146	1.823272876	14.23411444	12.74818453	12.99635338	GeneID:100153539,Genbank:XM_013990433.2	ADAM metallopeptidase with thrombospondin type 1 motif 14		GO:0004222,GO:0005576,GO:0005578,GO:0030199,GO:0030574,GO:0046872	metalloendopeptidase activity|extracellular region|proteinaceous extracellular matrix|collagen fibril organization|collagen catabolic process|metal ion binding
ADAMTS15	639.884447	1185.813248	93.9556464	0.079196714	-3.658415613	5.26E-141	1.35E-139	Down	0.36969489	0.468110643	0.38465713	7.8074247	6.431829219	6.654618854	GeneID:100518325,Genbank:XM_003130081.4	ADAM metallopeptidase with thrombospondin type 1 motif 15		GO:0004222,GO:0005578,GO:0005615,GO:0008201,GO:0008270,GO:0009986,GO:0050840	metalloendopeptidase activity|proteinaceous extracellular matrix|extracellular space|heparin binding|zinc ion binding|cell surface|extracellular matrix binding
ADAMTS6	259.1524597	381.3431244	136.9617951	0.359200958	-1.477136899	8.56E-17	3.39E-16	Down	0.58292551	0.42383929	0.590763886	1.889327806	2.055262005	2.072343502	GeneID:100513765,Genbank:XM_021076778.1	ADAM metallopeptidase with thrombospondin type 1 motif 6		GO:0004222,GO:0005578,GO:0008237,GO:0046872	metalloendopeptidase activity|proteinaceous extracellular matrix|metallopeptidase activity|metal ion binding
ADAMTS9	2884.648449	5215.347323	553.9495738	0.106195998	-3.235198692	0	0	Down	1.3581065	1.438493948	1.385061291	18.9674818	16.70620827	17.62471248	GeneID:100520218,Genbank:XM_003132298.6	ADAM metallopeptidase with thrombospondin type 1 motif 9		GO:0003179,GO:0003229,GO:0004222,GO:0005578,GO:0005615,GO:0005783,GO:0006508,GO:0006516,GO:0007275,GO:0008237,GO:0008270,GO:0009986,GO:0010596,GO:0015031,GO:0016192,GO:0030198,GO:0035909,GO:0043231,GO:0045636,GO:0090673,GO:1903671	heart valve morphogenesis|ventricular cardiac muscle tissue development|metalloendopeptidase activity|proteinaceous extracellular matrix|extracellular space|endoplasmic reticulum|proteolysis|glycoprotein catabolic process|multicellular organism development|metallopeptidase activity|zinc ion binding|cell surface|negative regulation of endothelial cell migration|protein transport|vesicle-mediated t…
ADAP2	110.9377665	151.8871049	69.98842798	0.460963095	-1.117276843	8.54E-05	0.000174142	Down	0.347072477	0.215452103	0.211891221	0.623767451	0.688696275	0.958234108	GeneID:100337675,Genbank:XM_021066061.1	ArfGAP with dual PH domains 2		GO:0005096,GO:0005546,GO:0005547,GO:0005737,GO:0005740,GO:0005886,GO:0007507,GO:0030674,GO:0043325,GO:0043533,GO:0046872	GTPase activator activity|phosphatidylinositol-4,5-bisphosphate binding|phosphatidylinositol-3,4,5-trisphosphate binding|cytoplasm|mitochondrial envelope|plasma membrane|heart development|protein binding, bridging|phosphatidylinositol-3,4-bisphosphate binding|inositol 1,3,4,5 tetrakisphosphate binding|metal ion binding
ADCY6	2518.245998	3474.421277	1562.070718	0.449703243	-1.152954808	1.63E-63	1.81E-62	Down	7.235685136	6.245168423	6.11562885	19.15668198	20.21473203	19.56486834	GeneID:100522613,Genbank:XM_021091586.1	adenylate cyclase 6		GO:0003091,GO:0004016,GO:0004383,GO:0005080,GO:0005524,GO:0005886,GO:0005929,GO:0006171,GO:0006182,GO:0007186,GO:0007189,GO:0007190,GO:0007193,GO:0007212,GO:0008074,GO:0010977,GO:0016020,GO:0016021,GO:0019901,GO:0031226,GO:0034199,GO:0035811,GO:0046872,GO:0071377,GO:0071380,GO:0071870,GO:0097746,GO:1904117,GO:1904322	renal water homeostasis|adenylate cyclase activity|guanylate cyclase activity|protein kinase C binding|ATP binding|plasma membrane|cilium|cAMP biosynthetic process|cGMP biosynthetic process|G-protein coupled receptor signaling pathway|adenylate cyclase-activating G-protein coupled receptor signaling pathway|activation of adenylate cyclase activity|adenylate cyclase-inhibiting G-protein coupled re…	ssc00230,ssc01522,ssc04015,ssc04022,ssc04024,ssc04062,ssc04072,ssc04114,ssc04211,ssc04213,ssc04261,ssc04270,ssc04371,ssc04540,ssc04611,ssc04713,ssc04714,ssc04723,ssc04724,ssc04725,ssc04727,ssc04742,ssc04750,ssc04911,ssc04912,ssc04913,ssc04914,ssc04915,ssc04916,ssc04918,ssc04921,ssc04923,ssc04924,ssc04925,ssc04926,ssc04927,ssc04928,ssc04934,ssc04935,ssc04961,ssc04962,ssc04970,ssc04971,ssc04972,ssc…	Purine metabolism|Endocrine resistance|Rap1 signaling pathway|cGMP-PKG signaling pathway|cAMP signaling pathway|Chemokine signaling pathway|Phospholipase D signaling pathway|Oocyte meiosis|Longevity regulating pathway|Longevity regulating pathway - multiple species|Adrenergic signaling in cardiomyocytes|Vascular smooth muscle contraction|Apelin signaling pathway|Gap junction|Platelet activation|C…
ADGRG1	6918.62044	11156.22833	2681.012554	0.24030435	-2.057065329	0	0	Down	9.389499791	9.212433365	9.177754568	53.59176084	49.32174753	53.54598603	GeneID:100515029,Genbank:XM_021093332.1	adhesion G protein-coupled receptor G1		GO:0001525,GO:0004930,GO:0005518,GO:0005576,GO:0005622,GO:0005886,GO:0007155,GO:0007166,GO:0007266,GO:0008201,GO:0008285,GO:0010573,GO:0016021,GO:0016477,GO:0021796,GO:0021801,GO:0021819,GO:0035025,GO:0045121,GO:0045785,GO:0050840,GO:0070528,GO:0072520,GO:0097451,GO:2000179,GO:2001223	angiogenesis|G-protein coupled receptor activity|collagen binding|extracellular region|intracellular|plasma membrane|cell adhesion|cell surface receptor signaling pathway|Rho protein signal transduction|heparin binding|negative regulation of cell proliferation|vascular endothelial growth factor production|integral component of membrane|cell migration|cerebral cortex regionalization|cerebral corte…
ADGRG7	108.3578244	185.8420139	30.87363498	0.166184589	-2.589141493	2.18E-19	9.53E-19	Down	0.104493917	0.102048407	0.077659272	0.876787125	0.636578778	0.8016475	GeneID:102160124,Genbank:XM_021070565.1	adhesion G protein-coupled receptor G7		GO:0004930,GO:0007166,GO:0007186,GO:0016021	G-protein coupled receptor activity|cell surface receptor signaling pathway|G-protein coupled receptor signaling pathway|integral component of membrane
ADGRL1	1056.401369	1470.555836	642.2469018	0.436794781	-1.194972477	1.74E-26	9.35E-26	Down	1.653259338	1.87113048	1.295482023	5.355592471	4.759963761	4.814198797	GeneID:100514215,Genbank:XM_021083697.1	adhesion G protein-coupled receptor L1		GO:0004930,GO:0005622,GO:0005886,GO:0007157,GO:0007166,GO:0016021,GO:0016524,GO:0030054,GO:0030246,GO:0030424,GO:0030426,GO:0035584,GO:0042734,GO:0043005,GO:0045202,GO:0050839,GO:0090129	G-protein coupled receptor activity|intracellular|plasma membrane|heterophilic cell-cell adhesion via plasma membrane cell adhesion molecules|cell surface receptor signaling pathway|integral component of membrane|latrotoxin receptor activity|cell junction|carbohydrate binding|axon|growth cone|calcium-mediated signaling using intracellular calcium source|presynaptic membrane|neuron projection|syna…
ADGRL2	7151.178163	9948.280075	4354.076252	0.43766714	-1.192094023	2.42E-143	6.30E-142	Down	10.45069587	9.500922999	10.12992758	31.51023074	29.71392919	31.78685406	GeneID:100524685,Genbank:XM_021096393.1	adhesion G protein-coupled receptor L2
ADGRL3	1057.397228	1607.150514	507.6439428	0.315834092	-1.662761188	4.13E-80	5.75E-79	Down	1.002274829	0.963176886	1.013499813	4.109288539	4.207963216	4.446063867	GeneID:100624115,Genbank:XM_021100590.1	adhesion G protein-coupled receptor L3		GO:0001764,GO:0004930,GO:0005509,GO:0005887,GO:0005911,GO:0007166,GO:0007416,GO:0030246,GO:0030424,GO:0098742	neuron migration|G-protein coupled receptor activity|calcium ion binding|integral component of plasma membrane|cell-cell junction|cell surface receptor signaling pathway|synapse assembly|carbohydrate binding|axon|cell-cell adhesion via plasma-membrane adhesion molecules
ADGRV1	1390.052096	2252.3309	527.7732907	0.234235203	-2.09397018	5.05E-122	1.10E-120	Down	0.5522252	0.619177264	0.589106064	3.436230012	3.078880211	3.660003685	GeneID:100519889,Genbank:XM_021085372.1	adhesion G protein-coupled receptor V1		GO:0004930,GO:0005509,GO:0005737,GO:0005886,GO:0007166,GO:0007186,GO:0007399,GO:0007601,GO:0007605,GO:0009986,GO:0016020,GO:0016021,GO:0032420,GO:0043235,GO:0045202,GO:0045494,GO:0048496,GO:0050877,GO:0050953,GO:0070062,GO:0098609	G-protein coupled receptor activity|calcium ion binding|cytoplasm|plasma membrane|cell surface receptor signaling pathway|G-protein coupled receptor signaling pathway|nervous system development|visual perception|sensory perception of sound|cell surface|membrane|integral component of membrane|stereocilium|receptor complex|synapse|photoreceptor cell maintenance|maintenance of animal organ identity|…
ADH4	124.8490952	180.7144708	68.98371957	0.381710779	-1.389448167	4.26E-08	1.11E-07	Down	0.608729666	0.483200744	0.493532016	2.134975561	1.45070809	2.03608543	GeneID:100513366,Genbank:NM_001315670.1	alcohol dehydrogenase 4 (class II), pi polypeptide				ssc00010,ssc00071,ssc00350,ssc00620,ssc00830,ssc00980,ssc00982,ssc04936	Glycolysis / Gluconeogenesis|Fatty acid degradation|Tyrosine metabolism|Pyruvate metabolism|Retinol metabolism|Metabolism of xenobiotics by cytochrome P450|Drug metabolism - cytochrome P450|Alcoholic liver disease
ADHFE1	852.8841633	1533.736456	172.0318706	0.112193962	-3.155933055	2.13E-115	4.33E-114	Down	2.35608928	1.439246273	2.429417873	23.21478844	26.69417977	25.13938383	GeneID:100521620,Genbank:XM_003125603.4	alcohol dehydrogenase, iron containing 1		GO:0004022,GO:0005739,GO:0005829,GO:0015993,GO:0046872,GO:0047988	alcohol dehydrogenase (NAD) activity|mitochondrion|cytosol|molecular hydrogen transport|metal ion binding|hydroxyacid-oxoacid transhydrogenase activity
ADI1	2020.944608	2868.470366	1173.41885	0.409137583	-1.289342027	8.55E-85	1.26E-83	Down	27.27637103	25.70593932	24.7949101	88.53598501	84.60208583	84.07862856	GeneID:100626434,Genbank:NM_001243698.1	acireductone dioxygenase 1		GO:0005634,GO:0005737,GO:0005886,GO:0006555,GO:0010309,GO:0016491,GO:0019509,GO:0046872	nucleus|cytoplasm|plasma membrane|methionine metabolic process|acireductone dioxygenase [iron(II)-requiring] activity|oxidoreductase activity|L-methionine salvage from methylthioadenosine|metal ion binding	ssc00270	Cysteine and methionine metabolism
ADPRH	1364.105453	1886.652724	841.5581827	0.446145282	-1.16441451	3.55E-52	3.35E-51	Down	1.34062164	1.289731665	1.214894692	3.947636489	3.915056911	3.798549758	GeneID:100153158,Genbank:XM_021068217.1	ADP-ribosylarginine hydrolase		GO:0000287,GO:0003875,GO:0005622,GO:0006464,GO:0030955,GO:0051725	magnesium ion binding|ADP-ribosylarginine hydrolase activity|intracellular|cellular protein modification process|potassium ion binding|protein de-ADP-ribosylation
AGA	535.9062329	724.9176932	346.8947725	0.478490594	-1.06343753	9.15E-21	4.19E-20	Down	3.698067977	3.544463307	3.615660699	10.42428126	9.79837025	10.48660641	GeneID:100152203,Genbank:XM_001927332.7	aspartylglucosaminidase		GO:0003948,GO:0005576,GO:0005615,GO:0005764,GO:0005783,GO:0006517,GO:0008233,GO:0035578,GO:0043312,GO:0043621,GO:0051604,GO:0070062	N4-(beta-N-acetylglucosaminyl)-L-asparaginase activity|extracellular region|extracellular space|lysosome|endoplasmic reticulum|protein deglycosylation|peptidase activity|azurophil granule lumen|neutrophil degranulation|protein self-association|protein maturation|extracellular exosome	ssc00511,ssc04142	Other glycan degradation|Lysosome
AGBL2	902.9942881	1241.646737	564.3418389	0.454483648	-1.137699706	1.97E-30	1.18E-29	Down	3.797704522	3.516989638	4.185147108	12.12197558	11.24468974	10.88213766	GeneID:100514151,Genbank:XM_021083064.1	ATP/GTP binding protein like 2		GO:0004181,GO:0005814,GO:0005829,GO:0008270,GO:0035610,GO:0036064	metallocarboxypeptidase activity|centriole|cytosol|zinc ion binding|protein side chain deglutamylation|ciliary basal body
AGBL3	524.8248609	760.4069793	289.2427425	0.380423821	-1.39432051	2.36E-31	1.45E-30	Down	0.873081486	0.916371122	0.80563512	2.952580525	3.172959171	3.103792632	GeneID:100524964,Genbank:XM_021079175.1	ATP/GTP binding protein like 3		GO:0004181,GO:0005829,GO:0008270,GO:0035610	metallocarboxypeptidase activity|cytosol|zinc ion binding|protein side chain deglutamylation
AGFG2	1579.124735	2595.091844	563.1576253	0.216945001	-2.204598751	2.92E-129	6.78E-128	Down	2.253471626	2.531178923	2.283773195	15.01090407	12.97247149	16.12844789	GeneID:100514569,Genbank:XM_005661910.3	ArfGAP with FG repeats 2		GO:0005096,GO:0016020,GO:0046872	GTPase activator activity|membrane|metal ion binding
AGMAT	268.2946681	446.0560488	90.53328747	0.202916695	-2.301040524	1.60E-35	1.09E-34	Down	1.61706427	1.340451578	1.995984484	11.53254343	11.32269348	10.18313038	GeneID:100519548,Genbank:XM_005665032.3	agmatinase		GO:0005739,GO:0008295,GO:0008783,GO:0033388,GO:0046872,GO:0070062,GO:0097055	mitochondrion|spermidine biosynthetic process|agmatinase activity|putrescine biosynthetic process from arginine|metal ion binding|extracellular exosome|agmatine biosynthetic process	ssc00330	Arginine and proline metabolism
AGO4	1568.4926	2092.746629	1044.23857	0.498946543	-1.003042841	3.78E-39	2.75E-38	Down	2.416191041	2.151706047	2.482366189	6.523520141	6.134474308	6.465361094	GeneID:100499507,Genbank:XM_021093286.1	argonaute 4, RISC catalytic component		GO:0000932,GO:0003725,GO:0003727,GO:0005654,GO:0005737,GO:0005829,GO:0006402,GO:0007130,GO:0007140,GO:0007223,GO:0008584,GO:0010501,GO:0010586,GO:0016020,GO:0016442,GO:0016604,GO:0022604,GO:0031054,GO:0035068,GO:0035194,GO:0035196,GO:0035198,GO:0035278,GO:0035280,GO:0043066,GO:0045652,GO:0070578	P-body|double-stranded RNA binding|single-stranded RNA binding|nucleoplasm|cytoplasm|cytosol|mRNA catabolic process|synaptonemal complex assembly|male meiotic nuclear division|Wnt signaling pathway, calcium modulating pathway|male gonad development|RNA secondary structure unwinding|miRNA metabolic process|membrane|RISC complex|nuclear body|regulation of cell morphogenesis|pre-miRNA processing|mic…
AGXT	328.772689	615.9395159	41.60586214	0.06754591	-3.887987777	2.77E-86	4.15E-85	Down	0.608413046	0.831602738	0.525918534	13.79147355	13.02459193	12.56928068	GeneID:100517616,Genbank:XM_003133834.5	alanine-glyoxylate aminotransferase		GO:0004760,GO:0005102,GO:0005739,GO:0005759,GO:0005777,GO:0005782,GO:0007219,GO:0008453,GO:0009436,GO:0016597,GO:0019265,GO:0019448,GO:0030170,GO:0042803,GO:0042853,GO:0043621,GO:0046724	serine-pyruvate transaminase activity|receptor binding|mitochondrion|mitochondrial matrix|peroxisome|peroxisomal matrix|Notch signaling pathway|alanine-glyoxylate transaminase activity|glyoxylate catabolic process|amino acid binding|glycine biosynthetic process, by transamination of glyoxylate|L-cysteine catabolic process|pyridoxal phosphate binding|protein homodimerization activity|L-alanine cat…	ssc00250,ssc00260,ssc00630,ssc04146	Alanine, aspartate and glutamate metabolism|Glycine, serine and threonine metabolism|Glyoxylate and dicarboxylate metabolism|Peroxisome
AGXT2	4.662367836	8.937499888	0.387235785	0.045896967	-4.445457356	0.007531382	0.012314666	Down	0	0	0.013276309	0.271409232	0.06959859	0.078312203	GeneID:100513890,Genbank:NM_001244884.1	alanine--glyoxylate aminotransferase 2		GO:0005739,GO:0008453,GO:0009436,GO:0019481,GO:0030170,GO:0042802,GO:0045429,GO:0047305	mitochondrion|alanine-glyoxylate transaminase activity|glyoxylate catabolic process|L-alanine catabolic process, by transamination|pyridoxal phosphate binding|identical protein binding|positive regulation of nitric oxide biosynthetic process|(R)-3-amino-2-methylpropionate-pyruvate transaminase activity	ssc00250,ssc00260,ssc00270,ssc00280	Alanine, aspartate and glutamate metabolism|Glycine, serine and threonine metabolism|Cysteine and methionine metabolism|Valine, leucine and isoleucine degradation
AHSG	49.98696216	91.26486095	8.709063363	0.095811252	-3.383661099	2.81E-12	9.22E-12	Down	0.199342242	0.057539989	0.072150972	1.710989827	1.164973327	1.773303303	GeneID:397585,Genbank:XM_005652369.3	alpha 2-HS glycoprotein		GO:0004866,GO:0004869,GO:0006953,GO:0030502,GO:0031012,GO:0050727,GO:0050766,GO:0070168,GO:0072562	endopeptidase inhibitor activity|cysteine-type endopeptidase inhibitor activity|acute-phase response|negative regulation of bone mineralization|extracellular matrix|regulation of inflammatory response|positive regulation of phagocytosis|negative regulation of biomineral tissue development|blood microparticle
AIF1L	2040.291642	2741.251254	1339.332029	0.488550814	-1.033419471	3.54E-58	3.65E-57	Down	50.82987008	50.18097949	50.81723337	145.556444	134.6596879	140.3807572	GeneID:100624075,Genbank:XM_003353688.4	allograft inflammatory factor 1 like		GO:0005509,GO:0005737,GO:0005884,GO:0005925,GO:0015629,GO:0032587,GO:0043234,GO:0051015	calcium ion binding|cytoplasm|actin filament|focal adhesion|actin cytoskeleton|ruffle membrane|protein complex|actin filament binding
AIG1	519.975369	760.4732773	279.4774607	0.36741758	-1.444507436	2.59E-31	1.58E-30	Down	0.960920153	1.065402081	0.977967724	3.416476615	3.668809014	3.979660394	GeneID:100151943,Genbank:XM_021072473.1	androgen induced 1		GO:0012505,GO:0016020,GO:0016021,GO:0016787,GO:0042758	endomembrane system|membrane|integral component of membrane|hydrolase activity|long-chain fatty acid catabolic process
AJUBA	1680.158381	2393.393563	966.9231992	0.404001978	-1.307565738	4.26E-77	5.65E-76	Down	9.818455594	9.673671054	10.06782117	33.58330966	33.32807932	32.10422873	GeneID:100626166,Genbank:XM_021099246.1	ajuba LIM protein		GO:0000122,GO:0000932,GO:0001666,GO:0003682,GO:0003714,GO:0005634,GO:0005667,GO:0005794,GO:0005815,GO:0005829,GO:0005886,GO:0005911,GO:0005912,GO:0005925,GO:0006351,GO:0006355,GO:0007010,GO:0016339,GO:0030027,GO:0030032,GO:0030334,GO:0031328,GO:0031334,GO:0033673,GO:0034613,GO:0035195,GO:0035313,GO:0035329,GO:0035331,GO:0043087,GO:0043123,GO:0043406,GO:0045294,GO:0046474,GO:0046872,GO:0048041,GO:…	negative regulation of transcription from RNA polymerase II promoter|P-body|response to hypoxia|chromatin binding|transcription corepressor activity|nucleus|transcription factor complex|Golgi apparatus|microtubule organizing center|cytosol|plasma membrane|cell-cell junction|adherens junction|focal adhesion|transcription, DNA-templated|regulation of transcription, DNA-templated|cytoskeleton organi…	ssc04390,ssc04392	Hippo signaling pathway|Hippo signaling pathway - multiple species
AK2	5104.378535	7050.170211	3158.586858	0.447990584	-1.158459685	2.00E-124	4.44E-123	Down	12.36820825	11.83715208	12.01958247	37.10060001	34.58075303	37.75147689	GeneID:100620859,Genbank:XM_021095843.1	adenylate kinase 2		GO:0004017,GO:0005524,GO:0005739,GO:0005743,GO:0005758,GO:0006172,GO:0097226	adenylate kinase activity|ATP binding|mitochondrion|mitochondrial inner membrane|mitochondrial intermembrane space|ADP biosynthetic process|sperm mitochondrial sheath	ssc00230,ssc00730	Purine metabolism|Thiamine metabolism
AK5	40.39163204	57.8505362	22.93272788	0.396361782	-1.335110233	0.001288659	0.002341915	Down	0.130409309	0.178248542	0.155485733	0.595990132	0.546120435	0.443291467	GeneID:733697,Genbank:XM_003127921.6	adenylate kinase 5		GO:0004017,GO:0004550,GO:0005524,GO:0005815,GO:0005829,GO:0006165,GO:0009142,GO:0046034	adenylate kinase activity|nucleoside diphosphate kinase activity|ATP binding|microtubule organizing center|cytosol|nucleoside diphosphate phosphorylation|nucleoside triphosphate biosynthetic process|ATP metabolic process	ssc00230,ssc00730	Purine metabolism|Thiamine metabolism
AK7	322.3826922	458.601772	186.1636125	0.405923645	-1.300719717	5.08E-18	2.11E-17	Down	1.591748441	1.378370981	1.50253593	5.210503001	4.571423731	5.129257738	GeneID:100152573,Genbank:XM_021099677.1	adenylate kinase 7		GO:0004017,GO:0004127,GO:0004550,GO:0005524,GO:0005829,GO:0006165,GO:0009142,GO:0015949,GO:0019206,GO:0030030	adenylate kinase activity|cytidylate kinase activity|nucleoside diphosphate kinase activity|ATP binding|cytosol|nucleoside diphosphate phosphorylation|nucleoside triphosphate biosynthetic process|nucleobase-containing small molecule interconversion|nucleoside kinase activity|cell projection organization	ssc00230,ssc00730	Purine metabolism|Thiamine metabolism
AK8	275.3396969	369.1215754	181.5578183	0.491701114	-1.02414647	6.61E-09	1.81E-08	Down	2.199718465	2.070101456	2.946947715	7.210648986	6.419668025	6.244666963	GeneID:102167403,Genbank:XM_021070832.1	adenylate kinase 8		GO:0004017,GO:0004127,GO:0004550,GO:0005524,GO:0005829,GO:0005930,GO:0006165,GO:0009142,GO:0015949,GO:0019206,GO:0021591,GO:0036126	adenylate kinase activity|cytidylate kinase activity|nucleoside diphosphate kinase activity|ATP binding|cytosol|axoneme|nucleoside diphosphate phosphorylation|nucleoside triphosphate biosynthetic process|nucleobase-containing small molecule interconversion|nucleoside kinase activity|ventricular system development|sperm flagellum	ssc00230,ssc00730	Purine metabolism|Thiamine metabolism
AK9	39.94945294	65.73987576	14.15903012	0.215100522	-2.216917069	5.30E-07	1.29E-06	Down	0.040543224	0.045055669	0.065741429	0.344389788	0.29724963	0.311036037	GeneID:102166322,Genbank:XM_021091050.1	adenylate kinase 9		GO:0004550,GO:0005524,GO:0005634,GO:0005654,GO:0005737,GO:0005829,GO:0006174,GO:0006186,GO:0006756,GO:0006757,GO:0015949,GO:0019206,GO:0031965,GO:0050145,GO:0061508,GO:0061565,GO:0061566,GO:0061567,GO:0061568,GO:0061569,GO:0061570,GO:0061571	nucleoside diphosphate kinase activity|ATP binding|nucleus|nucleoplasm|cytoplasm|cytosol|dADP phosphorylation|dGDP phosphorylation|AMP phosphorylation|ATP generation from ADP|nucleobase-containing small molecule interconversion|nucleoside kinase activity|nuclear membrane|nucleoside phosphate kinase activity|CDP phosphorylation|dAMP phosphorylation|CMP phosphorylation|dCMP phosphorylation|GDP phos…	ssc00230,ssc00240	Purine metabolism|Pyrimidine metabolism
AKAP12	8358.515353	12256.19363	4460.83708	0.363980881	-1.458065422	4.66E-137	1.16E-135	Down	13.40702998	13.90478027	13.44004027	47.54654907	55.4574813	48.44651366	GeneID:100152595,Genbank:XM_001927265.7	A-kinase anchoring protein 12
AKAP5	140.1423223	236.9185483	43.3660962	0.183302475	-2.44770183	2.38E-22	1.14E-21	Down	0.499753518	0.363518765	0.283625167	2.90944606	2.676334234	2.877964316	GeneID:100153460,Genbank:XM_021099926.1	A-kinase anchoring protein 5		GO:0005516,GO:0005622,GO:0006605,GO:0007165,GO:0016020	calmodulin binding|intracellular|protein targeting|signal transduction|membrane
AKR1C1	77.97614811	137.6031928	18.34910345	0.133154156	-2.908830632	4.51E-16	1.73E-15	Down	0.077824331	0.089855739	0.101405321	0.978936262	0.661544916	1.096615189	GeneID:733634,Genbank:XM_013980353.2	aldo-keto reductase family 1, member C1		GO:0005737,GO:0016491	cytoplasm|oxidoreductase activity	ssc00140,ssc00590,ssc00790,ssc04913,ssc05208	Steroid hormone biosynthesis|Arachidonic acid metabolism|Folate biosynthesis|Ovarian steroidogenesis|Chemical carcinogenesis - reactive oxygen species
ALDH1B1	1319.307725	2080.398097	558.217354	0.26829857	-1.898088728	6.42E-105	1.19E-103	Down	4.655669293	5.453620286	4.677597532	25.84985211	24.77731372	23.96259698	GeneID:100156278,Genbank:XM_003353586.5	aldehyde dehydrogenase 1 family member B1		GO:0004029,GO:0005654,GO:0005739,GO:0005759,GO:0005975,GO:0006068,GO:0006069,GO:0043231,GO:0051287	aldehyde dehydrogenase (NAD) activity|nucleoplasm|mitochondrion|mitochondrial matrix|carbohydrate metabolic process|ethanol catabolic process|ethanol oxidation|intracellular membrane-bounded organelle|NAD binding	ssc00010,ssc00053,ssc00071,ssc00280,ssc00310,ssc00330,ssc00340,ssc00380,ssc00410,ssc00561,ssc00620,ssc00770,ssc04936	Glycolysis / Gluconeogenesis|Ascorbate and aldarate metabolism|Fatty acid degradation|Valine, leucine and isoleucine degradation|Lysine degradation|Arginine and proline metabolism|Histidine metabolism|Tryptophan metabolism|beta-Alanine metabolism|Glycerolipid metabolism|Pyruvate metabolism|Pantothenate and CoA biosynthesis|Alcoholic liver disease
ALDH4A1	3226.66718	5038.358072	1414.976287	0.280903289	-1.831854579	1.34E-190	4.99E-189	Down	12.90388479	11.70697031	10.78429625	57.43066217	55.56895685	57.46272567	GeneID:100820830,Genbank:NM_001252213.1	aldehyde dehydrogenase 4 family member A1		GO:0003842,GO:0004029,GO:0005759,GO:0006560,GO:0006562,GO:0009055,GO:0010133,GO:0019470,GO:0042802,GO:0046487	1-pyrroline-5-carboxylate dehydrogenase activity|aldehyde dehydrogenase (NAD) activity|mitochondrial matrix|proline metabolic process|proline catabolic process|electron transfer activity|proline catabolic process to glutamate|4-hydroxyproline catabolic process|identical protein binding|glyoxylate metabolic process	ssc00250,ssc00330	Alanine, aspartate and glutamate metabolism|Arginine and proline metabolism
ALDH6A1	1587.10294	2354.538969	819.6669102	0.348161649	-1.522170802	7.48E-83	1.07E-81	Down	4.4098234	3.852440371	4.397994017	17.04267329	16.48697787	15.67486605	GeneID:100153301,Genbank:XM_005656399.3	aldehyde dehydrogenase 6 family member A1		GO:0004491,GO:0005654,GO:0005739,GO:0006210,GO:0006574,GO:0018478,GO:0050873	methylmalonate-semialdehyde dehydrogenase (acylating) activity|nucleoplasm|mitochondrion|thymine catabolic process|valine catabolic process|malonate-semialdehyde dehydrogenase (acetylating) activity|brown fat cell differentiation	ssc00280,ssc00410,ssc00562,ssc00640	Valine, leucine and isoleucine degradation|beta-Alanine metabolism|Inositol phosphate metabolism|Propanoate metabolism
ALDH8A1	17.82436739	34.89079215	0.757942632	0.021856318	-5.515805826	2.32E-06	5.39E-06	Down	0.004732062	0.004780671	0	0.220587583	0.181011792	0.188587156	GeneID:100738255,Genbank:XM_021087621.1	aldehyde dehydrogenase 8 family member A1		GO:0001758,GO:0005622,GO:0005737,GO:0042573,GO:0042574	retinal dehydrogenase activity|intracellular|cytoplasm|retinoic acid metabolic process|retinal metabolic process	ssc00380	Tryptophan metabolism
ALDOB	2585.853268	4920.261491	251.4450456	0.051106226	-4.290357143	0	0	Down	3.231442665	3.439528538	2.909393002	87.6315579	76.7042964	89.41499247	GeneID:100515523,Genbank:XM_021066854.1	aldolase, fructose-bisphosphate B				ssc00010,ssc00030,ssc00051,ssc04066	Glycolysis / Gluconeogenesis|Pentose phosphate pathway|Fructose and mannose metabolism|HIF-1 signaling pathway
ALG1	313.6697852	425.861094	201.4784765	0.473058429	-1.079909709	2.96E-13	1.01E-12	Down	1.654116479	1.689676053	1.545975291	4.759723472	4.393999975	4.834251184	GeneID:100524193,Genbank:XM_013995667.2	ALG1, chitobiosyldiphosphodolichol beta-mannosyltransferase		GO:0004578,GO:0005789,GO:0006486,GO:0016021	chitobiosyldiphosphodolichol beta-mannosyltransferase activity|endoplasmic reticulum membrane|protein glycosylation|integral component of membrane	ssc00510,ssc00513	N-Glycan biosynthesis|Various types of N-glycan biosynthesis
ALG10	821.3367373	1128.731414	513.9420609	0.455369018	-1.134891958	5.66E-33	3.62E-32	Down	3.510620856	3.425169497	3.268324859	9.741873642	10.24021385	10.3358891	GeneID:100525643,Genbank:XM_005664001.3	ALG10, alpha-1,2-glucosyltransferase		GO:0004583,GO:0005789,GO:0006486,GO:0006488,GO:0016021,GO:0106073	dolichyl-phosphate-glucose-glycolipid alpha-glucosyltransferase activity|endoplasmic reticulum membrane|protein glycosylation|dolichol-linked oligosaccharide biosynthetic process|integral component of membrane|dolichyl pyrophosphate Glc2Man9GlcNAc2 alpha-1,2-glucosyltransferase activity	ssc00510	N-Glycan biosynthesis
ALOX5	76.22068837	103.6004944	48.84088232	0.471490093	-1.084700638	0.000583687	0.001099257	Down	0.51828983	0.30544144	0.569030664	1.364612719	1.33089377	1.301722845	GeneID:100156205,Genbank:XM_021072736.1	arachidonate 5-lipoxygenase				ssc00590,ssc04664,ssc04726,ssc04913,ssc05145	Arachidonic acid metabolism|Fc epsilon RI signaling pathway|Serotonergic synapse|Ovarian steroidogenesis|Toxoplasmosis
ALPL	577.9697123	959.6479332	196.2914914	0.204444069	-2.290221888	6.24E-68	7.36E-67	Down	1.512373057	1.583469038	1.653468277	11.15657755	9.008877333	11.28743247	GeneID:100170147,Genbank:XM_021097682.1	alkaline phosphatase, liver/bone/kidney		GO:0001958,GO:0003006,GO:0004035,GO:0005578,GO:0005886,GO:0016462,GO:0031214,GO:0031225,GO:0033280,GO:0046677,GO:0046872,GO:0065010,GO:0071407	endochondral ossification|developmental process involved in reproduction|alkaline phosphatase activity|proteinaceous extracellular matrix|plasma membrane|pyrophosphatase activity|biomineral tissue development|anchored component of membrane|response to vitamin D|response to antibiotic|metal ion binding|extracellular membrane-bounded organelle|cellular response to organic cyclic compound	ssc00730,ssc00790	Thiamine metabolism|Folate biosynthesis
AMBP	205.3939632	280.1340211	130.6539052	0.466207233	-1.100956708	1.05E-08	2.86E-08	Down	0.901827286	0.819982074	1.105053244	2.963973029	2.517575374	2.728216677	GeneID:397593,Genbank:XM_021083336.1	alpha-1-microglobulin/bikunin precursor		GO:0004867,GO:0005576,GO:0005886,GO:0018298,GO:0019862,GO:0020037,GO:0042803	serine-type endopeptidase inhibitor activity|extracellular region|plasma membrane|protein-chromophore linkage|IgA binding|heme binding|protein homodimerization activity
AMIGO1	874.6591104	1512.003488	237.3147332	0.156975749	-2.671386401	2.36E-147	6.38E-146	Down	0.556526237	0.5311513	0.519824545	4.872404947	4.458237105	4.527842731	GeneID:100514767,Genbank:XM_005663589.3	adhesion molecule with Ig like domain 1		GO:0007156,GO:0007157,GO:0007409,GO:0007413,GO:0008076,GO:0015459,GO:0030424,GO:0030425,GO:0032809,GO:0042552,GO:0043204,GO:0050772,GO:0051965,GO:1901381	homophilic cell adhesion via plasma membrane adhesion molecules|heterophilic cell-cell adhesion via plasma membrane cell adhesion molecules|axonogenesis|axonal fasciculation|voltage-gated potassium channel complex|potassium channel regulator activity|axon|dendrite|neuronal cell body membrane|myelination|perikaryon|positive regulation of axonogenesis|positive regulation of synapse assembly|positiv…
AMIGO2	12048.5316	16951.79002	7145.273184	0.421535475	-1.246274047	2.59E-138	6.53E-137	Down	60.46582197	52.88901911	51.72593467	172.4385733	175.8730928	181.367091	GeneID:100152349,Genbank:XM_005664161.3	adhesion molecule with Ig like domain 2		GO:0005634,GO:0005886,GO:0007156,GO:0007157,GO:0016021,GO:0043066,GO:0043069,GO:0051965	nucleus|plasma membrane|homophilic cell adhesion via plasma membrane adhesion molecules|heterophilic cell-cell adhesion via plasma membrane cell adhesion molecules|integral component of membrane|negative regulation of apoptotic process|negative regulation of programmed cell death|positive regulation of synapse assembly
AMN1	398.0324839	564.1831267	231.8818411	0.411149402	-1.282265363	5.30E-18	2.20E-17	Down	2.009695259	1.478229711	1.911657176	6.291188783	6.031636791	5.444885571	GeneID:110260713,Genbank:XM_021092088.1	antagonist of mitotic exit network 1 homolog
AMOT	3389.126964	4822.20584	1956.048087	0.405680716	-1.301583371	5.54E-120	1.18E-118	Down	3.049527424	2.929781169	2.702300974	9.734616968	9.501337331	9.717618485	GeneID:100158213,Genbank:XM_021080791.1	angiomotin				ssc04390,ssc04530	Hippo signaling pathway|Tight junction
AMPH	66.21300798	104.5471953	27.87882065	0.26662935	-1.907092498	2.00E-08	5.32E-08	Down	0.310657592	0.225971124	0.377801863	1.596179698	1.584444978	1.460917451	GeneID:100626324,Genbank:NM_001244203.1	amphiphysin		GO:0005543,GO:0005829,GO:0006897,GO:0007268,GO:0008021,GO:0015629,GO:0030054,GO:0030672,GO:0031256,GO:0061024	phospholipid binding|cytosol|endocytosis|chemical synaptic transmission|synaptic vesicle|actin cytoskeleton|cell junction|synaptic vesicle membrane|leading edge membrane|membrane organization	ssc04144,ssc04666	Endocytosis|Fc gamma R-mediated phagocytosis
AMT	141.6335471	257.4056158	25.86147839	0.100654274	-3.312519662	2.91E-30	1.73E-29	Down	0.405822278	0.136663679	0.299112156	4.012828815	3.528090057	3.773760793	GeneID:396679,Genbank:XM_021068508.1	aminomethyltransferase		GO:0004047,GO:0005654,GO:0005739,GO:0005759,GO:0006546,GO:0008483,GO:0019464	aminomethyltransferase activity|nucleoplasm|mitochondrion|mitochondrial matrix|glycine catabolic process|transaminase activity|glycine decarboxylation via glycine cleavage system	ssc00260,ssc00630,ssc00670	Glycine, serine and threonine metabolism|Glyoxylate and dicarboxylate metabolism|One carbon pool by folate
AMY2	17.4404176	29.22056508	5.660270116	0.194656533	-2.360997332	0.001726447	0.003087434	Down	0.123992782	0.062633241	0	0.436710322	0.47429971	0.382965636	GeneID:397397,Genbank:XM_021088711.1	amylase, alpha 2B (pancreatic)				ssc00500,ssc04970,ssc04972,ssc04973	Starch and sucrose metabolism|Salivary secretion|Pancreatic secretion|Carbohydrate digestion and absorption
ANAPC5	1075.792454	1478.48602	673.0988878	0.455314279	-1.135065392	7.23E-39	5.22E-38	Down	4.794417806	4.241969994	4.202484135	13.09500989	12.62515883	13.61834693	GeneID:100152087,Genbank:XM_001929287.5	anaphase promoting complex subunit 5		GO:0005634,GO:0005654,GO:0005680,GO:0005829,GO:0019903,GO:0031145,GO:0042787,GO:0043161,GO:0051301,GO:0051436,GO:0051437,GO:0051439,GO:0070979	nucleus|nucleoplasm|anaphase-promoting complex|cytosol|protein phosphatase binding|anaphase-promoting complex-dependent catabolic process|protein ubiquitination involved in ubiquitin-dependent protein catabolic process|proteasome-mediated ubiquitin-dependent protein catabolic process|cell division|negative regulation of ubiquitin-protein ligase activity involved in mitotic cell cycle|positive reg…	ssc04110,ssc04114,ssc04120,ssc04657,ssc04914,ssc05166	Cell cycle|Oocyte meiosis|Ubiquitin mediated proteolysis|IL-17 signaling pathway|Progesterone-mediated oocyte maturation|Human T-cell leukemia virus 1 infection
ANK3	3866.456932	5403.276899	2329.636964	0.431076537	-1.213984054	1.99E-99	3.46E-98	Down	3.019239028	3.13606655	3.341561753	10.21799735	9.506227788	10.09999163	GeneID:100154687,Genbank:XM_005671012.3	ankyrin 3				ssc05205	Proteoglycans in cancer
ANKDD1B	14.33055633	23.30933197	5.351780692	0.229366927	-2.124270714	0.003624025	0.006215019	Down	0.034313501	0.043332477	0.043468626	0.15995421	0.255221361	0.299140205	GeneID:100518825,Genbank:XM_013994918.2	ankyrin repeat and death domain containing 1B		GO:0007165	signal transduction
ANKLE1	55.16298011	75.63828649	34.68767373	0.458837907	-1.123943509	0.001446743	0.002607443	Down	0.249991197	0.161357267	0.225202429	0.654608653	0.627184178	0.595007408	GeneID:100620785,Genbank:XM_021083569.1	ankyrin repeat and LEM domain containing 1		GO:0004519,GO:0005639,GO:0005737,GO:0006281,GO:0006611,GO:0006998,GO:0031490,GO:0070197,GO:0090305,GO:2001022	endonuclease activity|integral component of nuclear inner membrane|cytoplasm|DNA repair|protein export from nucleus|nuclear envelope organization|chromatin DNA binding|meiotic attachment of telomere to nuclear envelope|nucleic acid phosphodiester bond hydrolysis|positive regulation of response to DNA damage stimulus
ANKMY1	195.0222263	273.484943	116.5595095	0.426020729	-1.231004467	1.38E-10	4.14E-10	Down	0.747828626	0.779881912	0.945318165	2.673882409	2.588902642	2.595767878	GeneID:100526143,Genbank:XM_021075943.1	ankyrin repeat and MYND domain containing 1		GO:0046872	metal ion binding
ANKRD53	83.30661246	151.3610202	15.25220474	0.100816058	-3.310202646	5.24E-21	2.42E-20	Down	0.140900541	0.071173962	0.142795176	1.523446765	1.581369415	1.658273605	GeneID:100739578,Genbank:XM_021087391.1	ankyrin repeat domain 53		GO:0000922,GO:0005737,GO:0005819,GO:0007080,GO:0031116,GO:0051301,GO:0060236,GO:1902412	spindle pole|cytoplasm|spindle|mitotic metaphase plate congression|positive regulation of microtubule polymerization|cell division|regulation of mitotic spindle organization|regulation of mitotic cytokinesis
ANKRD55	53.00913483	75.09312466	30.925145	0.412032034	-1.279171588	0.000975642	0.001793724	Down	0.083462557	0.129993203	0.070487371	0.353040599	0.347345957	0.232143726	GeneID:100520647,Genbank:XM_021076744.1	ankyrin repeat domain 55
ANKRD63	44.49632095	76.85095405	12.14168785	0.158444767	-2.657948079	1.55E-08	4.16E-08	Down	0.066378646	0.014902336	0.037372897	0.351448622	0.348738458	0.312303258	GeneID:100627919,Genbank:XM_021097815.1	ankyrin repeat domain 63
ANKS4B	1175.068837	2157.372055	192.7656187	0.089337582	-3.484588978	8.06E-194	3.07E-192	Down	0.720497512	0.524575064	0.803612267	11.03284276	9.430658122	10.57927611	GeneID:100525512,Genbank:XM_003124558.6	ankyrin repeat and sterile alpha motif domain containing 4B		GO:0005789,GO:0005886,GO:0005902,GO:0005903,GO:0030154,GO:0034976,GO:0043623,GO:1904106,GO:1904970	endoplasmic reticulum membrane|plasma membrane|microvillus|brush border|cell differentiation|response to endoplasmic reticulum stress|cellular protein complex assembly|protein localization to microvillus|brush border assembly
ANKS6	1284.878069	1918.762828	650.9933098	0.339255292	-1.559556776	1.83E-82	2.61E-81	Down	2.270384654	2.081326629	2.219568214	8.750309328	8.333823669	9.128149372	GeneID:100152629,Genbank:XM_013993702.2	ankyrin repeat and sterile alpha motif domain containing 6		GO:0005737,GO:0005929	cytoplasm|cilium
ANO3	385.2291773	525.949327	244.5090276	0.464965547	-1.104804275	4.02E-12	1.31E-11	Down	0.731113827	0.848470764	0.839737479	2.09342442	2.816590779	2.129251434	GeneID:100519534,Genbank:XM_013987284.2	anoctamin 3		GO:0005229,GO:0005886,GO:0016021,GO:0016048,GO:0017128,GO:0034220,GO:0046983,GO:0050982,GO:0061590,GO:0061591	intracellular calcium activated chloride channel activity|plasma membrane|integral component of membrane|detection of temperature stimulus|phospholipid scramblase activity|ion transmembrane transport|protein dimerization activity|detection of mechanical stimulus|calcium activated phosphatidylcholine scrambling|calcium activated galactosylceramide scrambling
ANO7	25.19094483	35.43817434	14.94371532	0.421151906	-1.247587398	0.030092527	0.044910751	Down	0.08562914	0.069207004	0.18223918	0.21288789	0.418536527	0.452167306	GeneID:110256996,Genbank:XM_021075267.1	anoctamin 7		GO:0005229,GO:0005622,GO:0005634,GO:0005783,GO:0005829,GO:0005886,GO:0006821,GO:0016021,GO:0017128,GO:0030054,GO:0034220,GO:0046983,GO:0061589,GO:0061590,GO:0061591	intracellular calcium activated chloride channel activity|intracellular|nucleus|endoplasmic reticulum|cytosol|plasma membrane|chloride transport|integral component of membrane|phospholipid scramblase activity|cell junction|ion transmembrane transport|protein dimerization activity|calcium activated phosphatidylserine scrambling|calcium activated phosphatidylcholine scrambling|calcium activated gal…
ANO9	426.2627859	593.1429197	259.382652	0.437256484	-1.193448316	8.30E-17	3.28E-16	Down	3.065548888	2.332033619	2.970616875	8.464060856	7.92920577	9.503580667	GeneID:100627366,Genbank:XM_021082538.1	anoctamin 9		GO:0005229,GO:0005622,GO:0005886,GO:0006821,GO:0016021,GO:0017128,GO:0034220,GO:0061589,GO:0061590,GO:0061591,GO:1902939	intracellular calcium activated chloride channel activity|intracellular|plasma membrane|chloride transport|integral component of membrane|phospholipid scramblase activity|ion transmembrane transport|calcium activated phosphatidylserine scrambling|calcium activated phosphatidylcholine scrambling|calcium activated galactosylceramide scrambling|negative regulation of intracellular calcium activated …
ANPEP	693.4555305	978.6278981	408.283163	0.417348483	-1.260675568	1.38E-23	6.86E-23	Down	3.232863358	2.549497736	2.277544259	9.428037315	7.877758342	8.814943023	GeneID:397520,Genbank:XM_005653524.3	alanyl aminopeptidase, membrane		GO:0001525,GO:0001618,GO:0005737,GO:0005886,GO:0006508,GO:0007165,GO:0007267,GO:0008217,GO:0008270,GO:0016021,GO:0030154,GO:0042277,GO:0043171,GO:0070006	angiogenesis|virus receptor activity|cytoplasm|plasma membrane|proteolysis|signal transduction|cell-cell signaling|regulation of blood pressure|zinc ion binding|integral component of membrane|cell differentiation|peptide binding|peptide catabolic process|metalloaminopeptidase activity	ssc00480,ssc04614,ssc04640	Glutathione metabolism|Renin-angiotensin system|Hematopoietic cell lineage
ANTXR1	1173.10559	1580.436344	765.7748361	0.484625428	-1.04505799	1.00E-36	6.96E-36	Down	3.453450793	3.443549731	3.196429523	9.207235083	9.757059515	9.213492863	GeneID:100513853,Genbank:XM_003125066.6	anthrax toxin receptor 1		GO:0001568,GO:0004888,GO:0005518,GO:0005886,GO:0009897,GO:0009986,GO:0010008,GO:0016021,GO:0022414,GO:0031258,GO:0031527,GO:0031532,GO:0034446,GO:0046872,GO:0051015,GO:0070062,GO:1901202,GO:1905050	blood vessel development|transmembrane signaling receptor activity|collagen binding|plasma membrane|external side of plasma membrane|cell surface|endosome membrane|integral component of membrane|reproductive process|lamellipodium membrane|filopodium membrane|actin cytoskeleton reorganization|substrate adhesion-dependent cell spreading|metal ion binding|actin filament binding|extracellular exosome…	ssc04621	NOD-like receptor signaling pathway
ANTXRL	20.67014938	33.25260635	8.08769241	0.242544186	-2.0436805	0.00421452	0.007168718	Down	0	0.160886952	0.099318433	0.418765666	0.559707855	0.475998196	GeneID:100518337,Genbank:XM_021074254.1	anthrax toxin receptor like		GO:0004872,GO:0016021,GO:0046872	receptor activity|integral component of membrane|metal ion binding
AOC1	55.58947497	95.91944233	15.25950761	0.159161677	-2.65143509	2.14E-08	5.70E-08	Down	0.133756829	0.015897745	0.167450795	0.904707428	1.045035416	0.744718863	GeneID:100517436,Genbank:XM_003134553.4	amine oxidase, copper containing 1		GO:0004872,GO:0005507,GO:0005615,GO:0005886,GO:0005923,GO:0008131,GO:0008144,GO:0008201,GO:0008270,GO:0009308,GO:0032403,GO:0035874,GO:0042493,GO:0046677,GO:0048038,GO:0052597,GO:0052598,GO:0052599,GO:0052600,GO:0055114,GO:0071280,GO:0071420,GO:0097185	receptor activity|copper ion binding|extracellular space|plasma membrane|bicellular tight junction|primary amine oxidase activity|drug binding|heparin binding|zinc ion binding|amine metabolic process|protein complex binding|cellular response to copper ion starvation|response to drug|response to antibiotic|quinone binding|diamine oxidase activity|histamine oxidase activity|methylputrescine oxidase…	ssc00330,ssc00340,ssc00380	Arginine and proline metabolism|Histidine metabolism|Tryptophan metabolism
AP3M2	496.8312931	677.5388705	316.1237157	0.466546893	-1.099906	1.34E-18	5.68E-18	Down	2.177591924	2.072426996	2.334807844	6.947114796	6.12828205	6.02926657	GeneID:100525135,Genbank:XM_005657653.3	adaptor related protein complex 3 mu 2 subunit		GO:0005794,GO:0006886,GO:0008089,GO:0030119,GO:0030131,GO:0030659,GO:0048490,GO:1904115	Golgi apparatus|intracellular protein transport|anterograde axonal transport|AP-type membrane coat adaptor complex|clathrin adaptor complex|cytoplasmic vesicle membrane|anterograde synaptic vesicle transport|axon cytoplasm	ssc04142	Lysosome
AP4S1	349.7706345	572.075872	127.4653969	0.223045897	-2.164587488	1.20E-34	7.99E-34	Down	0.306515491	0.252965066	0.168444054	1.5339328	1.438088382	1.440922401	GeneID:100154615,Genbank:XM_021098033.1	adaptor related protein complex 4 sigma 1 subunit		GO:0006605,GO:0008104,GO:0008565,GO:0016192,GO:0030124,GO:0031904,GO:0032588,GO:0043231	protein targeting|protein localization|protein transporter activity|vesicle-mediated transport|AP-4 adaptor complex|endosome lumen|trans-Golgi network membrane|intracellular membrane-bounded organelle	ssc04142	Lysosome
AP5S1	218.1601515	309.2691976	127.0511055	0.411003369	-1.282777875	1.06E-11	3.39E-11	Down	1.078396817	1.176246821	0.947822702	3.331564222	3.975027836	3.232814443	GeneID:100524719,Genbank:XM_021077709.1	adaptor related protein complex 5 sigma 1 subunit		GO:0000724,GO:0005654,GO:0005764,GO:0005765,GO:0005770,GO:0005829,GO:0015031,GO:0016197,GO:0030119,GO:0031902	double-strand break repair via homologous recombination|nucleoplasm|lysosome|lysosomal membrane|late endosome|cytosol|protein transport|endosomal transport|AP-type membrane coat adaptor complex|late endosome membrane
APBB1IP	103.9850695	140.4911034	67.4790355	0.480593073	-1.057112241	9.76E-05	0.000197955	Down	0.718809743	0.435716176	0.676441352	1.680703623	1.865803822	1.606265287	GeneID:100514179,Genbank:XM_003130751.6	amyloid beta precursor protein binding family B member 1 interacting protein		GO:0002291,GO:0005829,GO:0005856,GO:0005886,GO:0005925,GO:0007165,GO:0030027,GO:0042101,GO:0045785	T cell activation via T cell receptor contact with antigen bound to MHC molecule on antigen presenting cell|cytosol|cytoskeleton|plasma membrane|focal adhesion|signal transduction|lamellipodium|T cell receptor complex|positive regulation of cell adhesion	ssc04015,ssc04611	Rap1 signaling pathway|Platelet activation
APBB2	9038.533665	12369.57514	5707.492189	0.461382397	-1.115965134	2.72E-129	6.33E-128	Down	17.86432065	18.84810991	19.58137464	55.62149586	55.01227301	54.52037626	GeneID:100514856,Genbank:XM_021101154.1	amyloid beta precursor protein binding family B member 2		GO:0001540,GO:0001764,GO:0005634,GO:0005737,GO:0006355,GO:0007050,GO:0007411,GO:0008134,GO:0016020,GO:0030027,GO:0030198,GO:0030308,GO:0030426,GO:0035556,GO:0043065,GO:0043066,GO:0045202	amyloid-beta binding|neuron migration|nucleus|cytoplasm|regulation of transcription, DNA-templated|cell cycle arrest|axon guidance|transcription factor binding|membrane|lamellipodium|extracellular matrix organization|negative regulation of cell growth|growth cone|intracellular signal transduction|positive regulation of apoptotic process|negative regulation of apoptotic process|synapse
APLP2	141521.391	193216.0064	89826.77569	0.464902756	-1.104999115	0	0	Down	607.6693248	585.6106187	605.037686	1747.217141	1725.636569	1761.729541	GeneID:100126835,Genbank:XM_021063158.1	amyloid beta precursor like protein 2		GO:0002576,GO:0003677,GO:0004867,GO:0005634,GO:0005788,GO:0005886,GO:0007186,GO:0008201,GO:0016020,GO:0016021,GO:0031092,GO:0042802,GO:0043687,GO:0044267,GO:0046914,GO:0070062	platelet degranulation|DNA binding|serine-type endopeptidase inhibitor activity|nucleus|endoplasmic reticulum lumen|plasma membrane|G-protein coupled receptor signaling pathway|heparin binding|membrane|integral component of membrane|platelet alpha granule membrane|identical protein binding|post-translational protein modification|cellular protein metabolic process|transition metal ion binding|extr…
APOB	51.93400514	72.18536452	31.68264577	0.438723843	-1.18861498	0.002619322	0.004580331	Down	0.060225186	0.029440569	0.072848239	0.177099472	0.142435913	0.181947469	GeneID:100523371,Genbank:NM_001315684.1	apolipoprotein B				ssc04975,ssc04977,ssc04979,ssc05417	Fat digestion and absorption|Vitamin digestion and absorption|Cholesterol metabolism|Lipid and atherosclerosis
AQP11	181.2065599	288.3827044	74.03041538	0.256629704	-1.962239926	4.18E-20	1.88E-19	Down	2.277795493	1.996624087	2.274476722	10.4098676	10.60659616	13.51644702	GeneID:100127151,Genbank:NM_001112682.1	aquaporin 11		GO:0005783,GO:0005829,GO:0005886,GO:0009986,GO:0015267,GO:0016021,GO:0030425,GO:0048388,GO:0051260,GO:0072014	endoplasmic reticulum|cytosol|plasma membrane|cell surface|channel activity|integral component of membrane|dendrite|endosomal lumen acidification|protein homooligomerization|proximal tubule development
AQP3	151.4785577	277.7977294	25.15938595	0.090630613	-3.463857753	2.25E-30	1.34E-29	Down	0.671103984	1.16228197	0.291483455	9.931387137	11.27359838	10.50717991	GeneID:100126235,Genbank:NM_001110172.1	aquaporin 3 (Gill blood group)		GO:0015267,GO:0016021	channel activity|integral component of membrane	ssc04962	Vasopressin-regulated water reabsorption
AQP6	41.79217009	70.65846092	12.92587927	0.183319286	-2.447569525	2.11E-07	5.27E-07	Down	0.20507871	0.060936869	0.146707994	1.149681696	1.089543399	0.80528232	GeneID:100145893,Genbank:XM_021090894.1	aquaporin 6		GO:0005253,GO:0005887,GO:0006810,GO:0006833,GO:0007588,GO:0015112,GO:0015250,GO:0016324,GO:0030658,GO:0034220,GO:0042476	anion channel activity|integral component of plasma membrane|transport|water transport|excretion|nitrate transmembrane transporter activity|water channel activity|apical plasma membrane|transport vesicle membrane|ion transmembrane transport|odontogenesis
AQP8	21.1130359	32.68712853	9.538943268	0.291968046	-1.776117613	0.002323008	0.004088537	Down	0.309100561	0.242881145	0.313256918	1.067324979	1.605698176	1.334515425	GeneID:100127152,Genbank:NM_001112683.1	aquaporin 8		GO:0005886,GO:0005887,GO:0006810,GO:0006833,GO:0015250,GO:0034220,GO:0045177,GO:0071320	plasma membrane|integral component of plasma membrane|transport|water transport|water channel activity|ion transmembrane transport|apical part of cell|cellular response to cAMP	ssc04976	Bile secretion
ARHGAP24	554.0952529	924.3072172	183.8832886	0.19909367	-2.328480744	8.83E-62	9.49E-61	Down	0.27069387	0.19901365	0.181983799	1.47146878	1.37264439	1.583483156	GeneID:100522450,Genbank:XM_021100782.1	Rho GTPase activating protein 24		GO:0001525,GO:0005096,GO:0005829,GO:0005856,GO:0005925,GO:0007165,GO:0030154,GO:0042995,GO:0051056	angiogenesis|GTPase activator activity|cytosol|cytoskeleton|focal adhesion|signal transduction|cell differentiation|cell projection|regulation of small GTPase mediated signal transduction
ARHGAP33	177.5637524	239.8668199	115.2606848	0.480406716	-1.057671776	1.78E-07	4.46E-07	Down	0.536196197	0.64672849	0.482411645	1.541646112	1.46504899	1.684448895	GeneID:100520910,Genbank:XM_021097107.1	Rho GTPase activating protein 33		GO:0005096,GO:0005829,GO:0005886,GO:0005938,GO:0007264,GO:0015031,GO:0015629,GO:0019901,GO:0035091,GO:0043234,GO:0051056	GTPase activator activity|cytosol|plasma membrane|cell cortex|small GTPase mediated signal transduction|protein transport|actin cytoskeleton|protein kinase binding|phosphatidylinositol binding|protein complex|regulation of small GTPase mediated signal transduction
ARHGEF16	2462.859899	3379.150259	1546.56954	0.457749044	-1.127371222	2.96E-53	2.84E-52	Down	10.38950268	9.317655107	8.338519422	28.77580772	26.07476168	28.03202345	GeneID:100625324,Genbank:XM_003356134.4	Rho guanine nucleotide exchange factor 16		GO:0005085,GO:0005089,GO:0005829,GO:0007186,GO:0017048,GO:0030165,GO:0030971,GO:0035023,GO:0043065,GO:0045296,GO:0051056,GO:0060326,GO:0090630,GO:1903078	guanyl-nucleotide exchange factor activity|Rho guanyl-nucleotide exchange factor activity|cytosol|G-protein coupled receptor signaling pathway|Rho GTPase binding|PDZ domain binding|receptor tyrosine kinase binding|regulation of Rho protein signal transduction|positive regulation of apoptotic process|cadherin binding|regulation of small GTPase mediated signal transduction|cell chemotaxis|activatio…
ARHGEF18	2361.286874	3219.293901	1503.279846	0.46697855	-1.098571813	2.91E-67	3.39E-66	Down	2.633094853	2.77282681	2.500962803	7.850690289	7.578675695	7.483302273	GeneID:100511004,Genbank:XM_021083927.1	Rho/Rac guanine nucleotide exchange factor 18		GO:0005085,GO:0005089,GO:0005829,GO:0005856,GO:0005886,GO:0007179,GO:0007186,GO:0007264,GO:0008360,GO:0016324,GO:0030036,GO:0030054,GO:0035023,GO:0043065,GO:0045177,GO:0051056,GO:0070062	guanyl-nucleotide exchange factor activity|Rho guanyl-nucleotide exchange factor activity|cytosol|cytoskeleton|plasma membrane|transforming growth factor beta receptor signaling pathway|G-protein coupled receptor signaling pathway|small GTPase mediated signal transduction|regulation of cell shape|apical plasma membrane|actin cytoskeleton organization|cell junction|regulation of Rho protein signal…	ssc04530	Tight junction
ARHGEF33	8.62409433	14.93498758	2.313201077	0.15437119	-2.695524561	0.011755374	0.018720446	Down	0	0.017248212	0.017302405	0.053057281	0.181409302	0.068040469	GeneID:100739092,Genbank:XM_021087591.1	Rho guanine nucleotide exchange factor 33		GO:0005089,GO:0035023	Rho guanyl-nucleotide exchange factor activity|regulation of Rho protein signal transduction
ARID1A	4491.370709	6051.198083	2931.543336	0.48444409	-1.045597922	1.84E-84	2.71E-83	Down	9.298489534	8.79468618	8.612596467	25.5777899	23.21996926	25.80336404	GeneID:100513359,Genbank:XM_021095630.1	AT-rich interaction domain 1A		GO:0000122,GO:0000790,GO:0001704,GO:0001843,GO:0003205,GO:0003408,GO:0003677,GO:0003713,GO:0005634,GO:0005654,GO:0006337,GO:0006338,GO:0006344,GO:0006351,GO:0006357,GO:0007566,GO:0016514,GO:0016569,GO:0016922,GO:0019827,GO:0030520,GO:0030521,GO:0030900,GO:0031491,GO:0042766,GO:0042921,GO:0043044,GO:0045893,GO:0048096,GO:0055007,GO:0060674,GO:0071564,GO:0071565,GO:1901998	negative regulation of transcription from RNA polymerase II promoter|nuclear chromatin|formation of primary germ layer|neural tube closure|cardiac chamber development|optic cup formation involved in camera-type eye development|DNA binding|transcription coactivator activity|nucleus|nucleoplasm|nucleosome disassembly|chromatin remodeling|maintenance of chromatin silencing|transcription, DNA-templat…	ssc04714,ssc05225	Thermogenesis|Hepatocellular carcinoma
ARL10	664.4619204	957.6112247	371.312616	0.387917699	-1.366177495	2.53E-34	1.67E-33	Down	2.534321759	2.127815682	2.113506112	8.24789512	7.895177759	7.485594372	GeneID:100624464,Genbank:XM_003354188.4	ADP ribosylation factor like GTPase 10		GO:0005525,GO:0005622,GO:0007264	GTP binding|intracellular|small GTPase mediated signal transduction
ARL4D	219.5901968	397.8679213	41.31247223	0.103676377	-3.269840883	1.45E-47	1.25E-46	Down	0.617960951	0.604169882	0.949506789	9.457643765	8.451351952	10.44688442	GeneID:100516931,Genbank:XM_003131378.4	ADP ribosylation factor like GTPase 4D		GO:0005525,GO:0005730,GO:0005737,GO:0005886,GO:0007264	GTP binding|nucleolus|cytoplasm|plasma membrane|small GTPase mediated signal transduction
ARL6	766.0582454	1080.193779	451.922712	0.418301222	-1.257385882	2.97E-35	2.01E-34	Down	4.529521174	4.867890046	4.391353228	15.46489143	13.86162425	15.28853982	GeneID:100624255,Genbank:XM_003358869.4	ADP ribosylation factor like GTPase 6		GO:0005525,GO:0005543,GO:0005737,GO:0005829,GO:0005879,GO:0005929,GO:0005930,GO:0006471,GO:0006612,GO:0007265,GO:0007420,GO:0008589,GO:0010842,GO:0016020,GO:0016055,GO:0030117,GO:0045444,GO:0046872,GO:0051258,GO:0060170,GO:0060271,GO:0061512,GO:0097499,GO:1903445	GTP binding|phospholipid binding|cytoplasm|cytosol|axonemal microtubule|cilium|axoneme|protein ADP-ribosylation|protein targeting to membrane|Ras protein signal transduction|brain development|regulation of smoothened signaling pathway|retina layer formation|membrane|Wnt signaling pathway|membrane coat|fat cell differentiation|metal ion binding|protein polymerization|ciliary membrane|cilium assemb…
ARMC9	415.8865468	561.396453	270.3766406	0.481604184	-1.05408017	6.22E-15	2.28E-14	Down	1.480227344	1.396126711	1.254016087	3.995143892	3.502009067	4.107520067	GeneID:100519629,Genbank:XM_021074827.1	armadillo repeat containing 9		GO:0070062	extracellular exosome
ARMCX4	12.41032969	20.65974559	4.160913789	0.202337051	-2.305167572	0.007178019	0.011781737	Down	0.021814976	0.006296876	0.006316661	0.112990746	0.082784811	0.034154748	GeneID:110257665,Genbank:XM_021079820.1	armadillo repeat containing, X-linked 4
ARSB	1071.972889	1556.480243	587.4655358	0.377487839	-1.405497927	4.15E-39	3.01E-38	Down	2.589215912	2.859029348	2.175905181	8.153391541	9.72578042	9.437704785	GeneID:102158016,Genbank:XM_021084478.1	arylsulfatase B		GO:0003943,GO:0005764,GO:0008152,GO:0009986,GO:0010632,GO:0010976,GO:0046872,GO:0061580	N-acetylgalactosamine-4-sulfatase activity|lysosome|metabolic process|cell surface|regulation of epithelial cell migration|positive regulation of neuron projection development|metal ion binding|colon epithelial cell migration	ssc00531,ssc04142	Glycosaminoglycan degradation|Lysosome
ARSG	258.0215387	483.5460931	32.4969843	0.067185899	-3.895697713	1.08E-14	3.91E-14	Down	0.134221835	0.051434715	0.211075858	2.776015399	2.793363547	2.425563358	GeneID:100521576,Genbank:XM_021066718.1	arylsulfatase G		GO:0004065,GO:0005615,GO:0005764,GO:0005783,GO:0006790,GO:0046872	arylsulfatase activity|extracellular space|lysosome|endoplasmic reticulum|sulfur compound metabolic process|metal ion binding	ssc04142	Lysosome
ARX	9.196764788	16.47047505	1.923054529	0.116271562	-3.104429811	0.002984219	0.005171621	Down	0.009659756	0	0.039158589	0.160104775	0.215545726	0.192485433	GeneID:100627139,Genbank:XM_021080129.1	aristaless related homeobox		GO:0000980,GO:0000981,GO:0001206,GO:0003682,GO:0005634,GO:0006351,GO:0007411,GO:0010628,GO:0021759,GO:0021800,GO:0021831,GO:0021846,GO:0021853,GO:0042127,GO:0044241,GO:0046622,GO:0072148	RNA polymerase II distal enhancer sequence-specific DNA binding|RNA polymerase II transcription factor activity, sequence-specific DNA binding|transcriptional repressor activity, RNA polymerase II distal enhancer sequence-specific binding|chromatin binding|nucleus|transcription, DNA-templated|axon guidance|positive regulation of gene expression|globus pallidus development|cerebral cortex tangenti…
ASAH2	736.6259948	1223.403499	249.8484908	0.204299778	-2.291240459	9.65E-83	1.38E-81	Down	0.429289542	0.418679474	0.378560471	2.469921327	3.009381517	2.640338213	GeneID:100157065,Genbank:XM_021072693.1	N-acylsphingosine amidohydrolase 2		GO:0005739,GO:0005886,GO:0006672,GO:0006915,GO:0007165,GO:0016021,GO:0017040	mitochondrion|plasma membrane|ceramide metabolic process|apoptotic process|signal transduction|integral component of membrane|ceramidase activity	ssc00600,ssc04071	Sphingolipid metabolism|Sphingolipid signaling pathway
ASB1	1763.853376	2406.26667	1121.440083	0.466014162	-1.101554297	3.59E-59	3.75E-58	Down	3.341231048	3.403052844	3.330987662	9.509443457	9.689107353	10.05806119	GeneID:100623561,Genbank:XM_021076279.1	ankyrin repeat and SOCS box containing 1		GO:0000151,GO:0016567,GO:0030539,GO:0035556,GO:0061630	ubiquitin ligase complex|protein ubiquitination|male genitalia development|intracellular signal transduction|ubiquitin protein ligase activity
ASB13	1161.66548	1563.937613	759.3933469	0.485609683	-1.042130905	2.28E-32	1.44E-31	Down	5.485518185	5.518184292	4.672329214	15.15320595	13.85768984	14.66773828	GeneID:100517911,Genbank:XM_013980331.2	ankyrin repeat and SOCS box containing 13		GO:0005829,GO:0016567,GO:0035556,GO:0043687	cytosol|protein ubiquitination|intracellular signal transduction|post-translational protein modification
ASB14	33.54903694	49.42042198	17.67765191	0.357367144	-1.484521094	0.016524935	0.025743197	Down	0.008806284	0.142347924	0.053548191	0.259989418	0.332181149	0.184252623	GeneID:110256252,Genbank:XM_021068998.1	ankyrin repeat and SOCS box containing 14		GO:0000151,GO:0004842,GO:0005634,GO:0005737,GO:0005829,GO:0031625,GO:0035556,GO:0043687	ubiquitin ligase complex|ubiquitin-protein transferase activity|nucleus|cytoplasm|cytosol|ubiquitin protein ligase binding|intracellular signal transduction|post-translational protein modification
ASB15	126.5638507	193.7523934	59.37530793	0.306701081	-1.705094843	7.27E-09	1.99E-08	Down	0.407308539	0.148594537	0.332521621	1.465038917	1.26831587	1.18361925	GeneID:100513190,Genbank:XM_021079195.1	ankyrin repeat and SOCS box containing 15		GO:0000151,GO:0004842,GO:0005634,GO:0005737,GO:0031625,GO:0035556	ubiquitin ligase complex|ubiquitin-protein transferase activity|nucleus|cytoplasm|ubiquitin protein ligase binding|intracellular signal transduction
ASB4	202.9992574	276.0311606	129.9673542	0.470623597	-1.087354437	1.93E-08	5.14E-08	Down	0.162763815	0.226748295	0.197942926	0.53066883	0.575274724	0.583797283	GeneID:100523325,Genbank:XM_003130156.5	ankyrin repeat and SOCS box containing 4		GO:0004842,GO:0005634,GO:0005737,GO:0005829,GO:0031462,GO:0031466,GO:0031625,GO:0035556,GO:0043687,GO:0051865,GO:0061630,GO:2001214	ubiquitin-protein transferase activity|nucleus|cytoplasm|cytosol|Cul2-RING ubiquitin ligase complex|Cul5-RING ubiquitin ligase complex|ubiquitin protein ligase binding|intracellular signal transduction|post-translational protein modification|protein autoubiquitination|ubiquitin protein ligase activity|positive regulation of vasculogenesis
ASF1B	625.4280369	852.009589	398.8464848	0.468106909	-1.095090035	1.29E-20	5.86E-20	Down	6.509891097	5.525837072	5.645221132	16.75471968	15.51012163	18.839424	GeneID:100192434,Genbank:NM_001137625.1	anti-silencing function 1B histone chaperone		GO:0000790,GO:0005654,GO:0006335,GO:0006336,GO:0006351,GO:0006355,GO:0007275,GO:0007283,GO:0016569,GO:0030154,GO:0042393,GO:0043234	nuclear chromatin|nucleoplasm|DNA replication-dependent nucleosome assembly|DNA replication-independent nucleosome assembly|transcription, DNA-templated|regulation of transcription, DNA-templated|multicellular organism development|spermatogenesis|covalent chromatin modification|cell differentiation|histone binding|protein complex
ATCAY	7.033217319	12.15990905	1.906525592	0.156922234	-2.671878317	0.015833662	0.02475611	Down	0.011994926	0.006059071	0.012156217	0.142893848	0.070099384	0.047803452	GeneID:100626830,Genbank:XM_005661343.3	ATCAY, caytaxin		GO:0005737,GO:0019894,GO:0030054,GO:0030424,GO:0030425,GO:0031175,GO:0031966,GO:0032880,GO:0043005,GO:0045202,GO:0048311,GO:0050699,GO:2000212	cytoplasm|kinesin binding|cell junction|axon|dendrite|neuron projection development|mitochondrial membrane|regulation of protein localization|neuron projection|synapse|mitochondrion distribution|WW domain binding|negative regulation of glutamate metabolic process
ATG10	179.4686881	254.4832728	104.4541034	0.410678154	-1.283919891	5.83E-10	1.70E-09	Down	0.907209344	0.817687226	0.730118308	2.312592958	3.014754687	2.75593797	GeneID:100462744,Genbank:XM_005661528.3	autophagy related 10		GO:0005622,GO:0005829,GO:0006497,GO:0006914,GO:0006983,GO:0015031,GO:0016236,GO:0016874,GO:0019777,GO:0031401,GO:0032446	intracellular|cytosol|protein lipidation|autophagy|ER overload response|protein transport|macroautophagy|ligase activity|Atg12 transferase activity|positive regulation of protein modification process|protein modification by small protein conjugation	ssc04136,ssc04140	Autophagy - other|Autophagy - animal
ATG9A	3954.883631	5698.678658	2211.088605	0.388027379	-1.365769643	1.79E-115	3.65E-114	Down	14.05744708	12.7101453	12.61342333	48.76389383	42.88358294	45.68513151	GeneID:100155182,Genbank:NM_001190275.1	autophagy related 9A		GO:0000407,GO:0000421,GO:0000422,GO:0005776,GO:0005802,GO:0015031,GO:0016021,GO:0031902,GO:0034497,GO:0044805,GO:0055037	phagophore assembly site|autophagosome membrane|autophagy of mitochondrion|autophagosome|trans-Golgi network|protein transport|integral component of membrane|late endosome membrane|protein localization to phagophore assembly site|late nucleophagy|recycling endosome	ssc04136,ssc04137,ssc04140	Autophagy - other|Mitophagy - animal|Autophagy - animal
ATL1	96.73009818	138.9255442	54.53465217	0.392803404	-1.348120662	1.95E-06	4.54E-06	Down	0.259758891	0.28342141	0.20533638	0.99561236	0.894271488	0.688420452	GeneID:100158193,Genbank:XM_021101558.1	atlastin GTPase 1		GO:0000137,GO:0000139,GO:0003924,GO:0005525,GO:0005783,GO:0005789,GO:0005794,GO:0007029,GO:0007409,GO:0016021,GO:0030424,GO:0042802,GO:0051260,GO:0071782,GO:0098826,GO:1990809	Golgi cis cisterna|Golgi membrane|GTPase activity|GTP binding|endoplasmic reticulum|endoplasmic reticulum membrane|Golgi apparatus|endoplasmic reticulum organization|axonogenesis|integral component of membrane|axon|identical protein binding|protein homooligomerization|endoplasmic reticulum tubular network|endoplasmic reticulum tubular network membrane|endoplasmic reticulum tubular network membran…
ATOH1	20.0242526	37.74551775	2.302987446	0.060823121	-4.039236334	2.71E-06	6.25E-06	Down	0	0.072358704	0	0.445165695	0.710301995	0.451945803	GeneID:100515497,Genbank:XM_003129319.4	atonal bHLH transcription factor 1	bHLH	GO:0000978,GO:0001077,GO:0001764,GO:0003677,GO:0005634,GO:0007219,GO:0007411,GO:0007420,GO:0021987,GO:0030154,GO:0030182,GO:0031490,GO:0042472,GO:0042491,GO:0042667,GO:0042668,GO:0043066,GO:0043565,GO:0045609,GO:0045664,GO:0045666,GO:0045944,GO:0046983,GO:0048839,GO:2000982	RNA polymerase II proximal promoter sequence-specific DNA binding|transcriptional activator activity, RNA polymerase II proximal promoter sequence-specific DNA binding|neuron migration|DNA binding|nucleus|Notch signaling pathway|axon guidance|brain development|cerebral cortex development|cell differentiation|neuron differentiation|chromatin DNA binding|inner ear morphogenesis|inner ear auditory r…
ATP10B	30.19805057	46.2118098	14.18429134	0.306730577	-1.704956105	0.001484202	0.002671219	Down	0.017935785	0.057380088	0.036353921	0.133154462	0.225518117	0.13402424	GeneID:100626997,Genbank:XM_021076903.1	ATPase phospholipid transporting 10B (putative)		GO:0000287,GO:0004012,GO:0005524,GO:0005783,GO:0005789,GO:0005886,GO:0016021,GO:0030659,GO:0045332	magnesium ion binding|phospholipid-translocating ATPase activity|ATP binding|endoplasmic reticulum|endoplasmic reticulum membrane|plasma membrane|integral component of membrane|cytoplasmic vesicle membrane|phospholipid translocation
ATP23	472.890451	634.1900271	311.5908749	0.491250074	-1.025470471	5.97E-14	2.10E-13	Down	4.060193327	4.187357431	3.357553679	10.58791306	9.467280764	11.91109763	GeneID:100737094,Genbank:XM_021091907.1	ATP23 metallopeptidase and ATP synthase assembly factor homolog		GO:0004222,GO:0004677,GO:0005829,GO:0005886,GO:0005958,GO:0006303,GO:0030054,GO:0043231,GO:0046872	metalloendopeptidase activity|DNA-dependent protein kinase activity|cytosol|plasma membrane|DNA-dependent protein kinase-DNA ligase 4 complex|double-strand break repair via nonhomologous end joining|cell junction|intracellular membrane-bounded organelle|metal ion binding
ATP6V1B1	2634.268559	4396.747905	871.7892126	0.198259005	-2.334541699	3.24E-283	2.12E-281	Down	6.866724214	7.192845111	6.739298682	49.11882553	44.70912848	48.16055706	GeneID:100523368,Genbank:XM_021087392.1	ATPase H+ transporting V1 subunit B1		GO:0001503,GO:0005524,GO:0005737,GO:0005902,GO:0006885,GO:0007588,GO:0007605,GO:0015078,GO:0015991,GO:0015992,GO:0016323,GO:0016324,GO:0016328,GO:0016471,GO:0016787,GO:0033180,GO:0042472,GO:0045851,GO:0046034,GO:0055074	ossification|ATP binding|cytoplasm|microvillus|regulation of pH|excretion|sensory perception of sound|hydrogen ion transmembrane transporter activity|ATP hydrolysis coupled proton transport|proton transport|basolateral plasma membrane|apical plasma membrane|lateral plasma membrane|vacuolar proton-transporting V-type ATPase complex|hydrolase activity|proton-transporting V-type ATPase, V1 domain|in…	ssc00190,ssc04145,ssc04150,ssc04721,ssc04966,ssc05165,ssc05323	Oxidative phosphorylation|Phagosome|mTOR signaling pathway|Synaptic vesicle cycle|Collecting duct acid secretion|Human papillomavirus infection|Rheumatoid arthritis
ATP8B4	64.10432954	109.8965118	18.31214726	0.166663073	-2.584993604	4.58E-12	1.49E-11	Down	0.032632917	0.050551139	0.022047813	0.277196589	0.286642296	0.290449839	GeneID:100154720,Genbank:XM_021095810.1	ATPase phospholipid transporting 8B4 (putative)		GO:0000287,GO:0004012,GO:0005524,GO:0005794,GO:0005886,GO:0007030,GO:0016021,GO:0035579,GO:0043312,GO:0070821	magnesium ion binding|phospholipid-translocating ATPase activity|ATP binding|Golgi apparatus|plasma membrane|Golgi organization|integral component of membrane|specific granule membrane|neutrophil degranulation|tertiary granule membrane
ATPAF1	2337.258709	3188.899784	1485.617634	0.465864675	-1.102017154	2.09E-55	2.08E-54	Down	10.41009488	9.114760441	9.45017395	27.93087096	26.17071392	30.05630879	GeneID:100524092,Genbank:XM_003482091.4	ATP synthase mitochondrial F1 complex assembly factor 1		GO:0005739,GO:0033615	mitochondrion|mitochondrial proton-transporting ATP synthase complex assembly
ATRN	14363.9061	24292.23069	4435.581513	0.18258936	-2.453325399	0	0	Down	10.5710078	10.08156098	10.1665627	77.85548784	69.87926114	80.73182746	GeneID:100101470,Genbank:XM_021077392.1	attractin
ATRNL1	316.9659746	515.0827573	118.8491919	0.230851494	-2.114963027	4.73E-35	3.19E-34	Down	0.377826584	0.322744773	0.264610579	1.769213834	1.7625243	2.123970974	GeneID:100157106,Genbank:XM_021074415.1	attractin like 1		GO:0007186,GO:0016021,GO:0030246	G-protein coupled receptor signaling pathway|integral component of membrane|carbohydrate binding
ATXN7L2	652.0751661	948.5547867	355.5955455	0.374896067	-1.415437404	6.15E-41	4.66E-40	Down	3.593840293	3.52959095	3.326435787	12.77068363	12.17719972	12.77057456	GeneID:100517342,Genbank:XM_021090075.1	ataxin 7 like 2
AVIL	3230.576188	4527.701293	1933.451083	0.427073665	-1.227443157	3.83E-83	5.51E-82	Down	6.501731754	5.552135558	6.229947339	18.70338898	19.85048999	19.3622021	GeneID:100624986,Genbank:XM_013992155.2	advillin		GO:0003779,GO:0005737,GO:0007010,GO:0007399,GO:0010976,GO:0015629,GO:0030424,GO:0042995,GO:0043005,GO:0051015,GO:0051693,GO:0060271	actin binding|cytoplasm|cytoskeleton organization|nervous system development|positive regulation of neuron projection development|actin cytoskeleton|axon|cell projection|neuron projection|actin filament binding|actin filament capping|cilium assembly
B3GNT3	1028.588413	1466.983954	590.192871	0.402409052	-1.313265338	4.65E-50	4.23E-49	Down	5.476905352	4.997045873	5.13451354	17.09319517	18.20337317	17.17840206	GeneID:100518473,Genbank:XM_003123499.4	UDP-GlcNAc:betaGal beta-1,3-N-acetylglucosaminyltransferase 3				ssc00512,ssc00601	Mucin type O-glycan biosynthesis|Glycosphingolipid biosynthesis - lacto and neolacto series
B3GNT4	61.19776203	97.92505423	24.47046983	0.249831547	-2.00097243	4.88E-07	1.19E-06	Down	0.134124564	0.307138641	0.135928086	1.231932292	1.111621349	0.783973608	GeneID:100736645,Genbank:XM_021072983.1	UDP-GlcNAc:betaGal beta-1,3-N-acetylglucosaminyltransferase 4		GO:0000139,GO:0008499,GO:0008532,GO:0016021,GO:0016266,GO:0018146,GO:0030311	Golgi membrane|UDP-galactose:beta-N-acetylglucosamine beta-1,3-galactosyltransferase activity|N-acetyllactosaminide beta-1,3-N-acetylglucosaminyltransferase activity|integral component of membrane|O-glycan processing|keratan sulfate biosynthetic process|poly-N-acetyllactosamine biosynthetic process	ssc00601	Glycosphingolipid biosynthesis - lacto and neolacto series
B3GNT6	21.68568205	31.18157079	12.18979332	0.390772504	-1.355599136	0.027914666	0.041895033	Down	0.048321979	0.052886557	0.028566852	0.216912681	0.06846008	0.164493608	GeneID:100524328,Genbank:XM_021062552.1	UDP-GlcNAc:betaGal beta-1,3-N-acetylglucosaminyltransferase 6				ssc00512	Mucin type O-glycan biosynthesis
BAALC	134.2431639	202.9429774	65.54335036	0.323105892	-1.629921035	1.06E-10	3.21E-10	Down	4.620825996	2.498522936	4.155302954	15.03433641	15.62872892	16.53496017	GeneID:100170128,Genbank:NM_001129969.1	brain and acute leukemia, cytoplasmic		GO:0005737,GO:0014069,GO:0030054,GO:0043005,GO:0045121,GO:0045211	cytoplasm|postsynaptic density|cell junction|neuron projection|membrane raft|postsynaptic membrane
BACE1	1057.839716	1654.073223	461.6062079	0.279179703	-1.840734039	1.09E-84	1.61E-83	Down	1.899562902	1.670774435	1.511376762	8.475170709	7.936391428	8.213652736	GeneID:100511707,Genbank:XM_021102012.1	beta-secretase 1		GO:0001540,GO:0004190,GO:0005768,GO:0005771,GO:0005783,GO:0005794,GO:0005802,GO:0005887,GO:0006508,GO:0006509,GO:0009986,GO:0019899,GO:0030163,GO:0030424,GO:0030659,GO:0045121,GO:0050435,GO:0050804	amyloid-beta binding|aspartic-type endopeptidase activity|endosome|multivesicular body|endoplasmic reticulum|Golgi apparatus|trans-Golgi network|integral component of plasma membrane|proteolysis|membrane protein ectodomain proteolysis|cell surface|enzyme binding|protein catabolic process|axon|cytoplasmic vesicle membrane|membrane raft|amyloid-beta metabolic process|modulation of chemical synaptic…	ssc05010	Alzheimer disease
BBOF1	33.01294334	53.74323504	12.28265163	0.227974541	-2.133055376	7.41E-05	0.000151861	Down	0.083038529	0.059922523	0.240443189	0.6512918	0.70586815	0.921887476	GeneID:100152098,Genbank:XM_001929154.4	basal body orientation factor 1		GO:0005737,GO:0036064,GO:0044458	cytoplasm|ciliary basal body|motile cilium assembly
BBS1	202.9630974	289.8302504	116.0959444	0.400468439	-1.320239546	8.00E-12	2.58E-11	Down	0.716340996	0.768464438	0.778363188	2.945282358	2.314856325	2.39129491	GeneID:100627390,Genbank:XM_003353757.4	Bardet-Biedl syndrome 1
BBS10	125.4594642	188.636156	62.2827724	0.330096403	-1.599040677	9.37E-11	2.85E-10	Down	0.17371079	0.186024925	0.211255935	0.669403332	0.874901358	0.796134298	GeneID:100737698,Genbank:XM_003481665.4	Bardet-Biedl syndrome 10		GO:0005524,GO:0005929	ATP binding|cilium
BCAM	7901.325695	11700.62198	4102.029407	0.350603978	-1.512085729	2.21E-240	1.14E-238	Down	34.69102031	30.96740138	32.88986624	129.1790165	124.8974818	126.237739	GeneID:100738241,Genbank:XM_003481884.4	basal cell adhesion molecule (Lutheran blood group)		GO:0005055,GO:0005886,GO:0007160,GO:0008022,GO:0009986,GO:0016021,GO:0031012,GO:0043236	laminin receptor activity|plasma membrane|cell-matrix adhesion|protein C-terminus binding|cell surface|integral component of membrane|extracellular matrix|laminin binding
BCAS3	452.6306099	684.9298428	220.3313771	0.321771798	-1.635890209	3.55E-31	2.17E-30	Down	1.680774803	1.192401669	1.476258799	5.896578933	5.921337171	6.467679544	GeneID:100620226,Genbank:XM_021068160.1	BCAS3, microtubule associated cell migration factor
BCHE	1647.994754	2489.480296	806.5092125	0.324081706	-1.62557051	1.79E-88	2.79E-87	Down	2.774485971	2.418537008	2.18071759	10.41052032	10.14544732	10.2196158	GeneID:100624138,Genbank:XM_021069753.1	butyrylcholinesterase		GO:0003990,GO:0004104,GO:0005576,GO:0005641,GO:0005783,GO:0042802,GO:0052689	acetylcholinesterase activity|cholinesterase activity|extracellular region|nuclear envelope lumen|endoplasmic reticulum|identical protein binding|carboxylic ester hydrolase activity
BCL2L11	914.6892062	1242.086798	587.2916144	0.472698757	-1.081007024	5.72E-28	3.22E-27	Down	2.278291269	2.747992839	2.666080799	7.219079137	7.431243749	7.378483154	GeneID:396632,Genbank:XM_021085830.1	BCL2 like 11		GO:0001701,GO:0001776,GO:0001782,GO:0001783,GO:0001822,GO:0002260,GO:0002262,GO:0005737,GO:0005739,GO:0005829,GO:0006919,GO:0007160,GO:0007283,GO:0007420,GO:0008017,GO:0008584,GO:0008630,GO:0009791,GO:0019898,GO:0019901,GO:0030879,GO:0032464,GO:0034976,GO:0035148,GO:0042475,GO:0042981,GO:0043029,GO:0043065,GO:0043231,GO:0043280,GO:0043525,GO:0043583,GO:0045787,GO:0046620,GO:0046982,GO:0048066,GO:…	in utero embryonic development|leukocyte homeostasis|B cell homeostasis|B cell apoptotic process|kidney development|lymphocyte homeostasis|myeloid cell homeostasis|cytoplasm|mitochondrion|cytosol|activation of cysteine-type endopeptidase activity involved in apoptotic process|cell-matrix adhesion|spermatogenesis|brain development|microtubule binding|male gonad development|intrinsic apoptotic sign…	ssc01521,ssc04068,ssc04151,ssc04210,ssc04215,ssc04932,ssc05169,ssc05200,ssc05206,ssc05210	EGFR tyrosine kinase inhibitor resistance|FoxO signaling pathway|PI3K-Akt signaling pathway|Apoptosis|Apoptosis - multiple species|Non-alcoholic fatty liver disease|Epstein-Barr virus infection|Pathways in cancer|MicroRNAs in cancer|Colorectal cancer
BCL7A	761.4110568	1224.213281	298.6088323	0.243876983	-2.03577449	5.95E-79	8.16E-78	Down	1.538881115	1.634891294	1.640028066	8.230002372	9.278857816	9.199368738	GeneID:100736875,Genbank:XM_003483424.4	BCL tumor suppressor 7A		GO:0045892	negative regulation of transcription, DNA-templated
BEND6	158.6585982	225.747624	91.56957241	0.405779908	-1.301230663	1.03E-09	2.97E-09	Down	0.853293037	0.701675428	0.844656082	2.795675685	2.793827435	2.412077644	GeneID:100153820,Genbank:XM_001925201.6	BEN domain containing 6		GO:0001106,GO:0003682,GO:0005634,GO:0006351,GO:0045666,GO:0045746	RNA polymerase II transcription corepressor activity|chromatin binding|nucleus|transcription, DNA-templated|positive regulation of neuron differentiation|negative regulation of Notch signaling pathway
BEX3	41.8184253	58.60140572	25.03544488	0.42805914	-1.224117963	0.026138517	0.039447625	Down	1.147408932	1.086745825	0.145354712	2.600066301	3.428978094	1.464717301	GeneID:100513514,Genbank:NM_001244828.1	brain expressed X-linked 3		GO:0005123,GO:0005634,GO:0005829,GO:0008625,GO:0042802,GO:0046872	death receptor binding|nucleus|cytosol|extrinsic apoptotic signaling pathway via death domain receptors|identical protein binding|metal ion binding	ssc04722	Neurotrophin signaling pathway
BHMT	4.570048759	8.372435036	0.767662482	0.091376944	-3.452025997	0.025595453	0.03868091	Down	0	0.023634604	0	0.181756203	0.087002522	0.081579229	GeneID:397371,Genbank:NM_001200042.1	betaine--homocysteine S-methyltransferase		GO:0005829,GO:0006579,GO:0008270,GO:0047150,GO:0070062,GO:0071267	cytosol|amino-acid betaine catabolic process|zinc ion binding|betaine-homocysteine S-methyltransferase activity|extracellular exosome|L-methionine salvage	ssc00260,ssc00270	Glycine, serine and threonine metabolism|Cysteine and methionine metabolism
BICC1	11582.26092	16351.21121	6813.310622	0.416703574	-1.262906622	3.35E-217	1.47E-215	Down	27.60127451	25.93019931	27.05104865	87.27968269	88.71697423	85.64988648	GeneID:100154253,Genbank:XM_021072798.1	BicC family RNA binding protein 1		GO:0003723,GO:0005737,GO:0007368,GO:0007507,GO:0090090	RNA binding|cytoplasm|determination of left/right symmetry|heart development|negative regulation of canonical Wnt signaling pathway
BMPR1B	1281.590002	1866.351437	696.8285665	0.373313535	-1.421540277	1.22E-67	1.44E-66	Down	0.516508246	0.517619367	0.493998754	1.851174148	1.729405754	1.959161689	GeneID:396691,Genbank:XM_021100423.1	bone morphogenetic protein receptor type 1B		GO:0001501,GO:0001502,GO:0001550,GO:0001654,GO:0002062,GO:0002063,GO:0004674,GO:0004675,GO:0004702,GO:0005024,GO:0005025,GO:0005524,GO:0005886,GO:0006468,GO:0006703,GO:0006954,GO:0007178,GO:0007179,GO:0009953,GO:0016021,GO:0030154,GO:0030166,GO:0030425,GO:0030501,GO:0030509,GO:0031290,GO:0032332,GO:0035108,GO:0042698,GO:0043010,GO:0043025,GO:0045597,GO:0045669,GO:0045944,GO:0046332,GO:0046872,GO:…	skeletal system development|cartilage condensation|ovarian cumulus expansion|eye development|chondrocyte differentiation|chondrocyte development|protein serine/threonine kinase activity|transmembrane receptor protein serine/threonine kinase activity|signal transducer, downstream of receptor, with serine/threonine kinase activity|transforming growth factor beta-activated receptor activity|transfor…	ssc04060,ssc04350,ssc04360,ssc04390,ssc04550,ssc05418	Cytokine-cytokine receptor interaction|TGF-beta signaling pathway|Axon guidance|Hippo signaling pathway|Signaling pathways regulating pluripotency of stem cells|Fluid shear stress and atherosclerosis
BMX	345.3379389	650.5649798	40.11089792	0.061602573	-4.020865576	1.17E-90	1.86E-89	Down	0.243199597	0.253143224	0.283813719	5.328714696	5.340565416	6.468841739	GeneID:100516528,Genbank:XM_021080136.1	BMX non-receptor tyrosine kinase		GO:0001865,GO:0004713,GO:0004715,GO:0004871,GO:0005524,GO:0005654,GO:0005829,GO:0005886,GO:0006468,GO:0006661,GO:0007155,GO:0007165,GO:0007169,GO:0007498,GO:0031234,GO:0032587,GO:0035556,GO:0038083,GO:0042127,GO:0045087,GO:0046777,GO:0046872,GO:0097194	NK T cell differentiation|protein tyrosine kinase activity|non-membrane spanning protein tyrosine kinase activity|signal transducer activity|ATP binding|nucleoplasm|cytosol|plasma membrane|protein phosphorylation|phosphatidylinositol biosynthetic process|cell adhesion|signal transduction|transmembrane receptor protein tyrosine kinase signaling pathway|mesoderm development|extrinsic component of c…
BOK	439.8692194	700.2763961	179.4620427	0.256386809	-1.963606058	1.43E-40	1.07E-39	Down	0.954888703	0.644824238	0.784369598	4.149307398	3.978408557	4.451461504	GeneID:110257143,Genbank:XM_021076030.1	BOK, BCL2 family apoptosis regulator		GO:0001836,GO:0005102,GO:0005634,GO:0005640,GO:0005737,GO:0005739,GO:0005741,GO:0005743,GO:0005783,GO:0005789,GO:0005794,GO:0006915,GO:0006919,GO:0006921,GO:0007420,GO:0008283,GO:0008584,GO:0008630,GO:0008635,GO:0010506,GO:0016020,GO:0016021,GO:0031625,GO:0031901,GO:0031966,GO:0032588,GO:0033106,GO:0042803,GO:0043065,GO:0043524,GO:0046982,GO:0046983,GO:0048709,GO:0051259,GO:0051400,GO:0051402,GO:…	release of cytochrome c from mitochondria|receptor binding|nucleus|nuclear outer membrane|cytoplasm|mitochondrion|mitochondrial outer membrane|mitochondrial inner membrane|endoplasmic reticulum|endoplasmic reticulum membrane|Golgi apparatus|apoptotic process|activation of cysteine-type endopeptidase activity involved in apoptotic process|cellular component disassembly involved in execution phase …	ssc04215	Apoptosis - multiple species
BORCS7	717.2066634	1070.991902	363.4214245	0.339324605	-1.559262047	1.03E-51	9.69E-51	Down	1.226020113	1.262206904	1.246450398	4.79791044	5.115766266	4.979133507	GeneID:100157047,Genbank:XM_013990481.2	BLOC-1 related complex subunit 7		GO:0005765,GO:0099078	lysosomal membrane|BORC complex
BPGM	9232.090598	12623.91601	5840.265192	0.462592326	-1.112186763	2.43E-128	5.61E-127	Down	50.04814632	51.11033303	50.94104271	150.8447808	138.6914854	155.5483047	GeneID:106506774,Genbank:XM_021079176.1	bisphosphoglycerate mutase		GO:0004082,GO:0004619,GO:0006096,GO:0016787	bisphosphoglycerate mutase activity|phosphoglycerate mutase activity|glycolytic process|hydrolase activity	ssc00010,ssc00260	Glycolysis / Gluconeogenesis|Glycine, serine and threonine metabolism
BPI	131.2712642	183.2913956	79.25113285	0.43202683	-1.210807185	1.77E-06	4.13E-06	Down	0.666144116	0.787267809	1.171874302	2.916476486	2.711079902	2.604697948	GeneID:100286800,Genbank:XM_013985355.2	bactericidal/permeability-increasing protein		GO:0001530,GO:0005615,GO:0006955,GO:0016020,GO:0050829	lipopolysaccharide binding|extracellular space|immune response|membrane|defense response to Gram-negative bacterium
BRI3BP	1692.025315	2462.396255	921.6543754	0.374321663	-1.417649553	2.29E-69	2.74E-68	Down	4.009646891	3.755558186	3.35544787	13.01428572	12.72810813	14.45086396	GeneID:100155348,Genbank:XM_001924273.7	BRI3 binding protein		GO:0005739,GO:0005741,GO:0016021	mitochondrion|mitochondrial outer membrane|integral component of membrane
BRINP3	173.5907546	234.0902797	113.0912295	0.483161478	-1.049422661	1.98E-06	4.60E-06	Down	0.689751043	0.531194979	0.469837054	1.639867282	1.285583417	1.808170062	GeneID:100512672,Genbank:XM_013980016.2	BMP/retinoic acid inducible neural specific 3		GO:0005576,GO:0005739,GO:0005783,GO:0007050,GO:0030425,GO:0043025,GO:0045666,GO:0045930,GO:0071300	extracellular region|mitochondrion|endoplasmic reticulum|cell cycle arrest|dendrite|neuronal cell body|positive regulation of neuron differentiation|negative regulation of mitotic cell cycle|cellular response to retinoic acid
BST1	2956.315658	4514.030924	1398.600392	0.309822855	-1.690484521	2.85E-183	9.92E-182	Down	15.08184879	16.09305678	14.85516264	68.45845128	66.26034123	66.33989844	GeneID:100625942,Genbank:XM_003356861.5	bone marrow stromal cell antigen 1		GO:0001931,GO:0001952,GO:0002691,GO:0003953,GO:0005576,GO:0005886,GO:0006501,GO:0006959,GO:0007165,GO:0008284,GO:0016740,GO:0016849,GO:0019674,GO:0019898,GO:0030890,GO:0031225,GO:0032956,GO:0035579,GO:0043312,GO:0050135,GO:0050727,GO:0050730,GO:0050848,GO:0061809,GO:0061811,GO:0061812,GO:0070062,GO:0090022,GO:0090322,GO:2001044	uropod|regulation of cell-matrix adhesion|regulation of cellular extravasation|NAD+ nucleosidase activity|extracellular region|plasma membrane|C-terminal protein lipidation|humoral immune response|signal transduction|positive regulation of cell proliferation|transferase activity|phosphorus-oxygen lyase activity|NAD metabolic process|extrinsic component of membrane|positive regulation of B cell pr…	ssc00760,ssc04970,ssc04972	Nicotinate and nicotinamide metabolism|Salivary secretion|Pancreatic secretion
BTD	2239.346361	3148.414319	1330.278404	0.422487133	-1.243020691	4.84E-87	7.36E-86	Down	4.97990145	5.262319672	4.928680984	16.49615441	15.72749293	16.37373694	GeneID:100737057,Genbank:XM_013981377.2	biotinidase		GO:0005615,GO:0006768,GO:0007417,GO:0016810,GO:0047708	extracellular space|biotin metabolic process|central nervous system development|hydrolase activity, acting on carbon-nitrogen (but not peptide) bonds|biotinidase activity	ssc00780,ssc04977	Biotin metabolism|Vitamin digestion and absorption
C10H1orf115	960.3329974	1700.381478	220.2845167	0.129429543	-2.949761141	1.56E-141	4.02E-140	Down	1.634421811	1.958890312	2.304555484	19.26557063	20.55962186	21.85721109	GeneID:100516689,Genbank:XM_003130507.4	chromosome 10 C1orf115 homolog		GO:0016021	integral component of membrane
C12H17orf97	181.339966	282.3824814	80.29745072	0.284549412	-1.813248896	2.75E-16	1.06E-15	Down	2.879387945	2.165563651	1.750863582	10.63851082	9.518525048	12.14463187	GeneID:100524395,Genbank:XM_013980200.2	chromosome 12 C17orf97 homolog		GO:0016598	protein arginylation
C13H3orf33	128.3479125	185.3376745	71.35815051	0.384915981	-1.377384524	4.40E-09	1.22E-08	Down	1.23597678	1.327954035	1.133301582	4.532029832	3.835672674	4.632546794	GeneID:100625570,Genbank:XM_003358621.4	chromosome 13 C3orf33 homolog		GO:0005615,GO:0016021,GO:0051090,GO:0070373	extracellular space|integral component of membrane|regulation of DNA binding transcription factor activity|negative regulation of ERK1 and ERK2 cascade
C14H10orf62	226.339877	388.1727405	64.50701349	0.166151447	-2.589429234	3.43E-41	2.61E-40	Down	0.196762317	0.209432651	0.192286386	1.685206114	1.526972311	1.662835229	GeneID:100152762,Genbank:XM_021074392.1	chromosome 14 C10orf62 homolog
C14H10orf76	788.3451954	1188.200464	388.4899273	0.326907089	-1.613047432	3.36E-53	3.22E-52	Down	1.920810454	1.963040775	1.828147795	8.397401632	7.093140329	8.159805276	GeneID:100156620,Genbank:XM_021072731.1	chromosome 14 C10orf76 homolog		GO:0016021	integral component of membrane
C15H2orf54	307.9899511	502.2000177	113.7798844	0.226527624	-2.142241103	1.64E-31	1.01E-30	Down	1.225183696	0.825179495	1.454513975	7.324916332	6.769529818	6.847450651	GeneID:100517432,Genbank:XM_021075715.1	chromosome 15 C2orf54 homolog
C15H2orf66	10.02527646	18.89565465	1.154898267	0.06069935	-4.042175123	0.000356453	0.000683717	Down	0	0.041258975	0.020694305	0.465361846	0.325458164	0.589996809	GeneID:100151853,Genbank:XM_013982266.2	chromosome 15 C2orf66 homolog		GO:0005576	extracellular region
C15H2orf72	210.502869	403.8815469	17.12419112	0.042495572	-4.556543658	8.41E-56	8.43E-55	Down	0.25721921	0.351577272	0.076669982	7.225593714	7.877792029	6.723432412	GeneID:100736598,Genbank:XM_005657589.3	chromosome 15 C2orf72 homolog
C17H20orf194	3497.319505	5263.84316	1730.79585	0.328782006	-1.604796752	6.55E-177	2.19E-175	Down	4.970948359	5.002356182	4.847189447	19.75787581	19.74266024	21.500416	GeneID:100522907,Genbank:XM_021078124.1	chromosome 17 C20orf194 homolog
C18H7orf49	343.2303837	467.9523876	218.5083799	0.466993153	-1.098526699	1.54E-13	5.32E-13	Down	2.615689877	2.539935566	2.174736347	7.694723735	6.449126282	7.097143706	GeneID:100523873,Genbank:XM_013985607.2	chromosome 18 C7orf49 homolog		GO:0005634,GO:0005737,GO:0006303,GO:2001033	nucleus|cytoplasm|double-strand break repair via nonhomologous end joining|negative regulation of double-strand break repair via nonhomologous end joining
C1H9orf135	124.0374942	175.0507627	73.02422563	0.416855581	-1.262380446	1.21E-06	2.88E-06	Down	0.77975219	1.136195333	0.972599654	3.83679281	2.533403331	3.017910359	GeneID:100514445,Genbank:XM_021064725.1	chromosome 1 C9orf135 homolog		GO:0005737,GO:0005886,GO:0016021	cytoplasm|plasma membrane|integral component of membrane
C1H9orf66	3.0481569	6.096313801	0	0.034564906	-4.854548168	0.013402939	0.02119356	Down	0	0	0	0.443216877	0.113655934	0.026642801	GeneID:110259607,Genbank:XM_021085085.1	chromosome 1 C9orf66 homolog
C1QTNF4	37.91478293	56.29349383	19.53607203	0.346630478	-1.528529585	0.000663609	0.00124281	Down	0.05630247	0.136513993	0.097001231	0.373272124	0.388861332	0.370231265	GeneID:100511621,Genbank:XM_003122804.4	C1q and TNF related 4		GO:0005125,GO:0005615	cytokine activity|extracellular space
C1QTNF6	625.1245809	845.9267746	404.3223873	0.477752047	-1.065666039	9.74E-18	3.99E-17	Down	9.56538714	9.196936191	10.24480521	28.26257552	23.18618981	30.75671344	GeneID:100217379,Genbank:NM_001142830.1	C1q and TNF related 6		GO:0005581,GO:0005615,GO:0042802,GO:0051259,GO:0070208	collagen trimer|extracellular space|identical protein binding|protein oligomerization|protein heterotrimerization
C2CD5	1585.836311	2147.557968	1024.114655	0.476961168	-1.068056281	2.57E-49	2.30E-48	Down	5.453013408	5.135242928	4.811029104	14.57597643	14.55193119	14.55222547	GeneID:100521725,Genbank:XM_021092231.1	C2 calcium dependent domain containing 5		GO:0005509,GO:0005544,GO:0005815,GO:0005829,GO:0005886,GO:0005938,GO:0006906,GO:0010828,GO:0030659,GO:0031340,GO:0032587,GO:0032869,GO:0038028,GO:0065002,GO:0072659,GO:0090314,GO:2001275	calcium ion binding|calcium-dependent phospholipid binding|microtubule organizing center|cytosol|plasma membrane|cell cortex|vesicle fusion|positive regulation of glucose transport|cytoplasmic vesicle membrane|positive regulation of vesicle fusion|ruffle membrane|cellular response to insulin stimulus|insulin receptor signaling pathway via phosphatidylinositol 3-kinase|intracellular protein transm…
C2H11orf49	355.3142452	506.2180395	204.4104508	0.404007598	-1.307545669	1.62E-15	6.08E-15	Down	3.254102814	2.498522936	2.066658612	8.554664761	8.190867763	9.423846581	GeneID:100513582,Genbank:NM_001244835.1	chromosome 2 C11orf49 homolog
C2H11orf96	8.555665519	14.41380494	2.697526099	0.186343917	-2.423960367	0.020334425	0.031209195	Down	0.01761801	0	0.107129478	0.328509172	0.280803212	0.298405956	GeneID:110259563,Genbank:XM_021085053.1	chromosome 2 C11orf96 homolog
C2H19orf57	52.84868044	75.61373883	30.08362204	0.398382067	-1.327775387	0.000357703	0.000685944	Down	0.22749602	0.153221963	0.167676416	0.678424624	0.688559809	0.494531621	GeneID:100513071,Genbank:XM_021083707.1	chromosome 2 C19orf57 homolog		GO:0007275	multicellular organism development
C3H16orf71	74.45506905	106.9272538	41.98288429	0.392722079	-1.348419387	2.58E-05	5.52E-05	Down	0.352437084	0.51314162	0.2836399	1.310028211	1.409829539	1.239326213	GeneID:100525811,Genbank:XM_013995684.2	chromosome 3 C16orf71 homolog
C3H16orf89	5.947590647	11.89518129	0	0.017715847	-5.818815709	0.000195929	0.000386261	Down	0	0	0	0.295457387	0.235714447	0.142085065	GeneID:100624690,Genbank:XM_013995669.2	chromosome 3 C16orf89 homolog		GO:0005829,GO:0016020,GO:0042803,GO:0070062	cytosol|membrane|protein homodimerization activity|extracellular exosome
C3H16orf96	128.3064843	172.553796	84.0591726	0.486857951	-1.03842719	0.000127419	0.000255799	Down	0.396458724	0.332835866	0.509310954	1.486588908	0.842523315	1.118246105	GeneID:100738369,Genbank:XM_021086691.1	chromosome 3 C16orf96 homolog
C4H8orf34	116.4834599	166.0339133	66.93300636	0.403005215	-1.311129588	1.18E-06	2.81E-06	Down	0.444294586	0.466812889	0.657392514	1.426759752	2.096080437	1.744090232	GeneID:100524083,Genbank:XM_021090806.1	chromosome 4 C8orf34 homolog
C4H8orf37	1126.473364	1524.237426	728.709302	0.478175954	-1.064386512	1.95E-32	1.23E-31	Down	6.98924886	5.644874722	6.238806203	17.51653529	17.73820115	18.13654613	GeneID:100153417,Genbank:XM_001924281.4	chromosome 4 C8orf37 homolog		GO:0005737,GO:0005829,GO:0005886,GO:0030054,GO:0097546	cytoplasm|cytosol|plasma membrane|cell junction|ciliary base
C5	288.4588194	513.346488	63.57115087	0.124012385	-3.01144389	1.44E-47	1.24E-46	Down	0.347570159	0.33541782	0.189265326	2.901880835	3.665584862	2.94090945	GeneID:414437,Genbank:XM_021083557.1	complement C5				ssc04080,ssc04610,ssc04613,ssc04936,ssc05020,ssc05133,ssc05150,ssc05168,ssc05171,ssc05322	Neuroactive ligand-receptor interaction|Complement and coagulation cascades|Neutrophil extracellular trap formation|Alcoholic liver disease|Prion disease|Pertussis|Staphylococcus aureus infection|Herpes simplex virus 1 infection|Coronavirus disease - COVID-19|Systemic lupus erythematosus
C6H19orf12	276.5053881	428.6939722	124.3168039	0.289837258	-1.786685034	5.44E-22	2.59E-21	Down	0.721451948	1.1019714	0.99227912	4.697644861	4.553890913	3.902066563	GeneID:102159538,Genbank:XM_021094253.1	chromosome 6 C19orf12 homolog		GO:0005739,GO:0005783,GO:0005829,GO:0016021,GO:0031966	mitochondrion|endoplasmic reticulum|cytosol|integral component of membrane|mitochondrial membrane
C6H1orf210	1752.54136	2742.044238	763.0384825	0.278323224	-1.845166801	9.26E-132	2.23E-130	Down	8.151189547	7.648388746	7.601814632	35.83212116	39.81409045	38.09581925	GeneID:100519374,Genbank:XM_003128075.4	chromosome 6 C1orf210 homolog		GO:0005769,GO:0005886,GO:0016021,GO:0055037	early endosome|plasma membrane|integral component of membrane|recycling endosome
C6H1orf228	33.88255866	49.40920479	18.35591254	0.371031359	-1.430386967	0.001795875	0.003205172	Down	0.089924103	0.090847837	0.130190397	0.412532247	0.300299569	0.422370639	GeneID:102160408,Genbank:XM_021096782.1	chromosome 6 C1orf228 homolog
C7H14orf93	227.2076196	316.1794906	138.2357485	0.43702723	-1.19420492	3.27E-11	1.02E-10	Down	0.462300852	0.459133682	0.508222084	1.623382321	1.298826777	1.506717032	GeneID:100626253,Genbank:XM_021099247.1	chromosome 7 C14orf93 homolog		GO:0003723,GO:0005576	RNA binding|extracellular region
C7H15orf59	23.85861188	36.64877704	11.06844671	0.302024779	-1.727261177	0.00221148	0.003900682	Down	0.049803899	0.022870683	0.05965061	0.164156028	0.216489643	0.212016774	GeneID:100156505,Genbank:XM_001928612.5	chromosome 7 C15orf59 homolog
C7H6orf52	68.50323796	101.8110299	35.19544604	0.345383977	-1.533726939	2.11E-06	4.91E-06	Down	0.662928852	0.803686448	0.994327644	3.213889263	3.183899194	3.249628616	GeneID:100270682,Genbank:XM_021098146.1	chromosome 7 C6orf52 homolog
C7H6orf89	1580.848426	2126.008374	1035.688477	0.487031266	-1.037913701	1.28E-30	7.69E-30	Down	3.112955621	3.201975386	3.971175006	9.522066583	9.455159191	9.61958853	GeneID:100156227,Genbank:XM_021098652.1	chromosome 7 C6orf89 homolog		GO:0000139,GO:0005737,GO:0005886,GO:0016021,GO:0030496,GO:0042060,GO:0045787,GO:0050673,GO:1901727	Golgi membrane|cytoplasm|plasma membrane|integral component of membrane|midbody|wound healing|positive regulation of cell cycle|epithelial cell proliferation|positive regulation of histone deacetylase activity
C8H4orf33	102.041021	163.9380861	40.14395579	0.244764002	-2.030536701	5.66E-12	1.83E-11	Down	0.513471331	0.53547964	0.705025254	4.032185496	3.097569984	2.574428361	GeneID:100515496,Genbank:XM_003129192.4	chromosome 8 C4orf33 homolog
C9H11orf52	345.0996072	550.939137	139.2600774	0.252554881	-1.985331171	4.24E-32	2.66E-31	Down	1.202275017	1.360380266	1.852031153	8.294614114	7.63939489	7.738166093	GeneID:100515398,Genbank:XM_003129841.4	chromosome 9 C11orf52 homolog		GO:0070062	extracellular exosome
C9H11orf63	29.55514123	40.81417036	18.2961121	0.448670281	-1.156272468	0.019065107	0.029424634	Down	0.164049083	0.194981478	0.107576757	0.579790391	0.47166828	0.355736409	GeneID:100521569,Genbank:XM_005667440.2	chromosome 9 C11orf63 homolog		GO:0030030	cell projection organization
CA4	23.57830492	36.85582561	10.30078422	0.279708958	-1.838001635	0.002198752	0.003879559	Down	0.272665519	0.075127211	0.32657412	0.950073916	1.395941951	0.913778566	GeneID:100511956,Genbank:NM_001243920.1	carbonic anhydrase 4		GO:0004089,GO:0005791,GO:0005793,GO:0005802,GO:0008270,GO:0015701,GO:0016324,GO:0030658,GO:0030667,GO:0031362,GO:0031526,GO:0048471,GO:0070062	carbonate dehydratase activity|rough endoplasmic reticulum|endoplasmic reticulum-Golgi intermediate compartment|trans-Golgi network|zinc ion binding|bicarbonate transport|apical plasma membrane|transport vesicle membrane|secretory granule membrane|anchored component of external side of plasma membrane|brush border membrane|perinuclear region of cytoplasm|extracellular exosome	ssc00910,ssc04964	Nitrogen metabolism|Proximal tubule bicarbonate reclamation
CA7	11.76603026	23.14482474	0.387235785	0.017730021	-5.817661983	2.28E-05	4.90E-05	Down	0	0	0.013282413	0.407301026	0.376005184	0.300334801	GeneID:100623621,Genbank:XM_021094019.1	carbonic anhydrase 7		GO:0004089,GO:0005829,GO:0006730,GO:0008270,GO:0015701,GO:0032230,GO:0032849,GO:2001225	carbonate dehydratase activity|cytosol|one-carbon metabolic process|zinc ion binding|bicarbonate transport|positive regulation of synaptic transmission, GABAergic|positive regulation of cellular pH reduction|regulation of chloride transport	ssc00910	Nitrogen metabolism
CA8	904.4670656	1679.7932	129.1409307	0.076821948	-3.702337644	2.20E-213	9.46E-212	Down	1.004325206	0.948263562	1.246128295	18.96021818	18.16161578	19.22717157	GeneID:100157869,Genbank:XM_021089340.1	carbonic anhydrase 8		GO:0004089,GO:0005737,GO:0006730,GO:0008270,GO:0048015	carbonate dehydratase activity|cytoplasm|one-carbon metabolic process|zinc ion binding|phosphatidylinositol-mediated signaling	ssc00910	Nitrogen metabolism
CACHD1	2733.39338	3832.128883	1634.657878	0.426455751	-1.229532039	2.42E-66	2.78E-65	Down	6.272164838	7.145521874	7.143822008	22.75056461	20.04431953	22.49399869	GeneID:100522413,Genbank:XM_021096540.1	cache domain containing 1		GO:0006816,GO:0016021	calcium ion transport|integral component of membrane
CACNA1E	2.840979602	5.681959203	0	0.037021658	-4.755486697	0.015330057	0.024039222	Down	0	0	0	0.024585234	0.002521797	0.021281411	GeneID:100511769,Genbank:XM_021102616.1	calcium voltage-gated channel subunit alpha1 E		GO:0005245,GO:0005262,GO:0005509,GO:0005886,GO:0005891,GO:0006810,GO:0007268,GO:0008331,GO:0034765,GO:0050796,GO:0051899,GO:0086010	voltage-gated calcium channel activity|calcium channel activity|calcium ion binding|plasma membrane|voltage-gated calcium channel complex|transport|chemical synaptic transmission|high voltage-gated calcium channel activity|regulation of ion transmembrane transport|regulation of insulin secretion|membrane depolarization|membrane depolarization during action potential	ssc04010,ssc04020,ssc04930	MAPK signaling pathway|Calcium signaling pathway|Type II diabetes mellitus
CACNB1	95.5154096	136.8206397	54.21017951	0.396129398	-1.335956323	3.13E-05	6.66E-05	Down	0.384724944	0.176004671	0.478177029	1.112895344	1.149250488	1.287348657	GeneID:100514316,Genbank:XM_013979885.2	calcium voltage-gated channel auxiliary subunit beta 1		GO:0005245,GO:0030315,GO:0034765,GO:1990454	voltage-gated calcium channel activity|T-tubule|regulation of ion transmembrane transport|L-type voltage-gated calcium channel complex	ssc04010,ssc04260,ssc04261,ssc04921,ssc05410,ssc05412,ssc05414	MAPK signaling pathway|Cardiac muscle contraction|Adrenergic signaling in cardiomyocytes|Oxytocin signaling pathway|Hypertrophic cardiomyopathy|Arrhythmogenic right ventricular cardiomyopathy|Dilated cardiomyopathy
CACNG6	82.1409314	113.4134765	50.86838629	0.448268901	-1.157563681	0.000213786	0.000418955	Down	0.2408336	0.435004377	0.303240966	1.164238597	0.907283374	0.887083855	GeneID:100519779,Genbank:XM_021094902.1	calcium voltage-gated channel auxiliary subunit gamma 6		GO:0005245,GO:0005886,GO:0005891,GO:0006816,GO:0034765,GO:0061337	voltage-gated calcium channel activity|plasma membrane|voltage-gated calcium channel complex|calcium ion transport|regulation of ion transmembrane transport|cardiac conduction	ssc04010,ssc04260,ssc04261,ssc04921,ssc05410,ssc05412,ssc05414	MAPK signaling pathway|Cardiac muscle contraction|Adrenergic signaling in cardiomyocytes|Oxytocin signaling pathway|Hypertrophic cardiomyopathy|Arrhythmogenic right ventricular cardiomyopathy|Dilated cardiomyopathy
CALD1	21082.76439	31100.0878	11065.44098	0.355789931	-1.490902412	0	0	Down	39.42520715	40.25352582	40.34253118	149.4297014	152.1973266	154.9031255	GeneID:100524227,Genbank:XM_021079167.1	caldesmon 1		GO:0003779,GO:0005516,GO:0005523,GO:0005829,GO:0005856,GO:0005886,GO:0006928,GO:0006936,GO:0015629,GO:0017022,GO:0030016,GO:0030478,GO:0043231,GO:0045296	actin binding|calmodulin binding|tropomyosin binding|cytosol|cytoskeleton|plasma membrane|movement of cell or subcellular component|muscle contraction|actin cytoskeleton|myosin binding|myofibril|actin cap|intracellular membrane-bounded organelle|cadherin binding	ssc04270	Vascular smooth muscle contraction
CALML4	1701.697718	2873.364482	530.0309547	0.184453982	-2.438667157	1.66E-215	7.27E-214	Down	14.90792082	14.49390767	14.25497959	110.4603503	99.2190193	110.6529155	GeneID:100519528,Genbank:NM_001244619.1	calmodulin like 4		GO:0005509	calcium ion binding	ssc04014,ssc04015,ssc04020,ssc04022,ssc04024,ssc04070,ssc04114,ssc04218,ssc04261,ssc04270,ssc04371,ssc04625,ssc04713,ssc04720,ssc04722,ssc04728,ssc04740,ssc04744,ssc04750,ssc04910,ssc04912,ssc04915,ssc04916,ssc04921,ssc04922,ssc04924,ssc04925,ssc04970,ssc04971,ssc05010,ssc05012,ssc05022,ssc05031,ssc05034,ssc05133,ssc05152,ssc05163,ssc05167,ssc05170,ssc05200,ssc05214,ssc05417,ssc05418	Ras signaling pathway|Rap1 signaling pathway|Calcium signaling pathway|cGMP-PKG signaling pathway|cAMP signaling pathway|Phosphatidylinositol signaling system|Oocyte meiosis|Cellular senescence|Adrenergic signaling in cardiomyocytes|Vascular smooth muscle contraction|Apelin signaling pathway|C-type lectin receptor signaling pathway|Circadian entrainment|Long-term potentiation|Neurotrophin signali…
CAMK1G	12.76698431	24.78574583	0.748222782	0.030641271	-5.028380044	6.58E-05	0.000135666	Down	0.016303083	0	0	0.270214007	0.112599652	0.341107086	GeneID:100512553,Genbank:XM_021102017.1	calcium/calmodulin dependent protein kinase IG		GO:0000139,GO:0004683,GO:0005516,GO:0005524,GO:0005622,GO:0005886,GO:0005954,GO:0018105,GO:0018107,GO:0035556,GO:0043005	Golgi membrane|calmodulin-dependent protein kinase activity|calmodulin binding|ATP binding|intracellular|plasma membrane|calcium- and calmodulin-dependent protein kinase complex|peptidyl-serine phosphorylation|peptidyl-threonine phosphorylation|intracellular signal transduction|neuron projection	ssc04020,ssc04921,ssc04925,ssc05214	Calcium signaling pathway|Oxytocin signaling pathway|Aldosterone synthesis and secretion|Glioma
CAMK2N2	103.4235091	166.6505648	40.19645336	0.240845556	-2.053819791	6.62E-13	2.23E-12	Down	0.538224054	0.644447874	0.929304517	4.109325566	3.537282646	4.23039236	GeneID:100627130,Genbank:XM_021069948.1	calcium/calmodulin dependent protein kinase II inhibitor 2		GO:0005634,GO:0005813,GO:0005829,GO:0008427,GO:0019901	nucleus|centrosome|cytosol|calcium-dependent protein kinase inhibitor activity|protein kinase binding
CAMKK2	731.63341	1053.745544	409.5212766	0.388716093	-1.363211259	8.13E-36	5.58E-35	Down	1.96312098	1.967872748	1.57202872	6.295725724	6.268616509	6.587260199	GeneID:100157312,Genbank:XM_021073030.1	calcium/calmodulin dependent protein kinase kinase 2		GO:0000165,GO:0001934,GO:0004683,GO:0004713,GO:0005509,GO:0005516,GO:0005524,GO:0005622,GO:0005634,GO:0005737,GO:0005829,GO:0006468,GO:0018105,GO:0018107,GO:0019722,GO:0034614,GO:0042995,GO:0045859,GO:0045860,GO:0045893,GO:0046777,GO:0061762,GO:1903599	MAPK cascade|positive regulation of protein phosphorylation|calmodulin-dependent protein kinase activity|protein tyrosine kinase activity|calcium ion binding|calmodulin binding|ATP binding|intracellular|nucleus|cytoplasm|cytosol|protein phosphorylation|peptidyl-serine phosphorylation|peptidyl-threonine phosphorylation|calcium-mediated signaling|cellular response to reactive oxygen species|cell pr…	ssc04140,ssc04152,ssc04211,ssc04920,ssc04921,ssc04936,ssc05034	Autophagy - animal|AMPK signaling pathway|Longevity regulating pathway|Adipocytokine signaling pathway|Oxytocin signaling pathway|Alcoholic liver disease|Alcoholism
CAP2	216.3488358	303.7549073	128.9427642	0.424236644	-1.237058854	3.17E-10	9.37E-10	Down	0.772518717	0.953888612	1.191757642	3.21879417	3.146585589	2.950443502	GeneID:100523257,Genbank:XM_021100214.1	CAP, adenylate cyclase-associated protein, 2 (yeast)		GO:0000902,GO:0003779,GO:0005886,GO:0007163,GO:0007165,GO:0007190,GO:0008154,GO:0008179,GO:0014069,GO:0030864,GO:0042802	cell morphogenesis|actin binding|plasma membrane|establishment or maintenance of cell polarity|signal transduction|activation of adenylate cyclase activity|actin polymerization or depolymerization|adenylate cyclase binding|postsynaptic density|cortical actin cytoskeleton|identical protein binding
CAPN6	1759.236823	2864.049738	654.4239072	0.22849659	-2.129755457	1.30E-192	4.92E-191	Down	4.487258558	4.494738768	4.22996246	26.59143776	25.09081999	26.56569463	GeneID:100522971,Genbank:XM_003135318.5	calpain 6
CAPN8	96.15820962	148.3812689	43.93515029	0.296013581	-1.756264728	3.43E-09	9.57E-09	Down	0.237194727	0.153609795	0.314348561	1.014342059	1.130921407	1.078604262	GeneID:100625563,Genbank:XM_021064475.1	calpain 8		GO:0004198,GO:0005509,GO:0005737,GO:0005794,GO:0006508,GO:0007586	calcium-dependent cysteine-type endopeptidase activity|calcium ion binding|cytoplasm|Golgi apparatus|proteolysis|digestion
CAPS2	124.9769102	208.5256976	41.42812287	0.198320481	-2.334094417	2.15E-14	7.70E-14	Down	0.092728854	0.275533528	0.226647381	1.175296494	1.431584138	1.456473113	GeneID:100737216,Genbank:XM_021092032.1	calcyphosine 2		GO:0005432,GO:0005509,GO:0055074	calcium:sodium antiporter activity|calcium ion binding|calcium ion homeostasis
CARNS1	77.10081132	131.251872	22.9497506	0.174659974	-2.517379065	1.84E-14	6.58E-14	Down	0.120938605	0.129368046	0.180242383	1.09067632	1.118746534	1.126976513	GeneID:100512885,Genbank:XM_021082758.1	carnosine synthase 1		GO:0005524,GO:0005829,GO:0006548,GO:0016887,GO:0035499,GO:0046872,GO:0047730,GO:0102102	ATP binding|cytosol|histidine catabolic process|ATPase activity|carnosine biosynthetic process|metal ion binding|carnosine synthase activity|homocarnosine synthase activity	ssc00330,ssc00340,ssc00410	Arginine and proline metabolism|Histidine metabolism|beta-Alanine metabolism
CASD1	783.0066546	1136.953259	429.0600501	0.377417094	-1.405768328	5.10E-44	4.10E-43	Down	2.577230798	2.459436461	2.667017988	9.199737045	9.646045842	8.77375651	GeneID:100521674,Genbank:XM_021063369.1	CAS1 domain containing 1		GO:0005975,GO:0030173,GO:0047186	carbohydrate metabolic process|integral component of Golgi membrane|N-acetylneuraminate 7-O(or 9-O)-acetyltransferase activity
CAT	5104.621893	7353.230249	2856.013537	0.38839537	-1.364402092	2.23E-158	6.49E-157	Down	29.80588583	30.11206307	27.63063768	102.2825582	97.21930093	105.533219	GeneID:397568,Genbank:XM_021081498.1	catalase		GO:0004096,GO:0005739,GO:0005777,GO:0020037,GO:0042542,GO:0042744,GO:0046872,GO:0051781	catalase activity|mitochondrion|peroxisome|heme binding|response to hydrogen peroxide|hydrogen peroxide catabolic process|metal ion binding|positive regulation of cell division	ssc00380,ssc00630,ssc04068,ssc04146,ssc04211,ssc04213,ssc05014,ssc05022,ssc05208	Tryptophan metabolism|Glyoxylate and dicarboxylate metabolism|FoxO signaling pathway|Peroxisome|Longevity regulating pathway|Longevity regulating pathway - multiple species|Amyotrophic lateral sclerosis|Pathways of neurodegeneration - multiple diseases|Chemical carcinogenesis - reactive oxygen species
CATIP	411.1420024	553.339356	268.9446488	0.486266466	-1.040180992	3.76E-12	1.23E-11	Down	5.688731055	5.222791208	3.85049715	14.58185139	13.23640488	13.23873594	GeneID:100155612,Genbank:NM_001190220.1	ciliogenesis associated TTC17 interacting protein		GO:0005634,GO:0005737,GO:0005886,GO:0015629,GO:0030041,GO:0044782	nucleus|cytoplasm|plasma membrane|actin cytoskeleton|actin filament polymerization|cilium organization
CBR1	10.74993984	19.59044333	1.909436355	0.097302919	-3.361373109	0.001300876	0.002362729	Down	0.023213307	0.09380705	0	0.384746898	0.295986708	0.948249392	GeneID:397143,Genbank:NM_214073.1	carbonyl reductase 1		GO:0004090,GO:0005737,GO:0017144,GO:0042373,GO:0047021,GO:0050221	carbonyl reductase (NADPH) activity|cytoplasm|drug metabolic process|vitamin K metabolic process|15-hydroxyprostaglandin dehydrogenase (NADP+) activity|prostaglandin-E2 9-reductase activity	ssc00590,ssc00790,ssc00980,ssc05204,ssc05208	Arachidonic acid metabolism|Folate biosynthesis|Metabolism of xenobiotics by cytochrome P450|Chemical carcinogenesis - DNA adducts|Chemical carcinogenesis - reactive oxygen species
CBX6	2551.988543	4045.061912	1058.915173	0.261804627	-1.933437502	5.06E-194	1.95E-192	Down	4.696706565	4.191772459	4.314969812	23.56869411	21.55711861	23.11979228	GeneID:110260645,Genbank:XM_021091475.1	chromobox 6		GO:0000122,GO:0000792,GO:0003727,GO:0005634,GO:0006351,GO:0016569,GO:0031519	negative regulation of transcription from RNA polymerase II promoter|heterochromatin|single-stranded RNA binding|nucleus|transcription, DNA-templated|covalent chromatin modification|PcG protein complex
CC2D2A	733.153638	1023.338808	442.9684681	0.432798869	-1.208231367	1.97E-27	1.09E-26	Down	2.045676461	1.899412602	2.300530423	5.981112928	6.719606312	6.8275759	GeneID:100510970,Genbank:XM_003128860.6	coiled-coil and C2 domain containing 2A		GO:0001843,GO:0005829,GO:0005856,GO:0007224,GO:0007368,GO:0007507,GO:0035082,GO:0035869,GO:0036038,GO:0043010,GO:0044458,GO:0060271,GO:0097711,GO:1904491,GO:1905515,GO:1990403	neural tube closure|cytosol|cytoskeleton|smoothened signaling pathway|determination of left/right symmetry|heart development|axoneme assembly|ciliary transition zone|MKS complex|camera-type eye development|motile cilium assembly|cilium assembly|ciliary basal body-plasma membrane docking|protein localization to ciliary transition zone|non-motile cilium assembly|embryonic brain development
CCDC103	66.59579817	98.92860837	34.26298797	0.346728113	-1.528123279	1.55E-05	3.38E-05	Down	0.785167455	0.74916449	0.442069611	3.208235706	2.502865418	1.999168145	GeneID:100521923,Genbank:XM_003131330.4	coiled-coil domain containing 103		GO:0001947,GO:0003341,GO:0005737,GO:0031514,GO:0036158,GO:0036159,GO:0042803,GO:0070286,GO:0071907	heart looping|cilium movement|cytoplasm|motile cilium|outer dynein arm assembly|inner dynein arm assembly|protein homodimerization activity|axonemal dynein complex assembly|determination of digestive tract left/right asymmetry
CCDC110	21.03606495	39.36488394	2.707245948	0.068156141	-3.875012541	2.55E-06	5.89E-06	Down	0	0.010179839	0.061270942	0.354894673	0.331908272	0.732870087	GeneID:100517861,Genbank:XM_021075584.1	coiled-coil domain containing 110		GO:0005634	nucleus
CCDC113	206.338134	299.160172	113.5160959	0.379134473	-1.399218454	1.61E-10	4.84E-10	Down	0.575815048	0.500412934	0.778077083	2.347465842	1.736832518	2.541551909	GeneID:100512660,Genbank:XM_021093303.1	coiled-coil domain containing 113		GO:0005654,GO:0005814,GO:0005829,GO:0034451,GO:0043234,GO:0060271	nucleoplasm|centriole|cytosol|centriolar satellite|protein complex|cilium assembly
CCDC121	101.0907719	150.6096357	51.57190815	0.342310462	-1.546622707	3.96E-09	1.10E-08	Down	0.25021271	0.302106498	0.278316465	1.062069472	1.115341622	1.106620227	GeneID:100520301,Genbank:XM_003125283.3	coiled-coil domain containing 121
CCDC13	95.72383681	156.1629545	35.2847191	0.226415832	-2.142953253	2.40E-11	7.52E-11	Down	0.190896692	0.098396762	0.0750165	0.754678648	0.674751532	0.745255615	GeneID:100153739,Genbank:XM_013981522.2	coiled-coil domain containing 13		GO:0005634,GO:0005813,GO:0005829,GO:0006974,GO:0031122,GO:0034451,GO:0042995,GO:1905515	nucleus|centrosome|cytosol|cellular response to DNA damage stimulus|cytoplasmic microtubule organization|centriolar satellite|cell projection|non-motile cilium assembly
CCDC146	26.03051174	36.46534823	15.59567524	0.428295622	-1.223321166	0.026635933	0.040116077	Down	0.073446649	0.074201121	0.0306494	0.120838399	0.243306039	0.198007939	GeneID:100737427,Genbank:XM_021102558.1	coiled-coil domain containing 146		GO:0005814	centriole
CCDC148	128.7600625	202.7288064	54.79131851	0.269926416	-1.889361925	1.22E-12	4.07E-12	Down	0.148130903	0.224478839	0.295554189	1.194024323	1.121461819	1.037719354	GeneID:100522903,Genbank:XM_021076461.1	coiled-coil domain containing 148
CCDC151	138.498877	254.6160698	22.38168407	0.088190878	-3.503226754	1.82E-29	1.06E-28	Down	0.371332271	0.262602715	0.100353449	4.359518152	3.380091953	3.527030201	GeneID:100516721,Genbank:XM_005654766.3	coiled-coil domain containing 151		GO:0003341,GO:0005814,GO:0005929,GO:0005930,GO:0007368,GO:0036064,GO:0036158,GO:1902017	cilium movement|centriole|cilium|axoneme|determination of left/right symmetry|ciliary basal body|outer dynein arm assembly|regulation of cilium assembly
CCDC153	370.627351	524.8980803	216.3566218	0.41225986	-1.278374097	6.34E-19	2.73E-18	Down	1.87258537	1.526568648	1.897765307	5.886658819	5.919958765	5.578647261	GeneID:100522389,Genbank:XM_021062967.1	coiled-coil domain containing 153
CCDC157	444.2210524	628.9648269	259.4772778	0.412593111	-1.277208362	3.80E-18	1.58E-17	Down	1.590029855	1.975392632	1.342841981	5.727798606	5.289213069	5.080822287	GeneID:100739109,Genbank:XM_021074347.1	coiled-coil domain containing 157
CCDC158	45.94177324	78.91878781	12.96475867	0.16432448	-2.605380671	8.26E-10	2.38E-09	Down	0.071333441	0.049891988	0.066731663	0.53999727	0.472268301	0.535769032	GeneID:100522937,Genbank:XM_021101466.1	coiled-coil domain containing 158
CCDC171	50.17913769	74.05612799	26.30214739	0.355270776	-1.493009076	0.000108476	0.00021922	Down	0.067810742	0.085634149	0.042951604	0.263419486	0.231170245	0.253356162	GeneID:100514146,Genbank:XM_021063474.1	coiled-coil domain containing 171
CCDC180	90.73146531	144.9051937	36.5577369	0.252596796	-1.985091756	2.17E-11	6.81E-11	Down	0.127686184	0.087073532	0.09381727	0.502626799	0.627494032	0.521590259	GeneID:100154652,Genbank:XM_021085122.1	coiled-coil domain containing 180		GO:0016021,GO:0070062	integral component of membrane|extracellular exosome
CCDC189	184.6855018	250.7957619	118.5752417	0.473103684	-1.079771699	1.45E-07	3.66E-07	Down	2.437464491	1.878180285	2.156226564	5.520699783	7.111402394	5.865470526	GeneID:100513786,Genbank:XM_013992399.2	coiled-coil domain containing 189
CCDC30	465.7454344	707.7640597	223.7268092	0.315911609	-1.662407142	1.64E-31	1.01E-30	Down	1.341556559	1.890566366	1.809907993	7.364627673	7.15466832	7.09179287	GeneID:100522685,Genbank:XM_021096923.1	coiled-coil domain containing 30		GO:0070062	extracellular exosome
CCDC33	46.2396435	89.79537907	2.683907924	0.029778231	-5.069598151	9.92E-15	3.60E-14	Down	0.007047204	0.028478383	0.01428393	0.883324661	0.711368138	0.667025078	GeneID:100622018,Genbank:XM_021099064.1	coiled-coil domain containing 33
CCDC40	767.9250847	1079.322547	456.5276225	0.423075162	-1.241014106	2.60E-35	1.76E-34	Down	2.547064033	2.28797447	2.259394431	7.915516389	7.400441372	7.372831601	GeneID:100514181,Genbank:XM_021066502.1	coiled-coil domain containing 40
CCDC51	372.7338541	536.835323	208.6323853	0.388713344	-1.363221461	4.08E-16	1.57E-15	Down	3.580373555	2.249903467	3.611156138	10.61210096	11.30388181	10.94061639	GeneID:100521222,Genbank:XM_003132182.4	coiled-coil domain containing 51		GO:0005739,GO:0016021	mitochondrion|integral component of membrane
CCDC65	318.506034	507.2029616	129.8091065	0.255693083	-1.96751496	3.84E-25	2.00E-24	Down	0.975265076	1.30579723	1.738594546	7.960502131	6.829452041	6.509102017	GeneID:100525107,Genbank:XM_021091591.1	coiled-coil domain containing 65		GO:0003352,GO:0060271	regulation of cilium movement|cilium assembly
CCDC68	13.08010955	21.23845191	4.921767184	0.23232929	-2.105757046	0.012842447	0.020355159	Down	0.091365194	0.079117485	0	0.446184847	0.208030951	0.33810983	GeneID:100152360,Genbank:XM_001926362.7	coiled-coil domain containing 68		GO:0005814,GO:0008104,GO:0034454,GO:0120103	centriole|protein localization|microtubule anchoring at centrosome|centriolar subdistal appendage
CCDC81	190.8773776	268.0097749	113.7449802	0.424131873	-1.237415191	3.70E-08	9.69E-08	Down	0.425651443	0.72526418	0.753296667	2.04671716	2.180398038	1.854593076	GeneID:100521208,Genbank:XM_021062609.1	coiled-coil domain containing 81		GO:0003677,GO:0005737,GO:0005813	DNA binding|cytoplasm|centrosome
CCDC87	103.5069615	158.362475	48.65144808	0.306825288	-1.704510701	2.95E-09	8.26E-09	Down	0.145332545	0.246457015	0.273532584	0.876416584	1.025821378	1.034276246	GeneID:100737994,Genbank:XM_003480670.4	coiled-coil domain containing 87
CCDC89	397.2774406	719.7203929	74.83448836	0.103954574	-3.265974862	3.34E-79	4.61E-78	Down	0.319561182	0.465113998	0.285434344	5.004780046	4.442968766	4.484404059	GeneID:100519041,Genbank:XM_003129723.4	coiled-coil domain containing 89		GO:0005622,GO:0005634,GO:0005737	intracellular|nucleus|cytoplasm
CCDC96	151.9583694	229.5200086	74.39673012	0.324113391	-1.625429465	7.50E-13	2.52E-12	Down	0.653626976	0.680052957	0.583321594	3.102499178	2.270143094	2.634063027	GeneID:100622449,Genbank:XM_003356850.4	coiled-coil domain containing 96		GO:0005737,GO:0005815	cytoplasm|microtubule organizing center
CCER2	90.99576852	136.2048276	45.78670941	0.336304749	-1.572158943	2.72E-08	7.19E-08	Down	0.400223807	0.464985315	0.344764644	1.648003715	1.75420694	1.465419508	GeneID:110260984,Genbank:XM_021094353.1	coiled-coil glutamate rich protein 2		GO:0005576	extracellular region
CCL25	88.17545099	118.3695134	57.98138861	0.489662243	-1.030141138	0.000521156	0.000986178	Down	0.521739346	0.44084631	0.490300068	1.021979947	1.290193421	1.701238145	GeneID:448799,Genbank:XM_005661258.3	C-C motif chemokine ligand 25		GO:0002548,GO:0005615,GO:0006954,GO:0007186,GO:0008009,GO:0030593,GO:0042379,GO:0043547,GO:0048020,GO:0048247,GO:0070098,GO:0070374,GO:0071346,GO:0071347,GO:0071356	monocyte chemotaxis|extracellular space|inflammatory response|G-protein coupled receptor signaling pathway|chemokine activity|neutrophil chemotaxis|chemokine receptor binding|positive regulation of GTPase activity|CCR chemokine receptor binding|lymphocyte chemotaxis|chemokine-mediated signaling pathway|positive regulation of ERK1 and ERK2 cascade|cellular response to interferon-gamma|cellular res…	ssc04060,ssc04061,ssc04062,ssc04672	Cytokine-cytokine receptor interaction|Viral protein interaction with cytokine and cytokine receptor|Chemokine signaling pathway|Intestinal immune network for IgA production
CCL28	9.241124675	16.56309314	1.919156205	0.115608242	-3.112683838	0.004963936	0.00836886	Down	0	0.161609228	0	0.463984895	0.88386304	0.541886461	GeneID:554303,Genbank:NM_001024695.1	C-C motif chemokine ligand 28				ssc04060,ssc04061,ssc04062,ssc04672	Cytokine-cytokine receptor interaction|Viral protein interaction with cytokine and cytokine receptor|Chemokine signaling pathway|Intestinal immune network for IgA production
CCNE2	317.6990209	442.4876129	192.9104288	0.435918189	-1.197870691	1.88E-14	6.74E-14	Down	1.074694528	1.018713564	1.28411603	3.655946147	3.566764972	3.265116476	GeneID:100512048,Genbank:XM_013996597.2	cyclin E2		GO:0000082,GO:0005634,GO:0051301,GO:0051726	G1/S transition of mitotic cell cycle|nucleus|cell division|regulation of cell cycle	ssc04110,ssc04114,ssc04115,ssc04151,ssc04218,ssc04934,ssc05161,ssc05162,ssc05165,ssc05166,ssc05169,ssc05200,ssc05203,ssc05206,ssc05215,ssc05222,ssc05226	Cell cycle|Oocyte meiosis|p53 signaling pathway|PI3K-Akt signaling pathway|Cellular senescence|Cushing syndrome|Hepatitis B|Measles|Human papillomavirus infection|Human T-cell leukemia virus 1 infection|Epstein-Barr virus infection|Pathways in cancer|Viral carcinogenesis|MicroRNAs in cancer|Prostate cancer|Small cell lung cancer|Gastric cancer
CCSER1	32.75509616	54.00201225	11.50818007	0.212654755	-2.233414979	0.000110872	0.000223917	Down	0.010044377	0.007248254	0.026175701	0.046079183	0.100628925	0.130097228	GeneID:100738411,Genbank:XM_021100741.1	coiled-coil serine rich protein 1
CD180	34.32657996	62.08327598	6.569883944	0.105691593	-3.242067463	0.031598135	0.047039689	Down	0.010959608	0	0.177711644	1.24883725	0.617198479	0.567806127	GeneID:397644,Genbank:NM_214357.1	CD180 molecule		GO:0002224,GO:0002322,GO:0004872,GO:0005887,GO:0006954,GO:0031666,GO:0045087,GO:0071222	toll-like receptor signaling pathway|B cell proliferation involved in immune response|receptor activity|integral component of plasma membrane|inflammatory response|positive regulation of lipopolysaccharide-mediated signaling pathway|innate immune response|cellular response to lipopolysaccharide
CD320	584.7284451	874.0742774	295.3826129	0.337962576	-1.565064593	5.13E-44	4.12E-43	Down	6.215581044	6.447843652	5.913004203	24.54609674	25.15252352	24.67608583	GeneID:110259657,Genbank:XM_021085137.1	CD320 molecule		GO:0005509,GO:0005887,GO:0008083,GO:0015889,GO:0030890,GO:0031296	calcium ion binding|integral component of plasma membrane|growth factor activity|cobalamin transport|positive regulation of B cell proliferation|B cell costimulation
CD38	53.76723316	78.67767981	28.8567865	0.367491162	-1.444218541	0.000216113	0.000423353	Down	0.405297734	0.188982048	0.200107814	0.904288462	1.10424012	0.911158535	GeneID:100511702,Genbank:NM_001243883.1	CD38 molecule		GO:0001666,GO:0003953,GO:0005634,GO:0005886,GO:0007204,GO:0007565,GO:0009986,GO:0016020,GO:0016021,GO:0016740,GO:0016798,GO:0016849,GO:0030307,GO:0030890,GO:0032024,GO:0032355,GO:0032526,GO:0032570,GO:0033194,GO:0042493,GO:0042802,GO:0043066,GO:0045779,GO:0045892,GO:0045893,GO:0045907,GO:0050135,GO:0050853,GO:0060292,GO:0061809,GO:0070555	response to hypoxia|NAD+ nucleosidase activity|nucleus|plasma membrane|positive regulation of cytosolic calcium ion concentration|female pregnancy|cell surface|membrane|integral component of membrane|transferase activity|hydrolase activity, acting on glycosyl bonds|phosphorus-oxygen lyase activity|positive regulation of cell growth|positive regulation of B cell proliferation|positive regulation o…	ssc00760,ssc04020,ssc04640,ssc04921,ssc04970,ssc04972	Nicotinate and nicotinamide metabolism|Calcium signaling pathway|Hematopoietic cell lineage|Oxytocin signaling pathway|Salivary secretion|Pancreatic secretion
CD82	353.148089	529.0441875	177.2519905	0.334866862	-1.57834048	2.18E-26	1.17E-25	Down	1.798242369	2.110971178	2.014932079	8.317010965	7.293116002	8.339942333	GeneID:100270689,Genbank:NM_001145218.2	CD82 molecule				ssc04115	p53 signaling pathway
CDC23	419.2767266	594.708755	243.8446983	0.410060372	-1.286091766	9.47E-22	4.46E-21	Down	2.003221827	2.242332033	1.810939403	6.595629374	6.745391581	6.643506772	GeneID:100515014,Genbank:NM_001267826.1	cell division cycle 23		GO:0005680,GO:0007080,GO:0030071,GO:0051301,GO:0070979	anaphase-promoting complex|mitotic metaphase plate congression|regulation of mitotic metaphase/anaphase transition|cell division|protein K11-linked ubiquitination	ssc04110,ssc04114,ssc04120,ssc04914,ssc05166	Cell cycle|Oocyte meiosis|Ubiquitin mediated proteolysis|Progesterone-mediated oocyte maturation|Human T-cell leukemia virus 1 infection
CDC7	636.9793218	908.1785907	365.7800529	0.402591332	-1.312611982	3.24E-28	1.84E-27	Down	0.78947119	0.833582852	1.02233327	2.981612717	2.921451525	2.993340069	GeneID:100520671,Genbank:XM_013997381.2	cell division cycle 7				ssc04110	Cell cycle
CDH10	21.36566364	34.42553485	8.305792422	0.242161896	-2.045956222	0.004286223	0.00728427	Down	0.113428264	0.00716209	0.035922966	0.4332828	0.248581725	0.190707061	GeneID:100523754,Genbank:XM_021076631.1	cadherin 10		GO:0005509,GO:0005886,GO:0007156,GO:0016021,GO:0034332,GO:0098609	calcium ion binding|plasma membrane|homophilic cell adhesion via plasma membrane adhesion molecules|integral component of membrane|adherens junction organization|cell-cell adhesion
CDH12	3.279340155	6.55868031	0	0.032088882	-4.961782681	0.014534805	0.022861705	Down	0	0	0	0.084159101	0	0.035413	GeneID:100523408,Genbank:XM_021077038.1	cadherin 12		GO:0005509,GO:0005886,GO:0007156,GO:0016021,GO:0034332	calcium ion binding|plasma membrane|homophilic cell adhesion via plasma membrane adhesion molecules|integral component of membrane|adherens junction organization
CDH16	7420.873022	12955.80599	1885.940058	0.145584136	-2.780074943	0	0	Down	16.56967386	16.24866739	14.6765115	152.9698013	140.5464342	147.9428396	GeneID:100623412,Genbank:XM_021094022.1	cadherin 16		GO:0005509,GO:0005887,GO:0007155,GO:0007156,GO:0007267,GO:0007399,GO:0016323,GO:0016339,GO:0070062	calcium ion binding|integral component of plasma membrane|cell adhesion|homophilic cell adhesion via plasma membrane adhesion molecules|cell-cell signaling|nervous system development|basolateral plasma membrane|calcium-dependent cell-cell adhesion via plasma membrane cell adhesion molecules|extracellular exosome
CDH18	67.0245292	98.06651018	35.98254822	0.366677799	-1.447415176	1.59E-05	3.48E-05	Down	0.053613266	0.080068525	0.087407165	0.292178286	0.289790568	0.234567323	GeneID:100625674,Genbank:XM_021076963.1	cadherin 18		GO:0005509,GO:0005886,GO:0007156,GO:0016021	calcium ion binding|plasma membrane|homophilic cell adhesion via plasma membrane adhesion molecules|integral component of membrane
CDH2	3323.267968	4574.165281	2072.370654	0.453078475	-1.142167141	5.09E-96	8.50E-95	Down	11.19017905	10.50565659	10.39014943	32.95407025	30.69416048	32.17987942	GeneID:100515322,Genbank:XM_021096205.1	cadherin 2		GO:0005509,GO:0005886,GO:0005916,GO:0007156,GO:0007157,GO:0008013,GO:0009986,GO:0010001,GO:0014069,GO:0014704,GO:0016021,GO:0016323,GO:0016324,GO:0016339,GO:0016342,GO:0016477,GO:0019901,GO:0019903,GO:0021987,GO:0030027,GO:0030054,GO:0030864,GO:0031012,GO:0042383,GO:0042802,GO:0043410,GO:0044331,GO:0044853,GO:0045294,GO:0045295,GO:0048514,GO:0048854,GO:0048872,GO:0051146,GO:0060019,GO:0060563,GO:…	calcium ion binding|plasma membrane|fascia adherens|homophilic cell adhesion via plasma membrane adhesion molecules|heterophilic cell-cell adhesion via plasma membrane cell adhesion molecules|beta-catenin binding|cell surface|glial cell differentiation|postsynaptic density|intercalated disc|integral component of membrane|basolateral plasma membrane|apical plasma membrane|calcium-dependent cell-ce…	ssc04514,ssc05412	Cell adhesion molecules|Arrhythmogenic right ventricular cardiomyopathy
CDH6	14398.64526	19404.9362	9392.354323	0.484021646	-1.046856527	4.31E-189	1.58E-187	Down	47.69699258	47.55118175	45.37933362	131.2022887	129.1150967	132.8271326	GeneID:100627510,Genbank:XM_003359736.5	cadherin 6		GO:0005509,GO:0005886,GO:0007156,GO:0007219,GO:0016021	calcium ion binding|plasma membrane|homophilic cell adhesion via plasma membrane adhesion molecules|Notch signaling pathway|integral component of membrane
CDIP1	764.88115	1056.608177	473.1541226	0.447631394	-1.159616873	1.73E-28	9.90E-28	Down	4.241076292	4.242008964	4.693701095	13.3657897	12.21885421	14.26367997	GeneID:100512098,Genbank:XM_005662155.3	cell death inducing p53 target 1	zf-LITAF-like	GO:0005634,GO:0006915,GO:0033209,GO:0042771,GO:0046872,GO:0098560,GO:0098574	nucleus|apoptotic process|tumor necrosis factor-mediated signaling pathway|intrinsic apoptotic signaling pathway in response to DNA damage by p53 class mediator|metal ion binding|cytoplasmic side of late endosome membrane|cytoplasmic side of lysosomal membrane
CDK15	21.35689942	29.71647608	12.99732276	0.437139015	-1.19383595	0.031494889	0.046895019	Down	0.072589612	0.080668808	0.095635406	0.293262962	0.239105806	0.238665762	GeneID:100513315,Genbank:XM_021076193.1	cyclin dependent kinase 15		GO:0004674,GO:0004693,GO:0005524,GO:0005634,GO:0005829,GO:0030332,GO:0046872	protein serine/threonine kinase activity|cyclin-dependent protein serine/threonine kinase activity|ATP binding|nucleus|cytosol|cyclin binding|metal ion binding
CDKL1	9.027897316	16.91061622	1.145178417	0.067665432	-3.885437198	0.000740339	0.001379657	Down	0.005854578	0.005914718	0.005933302	0.07277714	0.111975255	0.169159077	GeneID:100152969,Genbank:XM_021101475.1	cyclin dependent kinase like 1
CDKL2	1497.355914	2479.023335	515.6884925	0.207936198	-2.265787171	3.23E-165	1.01E-163	Down	2.668831893	3.051867262	2.99010863	19.47848117	17.9464481	19.28273609	GeneID:100737771,Genbank:XM_021101448.1	cyclin dependent kinase like 2		GO:0004693,GO:0005524,GO:0005634,GO:0005737,GO:0005813	cyclin-dependent protein serine/threonine kinase activity|ATP binding|nucleus|cytoplasm|centrosome
CDKL4	62.06405626	105.188279	18.93983352	0.180576997	-2.469313969	3.98E-09	1.11E-08	Down	0.159793061	0.092248294	0.034701801	0.585265889	0.751926728	0.807402212	GeneID:100738632,Genbank:XM_021087585.1	cyclin dependent kinase like 4		GO:0004693,GO:0005524,GO:0005634,GO:0005737,GO:0006468	cyclin-dependent protein serine/threonine kinase activity|ATP binding|nucleus|cytoplasm|protein phosphorylation
CDKN2C	3034.525287	4601.723697	1467.326876	0.318881118	-1.64890942	1.10E-91	1.76E-90	Down	12.87177463	14.20843492	10.49089359	53.92791617	50.46501252	55.02556412	GeneID:100515210,Genbank:XM_003127980.4	cyclin dependent kinase inhibitor 2C				ssc01522,ssc04110,ssc04934,ssc05166,ssc05202	Endocrine resistance|Cell cycle|Cushing syndrome|Human T-cell leukemia virus 1 infection|Transcriptional misregulation in cancer
CDR2L	3407.76966	4630.650361	2184.88896	0.471894301	-1.083464346	2.17E-66	2.50E-65	Down	17.09209319	16.03426461	14.17474798	46.28439381	43.81023003	45.50400462	GeneID:100511219,Genbank:XM_003482949.4	cerebellar degeneration related protein 2 like
CELSR2	3726.717672	5546.232428	1907.202916	0.343890921	-1.539977069	8.13E-150	2.24E-148	Down	4.682554794	4.395600878	4.182672447	18.17566727	16.24099749	17.76453397	GeneID:106510206,Genbank:XM_021090085.1	cadherin EGF LAG seven-pass G-type receptor 2		GO:0004930,GO:0005509,GO:0005737,GO:0005886,GO:0006355,GO:0007156,GO:0007186,GO:0016021,GO:0016055,GO:0021999,GO:0022407,GO:0048813,GO:0060071	G-protein coupled receptor activity|calcium ion binding|cytoplasm|plasma membrane|regulation of transcription, DNA-templated|homophilic cell adhesion via plasma membrane adhesion molecules|G-protein coupled receptor signaling pathway|integral component of membrane|Wnt signaling pathway|neural plate anterior/posterior regionalization|regulation of cell-cell adhesion|dendrite morphogenesis|Wnt sign…
CEP57L1	85.03540016	118.937638	51.13316235	0.42969943	-1.218600232	2.86E-05	6.11E-05	Down	0.603232423	0.531629599	0.598336542	1.994326278	1.445594997	2.020438389	GeneID:100739336,Genbank:XM_005659368.3	centrosomal protein 57 like 1		GO:0000070,GO:0005737,GO:0005813,GO:0005874,GO:0008017,GO:0042802,GO:0043015	mitotic sister chromatid segregation|cytoplasm|centrosome|microtubule|microtubule binding|identical protein binding|gamma-tubulin binding
CEP85	660.1924452	887.2606312	433.1242592	0.488031922	-1.034952578	4.81E-19	2.08E-18	Down	1.832986466	1.613924923	1.834238038	5.055473909	4.287796222	5.303954201	GeneID:100621740,Genbank:XM_021095615.1	centrosomal protein 85		GO:0000242,GO:0000922,GO:0005730,GO:0005739,GO:0005794,GO:0005813,GO:0005815,GO:0005829,GO:0006469,GO:0007059,GO:0046602	pericentriolar material|spindle pole|nucleolus|mitochondrion|Golgi apparatus|centrosome|microtubule organizing center|cytosol|negative regulation of protein kinase activity|chromosome segregation|regulation of mitotic centrosome separation
CER1	11.62854037	20.17912794	3.077952796	0.151895188	-2.718851926	0.002077002	0.003674805	Down	0.009585051	0.019367024	0.048569686	0.148937413	0.264802276	0.276945375	GeneID:110255508,Genbank:XM_021063603.1	cerberus 1, DAN family BMP antagonist		GO:0001657,GO:0003419,GO:0005125,GO:0005576,GO:0005615,GO:0007369,GO:0007399,GO:0008285,GO:0009948,GO:0009952,GO:0016015,GO:0023019,GO:0030282,GO:0030509,GO:0030514,GO:0032926,GO:0035582,GO:0036122,GO:0042074,GO:0042803,GO:0048263,GO:0061371,GO:0071773,GO:1900176,GO:2000381	ureteric bud development|growth plate cartilage chondrocyte proliferation|cytokine activity|extracellular region|extracellular space|gastrulation|nervous system development|negative regulation of cell proliferation|anterior/posterior axis specification|anterior/posterior pattern specification|morphogen activity|signal transduction involved in regulation of gene expression|bone mineralization|BMP …	ssc04310	Wnt signaling pathway
CES3	312.8337463	418.4813954	207.1860972	0.494762976	-1.01519055	7.74E-10	2.24E-09	Down	2.196989646	2.427641505	2.880575417	6.230175384	6.551010894	7.756982165	GeneID:100626873,Genbank:NM_001243625.1	carboxylesterase 3
CFAP206	203.4030001	276.9499566	129.8560437	0.468652648	-1.09340906	8.63E-09	2.35E-08	Down	1.03045458	1.291289748	1.074435055	3.397360578	2.947864379	3.465008767	GeneID:100517793,Genbank:XM_005659280.3	cilia and flagella associated protein 206		GO:0001534,GO:0003341,GO:0031514,GO:0035082	radial spoke|cilium movement|motile cilium|axoneme assembly
CFAP52	334.9338582	494.7175323	175.1501842	0.354037494	-1.498025938	4.05E-15	1.50E-14	Down	2.187872286	1.259383716	2.436442696	7.800696143	7.149952314	7.54070919	GeneID:100516337,Genbank:XM_021066267.1	cilia and flagella associated protein 52		GO:0005737,GO:0042995	cytoplasm|cell projection
CFAP58	22.01746143	32.59285855	11.44206432	0.351144776	-1.509862124	0.006258421	0.010383686	Down	0.083662046	0.069153917	0.077079106	0.315147539	0.282851048	0.287952662	GeneID:100152602,Genbank:XM_005671442.3	cilia and flagella associated protein 58		GO:0005929	cilium
CFAP73	113.4225954	152.6900276	74.1551633	0.48606573	-1.040776676	9.32E-05	0.000189443	Down	1.076157348	0.728926254	0.594888012	2.102903412	2.170018955	2.400275188	GeneID:100523699,Genbank:XM_021073262.1	cilia and flagella associated protein 73		GO:0003341,GO:0031514,GO:0036159,GO:0070840,GO:0097545,GO:2000574	cilium movement|motile cilium|inner dynein arm assembly|dynein complex binding|axonemal outer doublet|regulation of microtubule motor activity
CFAP99	46.78688231	74.82089645	18.75286818	0.250268891	-1.998449121	8.20E-07	1.96E-06	Down	0.111017744	0.129413261	0.181747822	0.707712988	0.71685297	0.859354043	GeneID:100516278,Genbank:XM_021100933.1	cilia and flagella associated protein 99		GO:0042995	cell projection
CFI	504.7500969	827.7511988	181.748995	0.219687319	-2.186476497	3.02E-55	3.00E-54	Down	1.009432056	0.690490477	0.825863816	5.418974142	4.876902355	5.259098231	GeneID:100516921,Genbank:XM_013989347.2	complement factor I		GO:0004252,GO:0005044,GO:0005615,GO:0006958,GO:0016020,GO:0045087,GO:0046872	serine-type endopeptidase activity|scavenger receptor activity|extracellular space|complement activation, classical pathway|membrane|innate immune response|metal ion binding	ssc04610,ssc05150	Complement and coagulation cascades|Staphylococcus aureus infection
CHCHD10	618.6199619	921.4875376	315.7523863	0.342750994	-1.544767244	8.66E-40	6.40E-39	Down	12.07218798	9.363532678	11.05053244	42.11559385	43.11674504	42.98983345	GeneID:100152325,Genbank:XM_001929468.4	coiled-coil-helix-coiled-coil-helix domain containing 10		GO:0005634,GO:0005739,GO:0005758,GO:0006119,GO:0006754,GO:0007005,GO:2000984	nucleus|mitochondrion|mitochondrial intermembrane space|oxidative phosphorylation|ATP biosynthetic process|mitochondrion organization|negative regulation of ATP citrate synthase activity	ssc05014	Amyotrophic lateral sclerosis
CHDH	1499.212019	2446.38286	552.041177	0.225658399	-2.147787617	6.19E-147	1.67E-145	Down	2.438605975	2.341238549	2.578849017	14.28872021	15.62211486	14.21067351	GeneID:100151982,Genbank:XM_005669647.3	choline dehydrogenase		GO:0005743,GO:0008812,GO:0019285,GO:0042426,GO:0050660	mitochondrial inner membrane|choline dehydrogenase activity|glycine betaine biosynthetic process from choline|choline catabolic process|flavin adenine dinucleotide binding	ssc00260	Glycine, serine and threonine metabolism
CHIC1	1333.301387	1945.009806	721.5929684	0.370896262	-1.430912367	1.88E-55	1.88E-54	Down	2.277345447	2.750069814	2.812966469	9.491873279	9.823677128	9.301586055	GeneID:100526199,Genbank:XM_003135187.5	cysteine rich hydrophobic domain 1		GO:0005622,GO:0005886,GO:0031410	intracellular|plasma membrane|cytoplasmic vesicle
CHL1	94.26539249	146.7705216	41.76026338	0.284908033	-1.811431795	7.23E-07	1.74E-06	Down	0.145882188	0.127541029	0.036960953	0.380704803	0.53656876	0.553433982	GeneID:100511780,Genbank:XM_021069242.1	cell adhesion molecule L1 like		GO:0001764,GO:0002020,GO:0005578,GO:0005886,GO:0007155,GO:0007165,GO:0007411,GO:0008344,GO:0016021,GO:0030425,GO:0031103,GO:0035640,GO:0043524,GO:0045177,GO:0050890,GO:0070062	neuron migration|protease binding|proteinaceous extracellular matrix|plasma membrane|cell adhesion|signal transduction|axon guidance|adult locomotory behavior|integral component of membrane|dendrite|axon regeneration|exploration behavior|negative regulation of neuron apoptotic process|apical part of cell|cognition|extracellular exosome
CHRNB4	143.4483183	214.3660714	72.53056527	0.3381596	-1.564223784	1.03E-11	3.30E-11	Down	0.70548345	0.668184788	0.737312622	2.763378387	2.424550056	3.261857709	GeneID:100157223,Genbank:XM_005656244.3	cholinergic receptor nicotinic beta 4 subunit		GO:0004888,GO:0005892,GO:0007271,GO:0007274,GO:0022848,GO:0030054,GO:0035094,GO:0045211,GO:0098655	transmembrane signaling receptor activity|acetylcholine-gated channel complex|synaptic transmission, cholinergic|neuromuscular synaptic transmission|acetylcholine-gated cation-selective channel activity|cell junction|response to nicotine|postsynaptic membrane|cation transmembrane transport	ssc04080,ssc04725,ssc05207	Neuroactive ligand-receptor interaction|Cholinergic synapse|Chemical carcinogenesis - receptor activation
CHST14	328.3037639	441.8469422	214.7605857	0.485995776	-1.040984319	4.45E-10	1.31E-09	Down	2.170847456	3.084113272	2.433792047	7.80046409	7.251556957	6.36695731	GeneID:100520059,Genbank:XM_003121594.4	carbohydrate sulfotransferase 14		GO:0000139,GO:0001537,GO:0016021,GO:0016051,GO:0030208,GO:0042301,GO:0050655,GO:0070062	Golgi membrane|N-acetylgalactosamine 4-O-sulfotransferase activity|integral component of membrane|carbohydrate biosynthetic process|dermatan sulfate biosynthetic process|phosphate ion binding|dermatan sulfate proteoglycan metabolic process|extracellular exosome	ssc00532	Glycosaminoglycan biosynthesis - chondroitin sulfate / dermatan sulfate
CHST9	570.7901021	845.326363	296.2538411	0.350369686	-1.513050138	6.15E-40	4.56E-39	Down	0.855744276	0.857806905	0.890872768	3.380298789	3.173637183	3.50661086	GeneID:100515146,Genbank:XM_021096201.1	carbohydrate sulfotransferase 9		GO:0000139,GO:0001537,GO:0005576,GO:0006790,GO:0016021,GO:0016051,GO:0030166,GO:0030203,GO:0030206,GO:0042446,GO:0047756	Golgi membrane|N-acetylgalactosamine 4-O-sulfotransferase activity|extracellular region|sulfur compound metabolic process|integral component of membrane|carbohydrate biosynthetic process|proteoglycan biosynthetic process|glycosaminoglycan metabolic process|chondroitin sulfate biosynthetic process|hormone biosynthetic process|chondroitin 4-sulfotransferase activity	ssc00513	Various types of N-glycan biosynthesis
CISD1	2257.427797	3576.052834	938.8027598	0.262529671	-1.929447611	4.77E-192	1.80E-190	Down	6.318716188	6.299729706	6.097651361	30.92915203	32.53533558	32.99686895	GeneID:110256737,Genbank:XM_021073223.1	CDGSH iron sulfur domain 1		GO:0005741,GO:0016021,GO:0042802,GO:0043457,GO:0046872,GO:0051537	mitochondrial outer membrane|integral component of membrane|identical protein binding|regulation of cellular respiration|metal ion binding|2 iron, 2 sulfur cluster binding
CITED1	46.07103162	82.54480088	9.597262368	0.115946028	-3.1084747	9.89E-11	3.00E-10	Down	0.029985211	0.131270665	0.091165232	1.004328355	1.115139264	0.826543385	GeneID:654297,Genbank:XM_005657822.2	Cbp/p300 interacting transactivator with Glu/Asp rich carboxy-terminal domain 1		GO:0001105,GO:0001570,GO:0001658,GO:0003682,GO:0003713,GO:0005634,GO:0005829,GO:0006357,GO:0006913,GO:0006915,GO:0007179,GO:0007420,GO:0008022,GO:0030318,GO:0032496,GO:0032868,GO:0034341,GO:0042438,GO:0042803,GO:0043524,GO:0043627,GO:0044212,GO:0045668,GO:0045892,GO:0045893,GO:0050693,GO:0051591,GO:0060395,GO:0060711,GO:0060712,GO:0070410,GO:0070555,GO:0070669,GO:0070670,GO:0070741,GO:0071104,GO:…	RNA polymerase II transcription coactivator activity|vasculogenesis|branching involved in ureteric bud morphogenesis|chromatin binding|transcription coactivator activity|nucleus|cytosol|regulation of transcription from RNA polymerase II promoter|nucleocytoplasmic transport|apoptotic process|transforming growth factor beta receptor signaling pathway|brain development|protein C-terminus binding|mel…
CLCA4	29.31789097	42.21604831	16.41973362	0.389010619	-1.362118557	0.004884036	0.008245844	Down	0.103389422	0.104451477	0.112263921	0.298353278	0.439430353	0.375249355	GeneID:100154624,Genbank:XM_001926978.5	calcium-activated chloride channel regulator 4		GO:0004222,GO:0005229,GO:0005254,GO:0005886,GO:0005887,GO:0006810,GO:0016324,GO:0034220,GO:0046872,GO:0070062	metalloendopeptidase activity|intracellular calcium activated chloride channel activity|chloride channel activity|plasma membrane|integral component of plasma membrane|transport|apical plasma membrane|ion transmembrane transport|metal ion binding|extracellular exosome	ssc04924,ssc04972	Renin secretion|Pancreatic secretion
CLDN10	70.1704466	136.5123006	3.82859256	0.028021653	-5.157314113	6.99E-06	1.56E-05	Down	0.019118672	0.1738356	0	3.762958846	2.336197349	3.23823499	GeneID:100153752,Genbank:XM_021065094.1	claudin 10		GO:0005198,GO:0005737,GO:0005886,GO:0005923,GO:0006811,GO:0016021,GO:0043269	structural molecule activity|cytoplasm|plasma membrane|bicellular tight junction|ion transport|integral component of membrane|regulation of ion transport	ssc04514,ssc04530,ssc04670,ssc05160	Cell adhesion molecules|Tight junction|Leukocyte transendothelial migration|Hepatitis C
CLDN19	53.70948811	82.60108565	24.81789058	0.300335519	-1.735352989	1.65E-05	3.61E-05	Down	0.970415001	0.449342423	1.229329749	4.607412321	3.308193759	4.028542653	GeneID:100294682,Genbank:NM_001160084.1	claudin 19		GO:0005198,GO:0005634,GO:0005737,GO:0005923,GO:0007601,GO:0016021,GO:0016323,GO:0016338,GO:0019227,GO:0042802,GO:0043296,GO:0043297,GO:0050896	structural molecule activity|nucleus|cytoplasm|bicellular tight junction|visual perception|integral component of membrane|basolateral plasma membrane|calcium-independent cell-cell adhesion via plasma membrane cell-adhesion molecules|neuronal action potential propagation|identical protein binding|apical junction complex|apical junction assembly|response to stimulus	ssc04514,ssc04530,ssc04670,ssc05160	Cell adhesion molecules|Tight junction|Leukocyte transendothelial migration|Hepatitis C
CLDN2	568.1936864	1105.508358	30.87901465	0.027939802	-5.161534418	2.63E-38	1.88E-37	Down	0.32921263	0.117386268	0.34345235	13.54096059	11.11156624	13.62178352	GeneID:733684,Genbank:XM_021079578.1	claudin 2		GO:0005198,GO:0005886,GO:0005923,GO:0016021,GO:0016338,GO:0042802	structural molecule activity|plasma membrane|bicellular tight junction|integral component of membrane|calcium-independent cell-cell adhesion via plasma membrane cell-adhesion molecules|identical protein binding	ssc04514,ssc04530,ssc04670,ssc05160	Cell adhesion molecules|Tight junction|Leukocyte transendothelial migration|Hepatitis C
CLDN8	2135.89545	3680.01759	591.7733102	0.160759522	-2.6370239	7.24E-234	3.59E-232	Down	17.97671933	17.67955033	21.63905145	158.6678629	166.5327122	157.1388279	GeneID:100302021,Genbank:NM_001161646.1	claudin 8		GO:0005198,GO:0005923,GO:0016021,GO:0016323,GO:0016327,GO:0016338,GO:0042802	structural molecule activity|bicellular tight junction|integral component of membrane|basolateral plasma membrane|apicolateral plasma membrane|calcium-independent cell-cell adhesion via plasma membrane cell-adhesion molecules|identical protein binding	ssc04514,ssc04530,ssc04670,ssc05160	Cell adhesion molecules|Tight junction|Leukocyte transendothelial migration|Hepatitis C
CLEC18C	207.496251	392.9017908	22.09071115	0.056301861	-4.150673579	2.70E-58	2.79E-57	Down	0.333324844	0.161639463	0.283757826	6.104752757	6.120196635	6.495883709	GeneID:100525922,Genbank:XM_021097531.1	C-type lectin domain family 18 member C		GO:0005615,GO:0005768,GO:0005783,GO:0005794,GO:0030247	extracellular space|endosome|endoplasmic reticulum|Golgi apparatus|polysaccharide binding
CLEC3B	31.11098806	50.73081878	11.49115735	0.226535261	-2.142192466	0.000365331	0.000699704	Down	0.18206349	0.262762449	0.342664451	0.754398799	2.929440227	1.010627557	GeneID:100620511,Genbank:XM_005669451.3	C-type lectin domain family 3 member B		GO:0001652,GO:0005509,GO:0005615,GO:0005737,GO:0008201,GO:0010756,GO:0030246,GO:0030282,GO:0036143,GO:0071560	granular component|calcium ion binding|extracellular space|cytoplasm|heparin binding|positive regulation of plasminogen activation|carbohydrate binding|bone mineralization|kringle domain binding|cellular response to transforming growth factor beta stimulus
CLEC4F	388.5125767	552.7325623	224.2925911	0.405865501	-1.300926382	1.30E-20	5.91E-20	Down	2.72307448	2.804725887	2.342371549	8.201061209	9.004928958	9.025925411	GeneID:100524617,Genbank:XM_021087395.1	C-type lectin domain family 4 member F
CLRN3	13.99229406	22.35007301	5.63451511	0.253269287	-1.981255958	0.021934544	0.03350208	Down	0.203950043	0.015849623	0.015899422	0.341285533	0.350069035	0.56271003	GeneID:100156267,Genbank:XM_003359398.4	clarin 3		GO:0016021,GO:0070062	integral component of membrane|extracellular exosome
CNBD2	26.83285407	40.64603491	13.01967322	0.319909514	-1.644264198	0.002140315	0.003781632	Down	0.050516857	0.116653223	0.080451073	0.261652242	0.383408943	0.402650288	GeneID:102167523,Genbank:XM_021077743.1	cyclic nucleotide binding domain containing 2		GO:0005829,GO:0030552	cytosol|cAMP binding
CNGA1	99.68742379	177.1145069	22.2603407	0.125367575	-2.995763832	2.04E-19	8.93E-19	Down	0.085783752	0.173329909	0.243424308	1.786155344	2.032655838	1.606810242	GeneID:397366,Genbank:XM_021101171.1	cyclic nucleotide gated channel alpha 1		GO:0001750,GO:0005223,GO:0005249,GO:0005887,GO:0006812,GO:0007601,GO:0030553,GO:0042391,GO:0042622,GO:0050896,GO:1902495	photoreceptor outer segment|intracellular cGMP activated cation channel activity|voltage-gated potassium channel activity|integral component of plasma membrane|cation transport|visual perception|cGMP binding|regulation of membrane potential|photoreceptor outer segment membrane|response to stimulus|transmembrane transporter complex	ssc04022,ssc04024,ssc04744	cGMP-PKG signaling pathway|cAMP signaling pathway|Phototransduction
CNKSR3	579.3363657	843.161835	315.5108963	0.374248677	-1.417930879	6.92E-37	4.82E-36	Down	2.172455916	2.133806304	1.979972352	7.728103163	7.462118112	7.538086632	GeneID:100513248,Genbank:XM_021086603.1	CNKSR family member 3		GO:0005737,GO:0010765,GO:0016324,GO:0033137,GO:0070373	cytoplasm|positive regulation of sodium ion transport|apical plasma membrane|negative regulation of peptidyl-serine phosphorylation|negative regulation of ERK1 and ERK2 cascade
CNNM2	267.0276119	417.4448787	116.610345	0.279437847	-1.839400665	4.46E-25	2.31E-24	Down	0.254972636	0.246392166	0.182004292	1.095550109	1.020087867	1.192864734	GeneID:100155831,Genbank:XM_005657454.3	cyclin and CBS domain divalent metal cation transport mediator 2		GO:0005524,GO:0010960,GO:0015095,GO:0016021,GO:0016323,GO:0043231	ATP binding|magnesium ion homeostasis|magnesium ion transmembrane transporter activity|integral component of membrane|basolateral plasma membrane|intracellular membrane-bounded organelle
CNPPD1	1486.73983	2075.104398	898.3752627	0.432840653	-1.208092089	6.54E-59	6.80E-58	Down	6.827876967	7.240214683	7.073258927	21.84689855	21.31048768	22.94833247	GeneID:100157604,Genbank:XM_021074929.1	cyclin Pas1/PHO80 domain containing 1		GO:0000079,GO:0016021,GO:0019901	regulation of cyclin-dependent protein serine/threonine kinase activity|integral component of membrane|protein kinase binding
CNPY3	514.5837093	718.085071	311.0823476	0.433250743	-1.206725872	2.79E-22	1.34E-21	Down	2.122126064	2.07376051	2.142840892	5.97940841	7.117249062	6.696661502	GeneID:100126290,Genbank:XM_021097866.1	canopy FGF signaling regulator 3		GO:0005102,GO:0005783,GO:0045087	receptor binding|endoplasmic reticulum|innate immune response
CNTLN	845.2977564	1160.867355	529.728158	0.456440361	-1.131501728	2.20E-32	1.38E-31	Down	2.595179196	2.285040498	2.297417795	7.294667584	7.046432763	6.934232329	GeneID:100154767,Genbank:XM_021063284.1	centlein		GO:0005654,GO:0005737,GO:0005813,GO:0005814,GO:0005829,GO:0010457,GO:0019901,GO:0019904,GO:0030674,GO:0033365,GO:0070062	nucleoplasm|cytoplasm|centrosome|centriole|cytosol|centriole-centriole cohesion|protein kinase binding|protein domain specific binding|protein binding, bridging|protein localization to organelle|extracellular exosome
CNTN3	1012.04953	1661.829077	362.2699827	0.217950437	-2.197927996	7.66E-114	1.54E-112	Down	0.968648469	0.884385862	1.02435497	5.761895405	5.756758231	6.348015623	GeneID:100511594,Genbank:XM_021069229.1	contactin 3		GO:0005576,GO:0005886,GO:0006501,GO:0007155,GO:0007399,GO:0031225	extracellular region|plasma membrane|C-terminal protein lipidation|cell adhesion|nervous system development|anchored component of membrane
CNTNAP1	93.12111644	149.5192585	36.72297435	0.245355372	-2.027055238	3.43E-11	1.07E-10	Down	0.097608551	0.188647556	0.124726548	0.844071801	0.671893206	0.752630367	GeneID:100521039,Genbank:XM_021066979.1	contactin associated protein 1		GO:0002175,GO:0004872,GO:0005070,GO:0005887,GO:0007010,GO:0007155,GO:0007165,GO:0008076,GO:0016021,GO:0017124,GO:0019227,GO:0022010,GO:0022011,GO:0030913,GO:0033010,GO:0033270,GO:0043209,GO:0048812,GO:0050884,GO:0050885,GO:0071205	protein localization to paranode region of axon|receptor activity|SH3/SH2 adaptor activity|integral component of plasma membrane|cytoskeleton organization|cell adhesion|signal transduction|voltage-gated potassium channel complex|integral component of membrane|SH3 domain binding|neuronal action potential propagation|central nervous system myelination|myelination in peripheral nervous system|parano…	ssc04514	Cell adhesion molecules
COBL	7150.413583	13281.62817	1019.198994	0.07674143	-3.703850549	0	0	Down	4.98400385	4.512273639	4.867151665	86.12258975	81.2118564	85.96394954	GeneID:100516568,Genbank:XM_021063931.1	cordon-bleu WH2 repeat protein		GO:0000578,GO:0001726,GO:0001757,GO:0001843,GO:0001889,GO:0003785,GO:0005884,GO:0005886,GO:0005938,GO:0030041,GO:0030424,GO:0030425,GO:0030903,GO:0033504,GO:0043025,GO:0044294,GO:0044295,GO:0048471,GO:0048565,GO:0048669,GO:0051639,GO:1900006,GO:1900029	embryonic axis specification|ruffle|somite specification|neural tube closure|liver development|actin monomer binding|actin filament|plasma membrane|cell cortex|actin filament polymerization|axon|dendrite|notochord development|floor plate development|neuronal cell body|dendritic growth cone|axonal growth cone|perinuclear region of cytoplasm|digestive tract development|collateral sprouting in absen…
COBLL1	1438.331704	2499.864364	376.7990452	0.15076597	-2.729617266	9.50E-228	4.43E-226	Down	0.784886323	0.678729173	0.700692641	6.493253169	6.219114719	6.713095756	GeneID:100737004,Genbank:XM_021075418.1	cordon-bleu WH2 repeat protein like 1		GO:0003785,GO:0030041,GO:0045296,GO:0051639,GO:0070062	actin monomer binding|actin filament polymerization|cadherin binding|actin filament network formation|extracellular exosome
COL19A1	55.5356175	74.23707898	36.83415602	0.496646138	-1.009709801	0.011462727	0.018282653	Down	0.122112494	0.051814089	0.064352337	0.278292125	0.163487518	0.206828666	GeneID:100512751,Genbank:XM_003121272.5	collagen type XIX alpha 1 chain		GO:0001501,GO:0005201,GO:0005576,GO:0005578,GO:0005581,GO:0005788,GO:0007155,GO:0007519,GO:0030154,GO:0030198,GO:0030574,GO:0030674,GO:0098609	skeletal system development|extracellular matrix structural constituent|extracellular region|proteinaceous extracellular matrix|collagen trimer|endoplasmic reticulum lumen|cell adhesion|skeletal muscle tissue development|cell differentiation|extracellular matrix organization|collagen catabolic process|protein binding, bridging|cell-cell adhesion	ssc04974	Protein digestion and absorption
COL28A1	135.804856	232.9244387	38.68527327	0.166453789	-2.586806385	8.93E-18	3.66E-17	Down	0.390211003	0.131406466	0.18038436	1.90763407	1.753055443	2.039377158	GeneID:100510974,Genbank:XM_021063396.1	collagen type XXVIII alpha 1 chain		GO:0004867,GO:0005576,GO:0005581,GO:0005604,GO:0005788,GO:0007155,GO:0031012	serine-type endopeptidase inhibitor activity|extracellular region|collagen trimer|basement membrane|endoplasmic reticulum lumen|cell adhesion|extracellular matrix	ssc04974	Protein digestion and absorption
COL4A1	27235.53669	41693.22883	12777.84454	0.306468821	-1.706187786	0	0	Down	50.7248568	50.48805934	49.45654816	224.2961263	214.848162	226.1954762	GeneID:100515336,Genbank:XM_021065910.1	collagen type IV alpha 1 chain		GO:0005201,GO:0005581,GO:0005604	extracellular matrix structural constituent|collagen trimer|basement membrane	ssc04151,ssc04510,ssc04512,ssc04926,ssc04933,ssc04974,ssc05146,ssc05165,ssc05200,ssc05222	PI3K-Akt signaling pathway|Focal adhesion|ECM-receptor interaction|Relaxin signaling pathway|AGE-RAGE signaling pathway in diabetic complications|Protein digestion and absorption|Amoebiasis|Human papillomavirus infection|Pathways in cancer|Small cell lung cancer
COL4A2	19621.52446	26969.76075	12273.28816	0.455056804	-1.135881449	9.80E-190	3.60E-188	Down	49.26505367	48.14467608	51.21973224	147.4660727	142.8349147	151.7854725	GeneID:100153454,Genbank:XM_021065909.1	collagen type IV alpha 2 chain		GO:0001525,GO:0005201,GO:0005576,GO:0005587,GO:0005788,GO:0006351,GO:0007568,GO:0014823,GO:0016525,GO:0030198,GO:0030574,GO:0031012,GO:0035987,GO:0038063,GO:0070062,GO:0071560	angiogenesis|extracellular matrix structural constituent|extracellular region|collagen type IV trimer|endoplasmic reticulum lumen|transcription, DNA-templated|aging|response to activity|negative regulation of angiogenesis|extracellular matrix organization|collagen catabolic process|extracellular matrix|endodermal cell differentiation|collagen-activated tyrosine kinase receptor signaling pathway|e…	ssc04151,ssc04510,ssc04512,ssc04926,ssc04933,ssc04974,ssc05146,ssc05165,ssc05200,ssc05222	PI3K-Akt signaling pathway|Focal adhesion|ECM-receptor interaction|Relaxin signaling pathway|AGE-RAGE signaling pathway in diabetic complications|Protein digestion and absorption|Amoebiasis|Human papillomavirus infection|Pathways in cancer|Small cell lung cancer
COL4A3	4653.465097	8758.895999	548.0341956	0.062546828	-3.99891946	0	0	Down	1.476456414	1.814864258	1.530086501	36.02349714	32.9736622	35.34131243	GeneID:100621504,Genbank:XM_021075272.1	collagen type IV alpha 3 chain		GO:0005178,GO:0005201,GO:0005587,GO:0005604,GO:0005783,GO:0006919,GO:0007155,GO:0007166,GO:0008283,GO:0016525,GO:0032836,GO:0038063,GO:0043231,GO:0072577	integrin binding|extracellular matrix structural constituent|collagen type IV trimer|basement membrane|endoplasmic reticulum|activation of cysteine-type endopeptidase activity involved in apoptotic process|cell adhesion|cell surface receptor signaling pathway|cell proliferation|negative regulation of angiogenesis|glomerular basement membrane development|collagen-activated tyrosine kinase receptor…	ssc04151,ssc04510,ssc04512,ssc04926,ssc04933,ssc04974,ssc05146,ssc05165,ssc05200,ssc05222	PI3K-Akt signaling pathway|Focal adhesion|ECM-receptor interaction|Relaxin signaling pathway|AGE-RAGE signaling pathway in diabetic complications|Protein digestion and absorption|Amoebiasis|Human papillomavirus infection|Pathways in cancer|Small cell lung cancer
COL4A4	9453.258123	15391.32752	3515.188722	0.228385595	-2.130456436	0	0	Down	9.104218426	8.818271556	8.898685185	53.65621314	51.5648887	53.70497332	GeneID:100621403,Genbank:XM_021075271.1	collagen type IV alpha 4 chain		GO:0005201,GO:0005587,GO:0005604,GO:0007155	extracellular matrix structural constituent|collagen type IV trimer|basement membrane|cell adhesion	ssc04151,ssc04510,ssc04512,ssc04926,ssc04933,ssc04974,ssc05146,ssc05165,ssc05200,ssc05222	PI3K-Akt signaling pathway|Focal adhesion|ECM-receptor interaction|Relaxin signaling pathway|AGE-RAGE signaling pathway in diabetic complications|Protein digestion and absorption|Amoebiasis|Human papillomavirus infection|Pathways in cancer|Small cell lung cancer
COL4A5	46.97349189	89.70441286	4.242570912	0.046928864	-4.413380647	1.32E-14	4.77E-14	Down	0	0.021880234	0.026338777	0.516011595	0.432638628	0.440195262	GeneID:100737091,Genbank:XM_021080779.1	collagen type IV alpha 5 chain		GO:0005201,GO:0005581,GO:0005604,GO:0007155	extracellular matrix structural constituent|collagen trimer|basement membrane|cell adhesion	ssc04151,ssc04510,ssc04512,ssc04926,ssc04933,ssc04974,ssc05146,ssc05165,ssc05200,ssc05222	PI3K-Akt signaling pathway|Focal adhesion|ECM-receptor interaction|Relaxin signaling pathway|AGE-RAGE signaling pathway in diabetic complications|Protein digestion and absorption|Amoebiasis|Human papillomavirus infection|Pathways in cancer|Small cell lung cancer
COL8A1	279.2882779	522.5470185	36.02953734	0.069166326	-3.853786362	2.62E-54	2.56E-53	Down	0.268824514	0.138455598	0.096155045	3.64748312	2.643593318	3.560656625	GeneID:397430,Genbank:XM_001926443.6	collagen type VIII alpha 1 chain		GO:0001525,GO:0005576,GO:0005591,GO:0005788,GO:0007155,GO:0010811,GO:0030198,GO:0030574,GO:0031012,GO:0035987,GO:0048593,GO:0050673,GO:0070062	angiogenesis|extracellular region|collagen type VIII trimer|endoplasmic reticulum lumen|cell adhesion|positive regulation of cell-substrate adhesion|extracellular matrix organization|collagen catabolic process|extracellular matrix|endodermal cell differentiation|camera-type eye morphogenesis|epithelial cell proliferation|extracellular exosome	ssc04974	Protein digestion and absorption
COLEC11	172.8866443	331.674059	14.09922967	0.042565772	-4.554162396	2.63E-50	2.41E-49	Down	0.228047525	0.301279381	0.124445996	6.814459482	7.362631425	6.606562041	GeneID:100736753,Genbank:XM_005662778.3	collectin subfamily member 11		GO:0005537,GO:0005576,GO:0005581,GO:0007275,GO:0032502	mannose binding|extracellular region|collagen trimer|multicellular organism development|developmental process	ssc04145	Phagosome
COLEC12	582.656204	1145.144751	20.16765662	0.01765571	-5.823721378	2.31E-146	6.19E-145	Down	0.172806915	0.087291026	0.12405083	10.33787412	9.226800614	9.907070649	GeneID:102166764,Genbank:XM_021096155.1	collectin subfamily member 12		GO:0005044,GO:0005534,GO:0005581,GO:0005886,GO:0006898,GO:0006910,GO:0006952,GO:0008329,GO:0009756,GO:0016021,GO:0030169,GO:0030666,GO:0034138,GO:0045087,GO:0046872,GO:0050776,GO:0051260,GO:0060355,GO:0070062,GO:0071360	scavenger receptor activity|galactose binding|collagen trimer|plasma membrane|receptor-mediated endocytosis|phagocytosis, recognition|defense response|signaling pattern recognition receptor activity|carbohydrate mediated signaling|integral component of membrane|low-density lipoprotein particle binding|endocytic vesicle membrane|toll-like receptor 3 signaling pathway|innate immune response|metal i…	ssc04145	Phagosome
COQ3	471.1104183	655.7654121	286.4554246	0.436934182	-1.194512122	6.08E-17	2.42E-16	Down	4.198201951	2.973457328	4.133524636	11.12766471	12.3347962	11.53613728	GeneID:100152047,Genbank:XM_021090298.1	coenzyme Q3, methyltransferase		GO:0004395,GO:0005743,GO:0006744,GO:0008425,GO:0008689	hexaprenyldihydroxybenzoate methyltransferase activity|mitochondrial inner membrane|ubiquinone biosynthetic process|2-polyprenyl-6-methoxy-1,4-benzoquinone methyltransferase activity|3-demethylubiquinone-9 3-O-methyltransferase activity	ssc00130	Ubiquinone and other terpenoid-quinone biosynthesis
COQ8A	608.1872004	1051.121966	165.2524347	0.157151732	-2.669769922	1.23E-16	4.82E-16	Down	0.820452107	1.464997384	1.866005715	12.32365045	11.8095857	11.70077271	GeneID:100511399,Genbank:XM_021064416.1	coenzyme Q8A		GO:0005524,GO:0005739,GO:0006744,GO:0016021,GO:0016301,GO:0016310,GO:0043531	ATP binding|mitochondrion|ubiquinone biosynthetic process|integral component of membrane|kinase activity|phosphorylation|ADP binding
CPB2	619.5860273	1185.035294	54.1367609	0.045712977	-4.451252401	1.35E-164	4.20E-163	Down	0.760158417	0.466265709	0.715352835	18.8425213	18.21685433	20.43535812	GeneID:100155038,Genbank:XM_001929146.4	carboxypeptidase B2				ssc04610,ssc04972,ssc04974	Complement and coagulation cascades|Pancreatic secretion|Protein digestion and absorption
CPEB3	170.9577475	243.5763658	98.33912918	0.403516282	-1.309301206	4.42E-07	1.08E-06	Down	0.226332166	0.509464142	0.293761692	1.299800323	1.092760883	1.064205281	GeneID:100152117,Genbank:XM_021073492.1	cytoplasmic polyadenylation element binding protein 3		GO:0000122,GO:0000900,GO:0003723,GO:0003730,GO:0005634,GO:0005737,GO:0007616,GO:0008135,GO:0014069,GO:0017148,GO:0030014,GO:0030054,GO:0030425,GO:0035613,GO:0035925,GO:0043005,GO:0043022,GO:0045202,GO:0045211,GO:0045727,GO:0048167,GO:0050955,GO:0060213,GO:0060998,GO:0060999,GO:0061158,GO:0071230,GO:0097440,GO:1900153,GO:1900248,GO:1900273,GO:1900365,GO:1990124	negative regulation of transcription from RNA polymerase II promoter|translation repressor activity, nucleic acid binding|RNA binding|mRNA 3'-UTR binding|nucleus|cytoplasm|long-term memory|translation factor activity, RNA binding|postsynaptic density|negative regulation of translation|CCR4-NOT complex|cell junction|dendrite|RNA stem-loop binding|mRNA 3'-UTR AU-rich region binding|neuron projectio…	ssc04114,ssc04914	Oocyte meiosis|Progesterone-mediated oocyte maturation
CPED1	64.87952047	106.8185164	22.94052453	0.214677119	-2.219759665	2.81E-09	7.87E-09	Down	0.077628332	0.05365973	0.115937935	0.605230528	0.54266351	0.411140002	GeneID:100511847,Genbank:XM_021078989.1	cadherin like and PC-esterase domain containing 1		GO:0005783	endoplasmic reticulum
CPLX1	74.53997712	106.5126552	42.56729905	0.400034793	-1.32180261	0.000745484	0.001388743	Down	0.576709782	0.558852983	0.190845576	2.109237459	1.213072969	1.160908895	GeneID:100624856,Genbank:XM_003356825.4	complexin 1		GO:0005829,GO:0006836,GO:0006887,GO:0019905	cytosol|neurotransmitter transport|exocytosis|syntaxin binding	ssc04721	Synaptic vesicle cycle
CPTP	533.705524	745.8623136	321.5487343	0.431183212	-1.213627087	5.40E-25	2.80E-24	Down	3.663510222	3.108476457	3.397307749	10.46734557	10.62224734	10.81894654	GeneID:100628234,Genbank:XM_003356107.4	ceramide-1-phosphate transfer protein		GO:0005543,GO:0005548,GO:0005640,GO:0005794,GO:0005829,GO:0005886,GO:0010008,GO:0120013,GO:1902387,GO:1902388,GO:1902389	phospholipid binding|phospholipid transporter activity|nuclear outer membrane|Golgi apparatus|cytosol|plasma membrane|endosome membrane|intermembrane lipid transfer activity|ceramide 1-phosphate binding|ceramide 1-phosphate transporter activity|ceramide 1-phosphate transport
CRACR2B	361.4595536	573.6469823	149.2721249	0.260166855	-1.942490922	5.51E-35	3.71E-34	Down	1.257475989	1.098460333	1.370203191	7.316220677	5.8368448	6.236023687	GeneID:100511435,Genbank:XM_013989684.2	calcium release activated channel regulator 2B		GO:0002115,GO:0005509,GO:0005737,GO:0034613,GO:2001256	store-operated calcium entry|calcium ion binding|cytoplasm|cellular protein localization|regulation of store-operated calcium entry
CRB2	24.44137169	38.18648486	10.69625852	0.280106807	-1.835951053	0.002149877	0.003797223	Down	0.028748247	0.06638528	0.020810581	0.11912132	0.240010353	0.200498496	GeneID:100511431,Genbank:XM_003122155.6	crumbs 2, cell polarity complex component		GO:0001707,GO:0001756,GO:0005509,GO:0010470,GO:0010718,GO:0010951,GO:0014028,GO:0016021,GO:0016324,GO:0019899,GO:0030513,GO:0043234,GO:0045121,GO:0045199,GO:0055111,GO:0070062,GO:0072358	mesoderm formation|somitogenesis|calcium ion binding|regulation of gastrulation|positive regulation of epithelial to mesenchymal transition|negative regulation of endopeptidase activity|notochord formation|integral component of membrane|apical plasma membrane|enzyme binding|positive regulation of BMP signaling pathway|protein complex|membrane raft|maintenance of epithelial cell apical/basal polar…	ssc04390	Hippo signaling pathway
CRIP3	34.2122496	48.29039424	20.13410496	0.417367366	-1.260610294	0.007119536	0.011691951	Down	0.287011082	0.208770745	0.116348164	0.630307771	0.585536332	0.766364125	GeneID:100154285,Genbank:XM_021098749.1	cysteine rich protein 3		GO:0005737,GO:0046872	cytoplasm|metal ion binding
CRYAB	1459.848371	2069.068383	850.6283583	0.410979331	-1.282862255	3.00E-48	2.63E-47	Down	15.24628917	18.48348572	18.12016111	54.51199435	56.35676476	59.93257029	GeneID:100519789,Genbank:XM_021062778.1	crystallin alpha B		GO:0005212,GO:0005634,GO:0005737,GO:0042803,GO:0046872	structural constituent of eye lens|nucleus|cytoplasm|protein homodimerization activity|metal ion binding	ssc04141,ssc04213	Protein processing in endoplasmic reticulum|Longevity regulating pathway - multiple species
CRYL1	784.9732253	1108.25643	461.6900209	0.416606779	-1.263241779	5.06E-35	3.41E-34	Down	5.847372441	5.322268016	5.646471523	19.78621883	17.14489047	17.69752236	GeneID:396914,Genbank:XM_021065155.1	crystallin lambda 1		GO:0003857,GO:0005829,GO:0006631,GO:0050104,GO:0070403	3-hydroxyacyl-CoA dehydrogenase activity|cytosol|fatty acid metabolic process|L-gulonate 3-dehydrogenase activity|NAD+ binding	ssc00040	Pentose and glucuronate interconversions
CRYM	717.9148838	1039.177481	396.652287	0.381759333	-1.389264669	6.21E-38	4.41E-37	Down	6.249510286	6.348114727	5.24631525	22.06761341	20.15668305	21.02097888	GeneID:100525333,Genbank:XM_003124557.5	crystallin mu		GO:0000122,GO:0003714,GO:0005634,GO:0005737,GO:0005739,GO:0005829,GO:0007605,GO:0016639,GO:0042403,GO:0042803,GO:0047127,GO:0050661,GO:0070324,GO:0070327	negative regulation of transcription from RNA polymerase II promoter|transcription corepressor activity|nucleus|cytoplasm|mitochondrion|cytosol|sensory perception of sound|oxidoreductase activity, acting on the CH-NH2 group of donors, NAD or NADP as acceptor|thyroid hormone metabolic process|protein homodimerization activity|thiomorpholine-carboxylate dehydrogenase activity|NADP binding|thyroid h…
CRYZ	2356.373475	4197.884075	514.862876	0.122636399	-3.027540852	0	0	Down	5.664247387	5.411430886	5.665537406	62.68125279	58.4851836	63.58684788	GeneID:733653,Genbank:XM_021093604.1	crystallin zeta		GO:0003730,GO:0003960,GO:0005829,GO:0008270,GO:0042178,GO:0070402	mRNA 3'-UTR binding|NADPH:quinone reductase activity|cytosol|zinc ion binding|xenobiotic catabolic process|NADPH binding
CSAD	464.7985576	717.1185959	212.4785193	0.296124551	-1.755723991	1.93E-37	1.36E-36	Down	1.116112949	1.463750426	1.306760782	6.161517596	5.509825208	6.098804061	GeneID:100515377,Genbank:XM_021091700.1	cysteine sulfinic acid decarboxylase		GO:0004782,GO:0016831,GO:0019452,GO:0019530,GO:0030170,GO:0042412	sulfinoalanine decarboxylase activity|carboxy-lyase activity|L-cysteine catabolic process to taurine|taurine metabolic process|pyridoxal phosphate binding|taurine biosynthetic process	ssc00410,ssc00430,ssc00770	beta-Alanine metabolism|Taurine and hypotaurine metabolism|Pantothenate and CoA biosynthesis
CSMD3	39.19638705	63.21349419	15.1792799	0.240569225	-2.055476	1.27E-05	2.80E-05	Down	0.027187354	0.019226643	0.00826588	0.094347388	0.090997917	0.121893673	GeneID:100621741,Genbank:XM_021090582.1	CUB and Sushi multiple domains 3		GO:0005886,GO:0016021,GO:0050773	plasma membrane|integral component of membrane|regulation of dendrite development
CSRNP3	124.9238763	177.3045567	72.54319589	0.409146832	-1.289309413	7.95E-08	2.04E-07	Down	0.114541045	0.119450481	0.11982579	0.451647477	0.372972666	0.346042154	GeneID:100515450,Genbank:XM_005671893.3	cysteine and serine rich nuclear protein 3		GO:0001228,GO:0003700,GO:0005634,GO:0006915,GO:0010923,GO:0043065,GO:0043565,GO:0045944	transcriptional activator activity, RNA polymerase II transcription regulatory region sequence-specific DNA binding|DNA binding transcription factor activity|nucleus|apoptotic process|negative regulation of phosphatase activity|positive regulation of apoptotic process|sequence-specific DNA binding|positive regulation of transcription from RNA polymerase II promoter
CTDSP2	1980.693954	2674.70144	1286.686467	0.481130844	-1.055498805	3.06E-55	3.04E-54	Down	20.58184401	19.9699461	18.38087261	57.06488059	54.59076347	54.07289322	GeneID:100624883,Genbank:NM_001244547.1	CTD small phosphatase 2		GO:0001933,GO:0005654,GO:0006470,GO:0008420,GO:0036498,GO:0046872,GO:2000134	negative regulation of protein phosphorylation|nucleoplasm|protein dephosphorylation|CTD phosphatase activity|IRE1-mediated unfolded protein response|metal ion binding|negative regulation of G1/S transition of mitotic cell cycle
CTDSPL	5242.892437	8398.398828	2087.386046	0.248568822	-2.008282745	0	0	Down	9.856609556	9.267659446	9.624464439	52.46236177	53.75714641	50.26071282	GeneID:100517189,Genbank:XM_003358363.4	CTD small phosphatase like		GO:0001933,GO:0004721,GO:0005634,GO:0046872,GO:0070062,GO:2000134	negative regulation of protein phosphorylation|phosphoprotein phosphatase activity|nucleus|metal ion binding|extracellular exosome|negative regulation of G1/S transition of mitotic cell cycle
CTR9	2083.948029	2871.917078	1295.978981	0.451244075	-1.148020105	2.22E-53	2.14E-52	Down	7.321027781	6.723275631	7.261743988	19.50779785	21.54450126	22.83138498	GeneID:100627268,Genbank:XM_021083325.1	CTR9 homolog, Paf1/RNA polymerase II complex component		GO:0000122,GO:0000993,GO:0001711,GO:0001826,GO:0001829,GO:0001832,GO:0005654,GO:0006366,GO:0006368,GO:0007259,GO:0010390,GO:0016055,GO:0016567,GO:0016593,GO:0016607,GO:0019827,GO:0032968,GO:0033523,GO:0035327,GO:0042169,GO:0045638,GO:0045944,GO:0051571,GO:0070102,GO:0071222,GO:0080182,GO:1900364,GO:2000653,GO:2001162,GO:2001168	negative regulation of transcription from RNA polymerase II promoter|RNA polymerase II core binding|endodermal cell fate commitment|inner cell mass cell differentiation|trophectodermal cell differentiation|blastocyst growth|nucleoplasm|transcription from RNA polymerase II promoter|transcription elongation from RNA polymerase II promoter|JAK-STAT cascade|histone monoubiquitination|Wnt signaling pa…
CTTNBP2	5013.395813	7488.773345	2538.018281	0.338933155	-1.560927325	2.45E-113	4.91E-112	Down	5.022657103	3.951378091	4.503569751	18.81523689	16.63423876	18.35276272	GeneID:100517505,Genbank:XM_021078653.1	cortactin binding protein 2		GO:0005938,GO:0043197	cell cortex|dendritic spine
CUL7	1081.620881	1556.404691	606.8370719	0.389959699	-1.358603062	2.04E-49	1.83E-48	Down	2.723973676	2.223277826	2.54278426	9.031588161	8.41011067	8.546902212	GeneID:100141398,Genbank:XM_021098732.1	cullin 7		GO:0000226,GO:0000281,GO:0001570,GO:0001837,GO:0001890,GO:0005680,GO:0005737,GO:0005794,GO:0005813,GO:0005829,GO:0006508,GO:0006511,GO:0007030,GO:0007088,GO:0016032,GO:0016567,GO:0031467,GO:0031625,GO:0036498,GO:0043687,GO:0048471,GO:0050775,GO:1990393	microtubule cytoskeleton organization|mitotic cytokinesis|vasculogenesis|epithelial to mesenchymal transition|placenta development|anaphase-promoting complex|cytoplasm|Golgi apparatus|centrosome|cytosol|proteolysis|ubiquitin-dependent protein catabolic process|Golgi organization|regulation of mitotic nuclear division|viral process|protein ubiquitination|Cul7-RING ubiquitin ligase complex|ubiquiti…	ssc04120	Ubiquitin mediated proteolysis
CUX1	2992.076972	4154.723706	1829.430239	0.440303162	-1.183430888	1.52E-87	2.34E-86	Down	2.870389857	2.8144247	3.007472966	8.543743297	9.096352967	9.074406774	GeneID:100521258,Genbank:XM_021086269.1	cut like homeobox 1
CUX2	438.5304557	618.6873599	258.3735515	0.417588284	-1.25984686	2.01E-21	9.37E-21	Down	0.95073516	0.822124138	0.975767458	3.171606354	2.790931011	2.946085312	GeneID:100153673,Genbank:XM_021073976.1	cut like homeobox 2	CUT	GO:0000122,GO:0000139,GO:0000977,GO:0000978,GO:0001078,GO:0005634,GO:0006351,GO:0007275,GO:0007614,GO:0010628,GO:0043565,GO:0048193,GO:0050775,GO:0050890,GO:0051965,GO:0061003,GO:0070062,GO:0071310,GO:2000463	negative regulation of transcription from RNA polymerase II promoter|Golgi membrane|RNA polymerase II regulatory region sequence-specific DNA binding|RNA polymerase II proximal promoter sequence-specific DNA binding|transcriptional repressor activity, RNA polymerase II proximal promoter sequence-specific DNA binding|nucleus|transcription, DNA-templated|multicellular organism development|short-ter…
CX3CL1	351.8176314	505.1161258	198.519137	0.39301279	-1.347351831	5.61E-20	2.52E-19	Down	1.326038044	1.378830938	1.359586533	4.201261336	4.985046363	4.805648093	GeneID:100621027,Genbank:XM_021093908.1	C-X3-C motif chemokine ligand 1				ssc04060,ssc04061,ssc04062,ssc04668,ssc05163	Cytokine-cytokine receptor interaction|Viral protein interaction with cytokine and cytokine receptor|Chemokine signaling pathway|TNF signaling pathway|Human cytomegalovirus infection
CXXC4	21.11404126	34.5791359	7.648946613	0.220957517	-2.178159079	0.000291791	0.000563674	Down	0.018430565	0.015516576	0.028017591	0.140009728	0.114237686	0.125479553	GeneID:100521810,Genbank:XM_021100711.1	CXXC finger protein 4		GO:0003677,GO:0005737,GO:0007352,GO:0008270,GO:0016055,GO:0030165,GO:0030178,GO:0031410	DNA binding|cytoplasm|zygotic specification of dorsal/ventral axis|zinc ion binding|Wnt signaling pathway|PDZ domain binding|negative regulation of Wnt signaling pathway|cytoplasmic vesicle	ssc04310	Wnt signaling pathway
CXXC5	1509.019551	2033.204379	984.8347231	0.484235938	-1.046217941	4.16E-23	2.04E-22	Down	9.156831702	12.72943195	10.53161685	32.26902542	26.882588	31.53343966	GeneID:100524854,Genbank:XM_021084872.1	CXXC finger protein 5		GO:0000122,GO:0004871,GO:0005634,GO:0005737,GO:0008134,GO:0008270,GO:0043123,GO:0043565	negative regulation of transcription from RNA polymerase II promoter|signal transducer activity|nucleus|cytoplasm|transcription factor binding|zinc ion binding|positive regulation of I-kappaB kinase/NF-kappaB signaling|sequence-specific DNA binding
CYB5A	4059.88389	5907.292147	2212.475634	0.374557685	-1.416740174	1.66E-160	4.94E-159	Down	33.87662512	30.40147822	32.28896944	117.1586645	114.6077122	117.0789078	GeneID:414799,Genbank:NM_001001770.1	cytochrome b5 type A (microsomal)		GO:0005739,GO:0005789,GO:0005829,GO:0016021,GO:0019899,GO:0020037,GO:0031090,GO:0046872,GO:0055114	mitochondrion|endoplasmic reticulum membrane|cytosol|integral component of membrane|enzyme binding|heme binding|organelle membrane|metal ion binding|oxidation-reduction process
CYB5B	3794.417791	5706.089544	1882.746038	0.3299515	-1.59967412	8.13E-151	2.27E-149	Down	52.94846648	53.93109193	47.37333885	212.3926381	198.0505361	222.2032784	GeneID:100286856,Genbank:NM_001159592.1	cytochrome b5 type B (outer mitochondrial membrane)		GO:0005741,GO:0006805,GO:0016020,GO:0016021,GO:0020037,GO:0046872,GO:0055114	mitochondrial outer membrane|xenobiotic metabolic process|membrane|integral component of membrane|heme binding|metal ion binding|oxidation-reduction process
CYFIP2	11594.18515	17422.43182	5765.938483	0.330961273	-1.595265683	0	0	Down	20.22675625	19.6752214	19.39763106	82.18188485	80.30804104	79.9541063	GeneID:100523290,Genbank:XM_021076694.1	cytoplasmic FMR1 interacting protein 2		GO:0005634,GO:0005737,GO:0006915,GO:0030054,GO:0031175,GO:0043005,GO:0045202,GO:0045862,GO:0048471,GO:0051388,GO:0097202,GO:0097484,GO:0098609	nucleus|cytoplasm|apoptotic process|cell junction|neuron projection development|neuron projection|synapse|positive regulation of proteolysis|perinuclear region of cytoplasm|positive regulation of neurotrophin TRK receptor signaling pathway|activation of cysteine-type endopeptidase activity|dendrite extension|cell-cell adhesion	ssc04810,ssc05132	Regulation of actin cytoskeleton|Salmonella infection
CYP26A1	61.49523847	101.6679221	21.32255488	0.209975568	-2.251706624	8.26E-10	2.38E-09	Down	0.173113	0.102019914	0.131580588	1.023663321	0.835408504	0.761773766	GeneID:100124374,Genbank:XM_021071775.1	cytochrome P450, family 26, subfamily A, polypeptide 1		GO:0001972,GO:0005506,GO:0005789,GO:0006805,GO:0007417,GO:0008401,GO:0009952,GO:0014032,GO:0016125,GO:0016709,GO:0020037,GO:0031090,GO:0034653,GO:0042573,GO:0048384,GO:0071300	retinoic acid binding|iron ion binding|endoplasmic reticulum membrane|xenobiotic metabolic process|central nervous system development|retinoic acid 4-hydroxylase activity|anterior/posterior pattern specification|neural crest cell development|sterol metabolic process|oxidoreductase activity, acting on paired donors, with incorporation or reduction of molecular oxygen, NAD(P)H as one donor, and inc…	ssc00830	Retinol metabolism
CYP2C33	455.6575743	882.7644346	28.55071406	0.032406139	-4.947589033	4.56E-126	1.03E-124	Down	0.44857064	0.365466553	0.278627276	16.53342377	14.16063517	14.96470674	GeneID:403107,Genbank:XM_021072176.1	cytochrome P450 2C33		GO:0005506,GO:0005789,GO:0008392,GO:0008395,GO:0019369,GO:0019373,GO:0020037,GO:0031090,GO:0033574,GO:0043231,GO:0070330	iron ion binding|endoplasmic reticulum membrane|arachidonic acid epoxygenase activity|steroid hydroxylase activity|arachidonic acid metabolic process|epoxygenase P450 pathway|heme binding|organelle membrane|response to testosterone|intracellular membrane-bounded organelle|aromatase activity	ssc00140,ssc00590,ssc00591,ssc00830,ssc04726,ssc04750,ssc05204	Steroid hormone biosynthesis|Arachidonic acid metabolism|Linoleic acid metabolism|Retinol metabolism|Serotonergic synapse|Inflammatory mediator regulation of TRP channels|Chemical carcinogenesis - DNA adducts
CYP39A1	1120.686452	1582.736417	658.6364868	0.416136861	-1.264870009	7.44E-44	5.96E-43	Down	8.419067826	7.136842189	8.490244888	27.352575	24.91302804	25.93574588	GeneID:100113410,Genbank:NM_001101027.1	cytochrome P450, family 39, subfamily A, polypeptide 1		GO:0005506,GO:0005789,GO:0006699,GO:0006707,GO:0007586,GO:0008387,GO:0008396,GO:0016125,GO:0020037,GO:0030573,GO:0031090,GO:0043231	iron ion binding|endoplasmic reticulum membrane|bile acid biosynthetic process|cholesterol catabolic process|digestion|steroid 7-alpha-hydroxylase activity|oxysterol 7-alpha-hydroxylase activity|sterol metabolic process|heme binding|bile acid catabolic process|organelle membrane|intracellular membrane-bounded organelle	ssc00120	Primary bile acid biosynthesis
CYP4V2	463.6646315	670.841003	256.48826	0.382446849	-1.386668833	1.65E-22	7.96E-22	Down	0.621069989	0.44750197	0.520163245	2.058773913	1.69837269	1.863370724	GeneID:100113469,Genbank:XM_021075586.1	cytochrome P450, family 4, subfamily v, polypeptide 2
CYP7A1	300.4202295	432.9092599	167.9311992	0.388005225	-1.365852016	4.41E-14	1.56E-13	Down	0.822134728	0.633583465	0.881258292	2.298363021	3.169485575	2.677874859	GeneID:448985,Genbank:XM_005663076.3	cytochrome P450, family 7, subfamily A, polypeptide 1		GO:0005506,GO:0005789,GO:0006699,GO:0006707,GO:0008123,GO:0020037,GO:0031090,GO:0042632,GO:0043231,GO:0070857,GO:0071333,GO:0071397	iron ion binding|endoplasmic reticulum membrane|bile acid biosynthetic process|cholesterol catabolic process|cholesterol 7-alpha-monooxygenase activity|heme binding|organelle membrane|cholesterol homeostasis|intracellular membrane-bounded organelle|regulation of bile acid biosynthetic process|cellular response to glucose stimulus|cellular response to cholesterol	ssc00120,ssc00140,ssc03320,ssc04976,ssc04979	Primary bile acid biosynthesis|Steroid hormone biosynthesis|PPAR signaling pathway|Bile secretion|Cholesterol metabolism
CYS1	1580.360775	2214.127631	946.5939189	0.427516484	-1.225948049	3.96E-62	4.27E-61	Down	9.078257577	9.08589779	8.320017858	28.42101459	26.57489879	28.83394598	GeneID:110260059,Genbank:XM_021087851.1	cystin 1		GO:0005829,GO:0005856,GO:0005929,GO:0060170,GO:0070062	cytosol|cytoskeleton|cilium|ciliary membrane|extracellular exosome
DAB2	3877.541164	5946.810077	1808.27225	0.304090717	-1.717426317	2.11E-202	8.52E-201	Down	9.009510455	8.315059747	8.335740743	39.92524941	35.95784802	38.30900346	GeneID:100519746,Genbank:XM_021076650.1	DAB2, clathrin adaptor protein				ssc04144	Endocytosis
DACH1	1405.21454	2027.989045	782.4400349	0.385752001	-1.374254454	8.66E-68	1.02E-66	Down	3.922783408	4.055513057	3.836445919	13.89092593	12.93599469	14.62506447	GeneID:100156238,Genbank:XM_001924267.6	dachshund family transcription factor 1		GO:0001075,GO:0001078,GO:0001967,GO:0003677,GO:0005634,GO:0005667,GO:0005737,GO:0007275,GO:0007585,GO:0008283,GO:0010944,GO:0030336,GO:0033262,GO:0045892,GO:0046545,GO:0048147,GO:0060244,GO:2000279	transcription factor activity, RNA polymerase II core promoter sequence-specific binding involved in preinitiation complex assembly|transcriptional repressor activity, RNA polymerase II proximal promoter sequence-specific DNA binding|suckling behavior|DNA binding|nucleus|transcription factor complex|cytoplasm|multicellular organism development|respiratory gaseous exchange|cell proliferation|negat…
DAO	2015.469176	3881.384481	149.5538718	0.03853678	-4.697620148	0	0	Down	1.241316234	1.065957375	1.19510735	41.01039923	38.58942439	43.41014716	GeneID:397134,Genbank:NM_214066.2	D-amino acid oxidase				ssc00260,ssc00330,ssc00470,ssc04146	Glycine, serine and threonine metabolism|Arginine and proline metabolism|D-Amino acid metabolism|Peroxisome
DAPK1	549.6790222	812.3454164	287.0126279	0.353270632	-1.501154274	5.32E-34	3.50E-33	Down	0.928556859	1.075377589	0.856884507	3.796739144	3.425194352	3.738190989	GeneID:100516103,Genbank:XM_021064621.1	death associated protein kinase 1				ssc04140,ssc05200,ssc05219	Autophagy - animal|Pathways in cancer|Bladder cancer
DCHS1	28.41243499	39.25754096	17.56732902	0.44744482	-1.160218318	0.019537137	0.030081081	Down	0.034497973	0.058980899	0.029583107	0.123703184	0.126886873	0.121621335	GeneID:100623166,Genbank:XM_021062333.1	dachsous cadherin-related 1		GO:0001658,GO:0001736,GO:0001822,GO:0003007,GO:0003183,GO:0003192,GO:0003273,GO:0005509,GO:0005622,GO:0005886,GO:0007156,GO:0007157,GO:0007389,GO:0016021,GO:0016477,GO:0021915,GO:0022008,GO:0035329,GO:0036342,GO:0043931,GO:0045177,GO:0048565,GO:0072006,GO:0072137,GO:0072659,GO:0090102,GO:0098609	branching involved in ureteric bud morphogenesis|establishment of planar polarity|kidney development|heart morphogenesis|mitral valve morphogenesis|mitral valve formation|cell migration involved in endocardial cushion formation|calcium ion binding|intracellular|plasma membrane|homophilic cell adhesion via plasma membrane adhesion molecules|heterophilic cell-cell adhesion via plasma membrane cell …	ssc04392	Hippo signaling pathway - multiple species
DCLRE1C	201.6943793	296.4232877	106.965471	0.361185674	-1.469187424	2.05E-13	7.05E-13	Down	1.237128715	0.882237858	0.821794832	3.693857869	3.722646349	3.594174077	GeneID:100512855,Genbank:XM_021063988.1	DNA cross-link repair 1C		GO:0002250,GO:0004519,GO:0004527,GO:0005634,GO:0006281,GO:0006310,GO:0070419	adaptive immune response|endonuclease activity|exonuclease activity|nucleus|DNA repair|DNA recombination|nonhomologous end joining complex	ssc03450,ssc05340	Non-homologous end-joining|Primary immunodeficiency
DCX	618.9327083	935.2864019	302.5790148	0.323692226	-1.627305379	1.36E-32	8.63E-32	Down	0.616719971	0.559099158	0.457376893	2.580827838	2.302238999	1.941025097	GeneID:100523160,Genbank:XM_013986335.2	doublecortin		GO:0001764,GO:0005829,GO:0005856,GO:0005874,GO:0005875,GO:0007399,GO:0007417,GO:0008017,GO:0019901,GO:0035556,GO:0043005	neuron migration|cytosol|cytoskeleton|microtubule|microtubule associated complex|nervous system development|central nervous system development|microtubule binding|protein kinase binding|intracellular signal transduction|neuron projection
DDC	1229.344148	2437.733537	20.9547588	0.008608111	-6.860087607	1.11E-222	5.01E-221	Down	0.267319137	0.19641101	0.209342385	38.25218112	30.65081569	37.0087583	GeneID:396857,Genbank:XM_021063927.1	dopa decarboxylase		GO:0004058,GO:0006520,GO:0030170,GO:0042416	aromatic-L-amino-acid decarboxylase activity|cellular amino acid metabolic process|pyridoxal phosphate binding|dopamine biosynthetic process	ssc00350,ssc00360,ssc00380,ssc04726,ssc04728,ssc05030,ssc05031,ssc05034	Tyrosine metabolism|Phenylalanine metabolism|Tryptophan metabolism|Serotonergic synapse|Dopaminergic synapse|Cocaine addiction|Amphetamine addiction|Alcoholism
DECR1	2189.278756	3128.647582	1249.90993	0.399594803	-1.323390275	3.47E-78	4.70E-77	Down	14.72177798	12.9416062	12.55034871	43.49299898	46.28143927	46.34458872	GeneID:503544,Genbank:NM_001190232.2	2,4-dienoyl-CoA reductase 1		GO:0005634,GO:0005654,GO:0005739,GO:0005759,GO:0005829,GO:0006635,GO:0008670,GO:0016651,GO:0051289,GO:0070062,GO:0070402	nucleus|nucleoplasm|mitochondrion|mitochondrial matrix|cytosol|fatty acid beta-oxidation|2,4-dienoyl-CoA reductase (NADPH) activity|oxidoreductase activity, acting on NAD(P)H|protein homotetramerization|extracellular exosome|NADPH binding
DEF6	25.01478363	42.75863036	7.270936897	0.169980122	-2.556562049	2.64E-05	5.66E-05	Down	0.025093258	0.063377562	0.031788346	0.246944174	0.453273073	0.256261059	GeneID:100154998,Genbank:XM_001929239.6	DEF6, guanine nucleotide exchange factor		GO:0005654,GO:0005829,GO:0005856,GO:0005886,GO:0016020,GO:0030175,GO:0048471	nucleoplasm|cytosol|cytoskeleton|plasma membrane|membrane|filopodium|perinuclear region of cytoplasm
DEFB115	42.34775686	71.24972531	13.44578841	0.188221964	-2.409493104	1.10E-06	2.60E-06	Down	0.173464142	1.168306871	0.703186591	5.091262831	4.792222934	4.839154076	GeneID:106505981,Genbank:XM_013983165.2	defensin beta 115		GO:0005576,GO:0009986,GO:0042742,GO:0045087	extracellular region|cell surface|defense response to bacterium|innate immune response
DENND1B	1771.957652	2381.159161	1162.756144	0.488323961	-1.034089526	2.32E-50	2.13E-49	Down	3.950919713	3.66966914	3.625535822	10.56759124	9.905789895	10.68922175	GeneID:100738229,Genbank:XM_021064483.1	DENN domain containing 1B		GO:0005829,GO:0015031,GO:0016607,GO:0017112,GO:0030136,GO:0032456,GO:0035745,GO:0043547,GO:0050776,GO:0050852	cytosol|protein transport|nuclear speck|Rab guanyl-nucleotide exchange factor activity|clathrin-coated vesicle|endocytic recycling|T-helper 2 cell cytokine production|positive regulation of GTPase activity|regulation of immune response|T cell receptor signaling pathway
DENND2D	447.8077796	608.5302121	287.0853471	0.472063075	-1.082948457	1.90E-12	6.27E-12	Down	1.706847034	1.069008414	1.260974499	3.87775497	4.000154635	3.681934689	GeneID:100157652,Genbank:XM_005663560.3	DENN domain containing 2D		GO:0005654,GO:0005829,GO:0017112	nucleoplasm|cytosol|Rab guanyl-nucleotide exchange factor activity
DEPTOR	736.7878136	1318.147725	155.4279017	0.118002243	-3.083113812	4.71E-106	8.86E-105	Down	0.417053033	0.231612239	0.353453339	3.989288438	3.718784635	3.78099822	GeneID:100157658,Genbank:XM_021090558.1	DEP domain containing MTOR interacting protein		GO:0005622,GO:0005737,GO:0006469,GO:0032007,GO:0035556,GO:0045792,GO:2001236	intracellular|cytoplasm|negative regulation of protein kinase activity|negative regulation of TOR signaling|intracellular signal transduction|negative regulation of cell size|regulation of extrinsic apoptotic signaling pathway	ssc04140,ssc04150	Autophagy - animal|mTOR signaling pathway
DERL3	30.40554753	53.92640638	6.884688675	0.127513227	-2.971281186	1.64E-07	4.13E-07	Down	0.062330774	0.020990353	0.10528152	0.634923521	0.673340997	0.693470161	GeneID:100155947,Genbank:XM_005670904.3	derlin 3		GO:0005789,GO:0016021,GO:0018279,GO:0030433	endoplasmic reticulum membrane|integral component of membrane|protein N-linked glycosylation via asparagine|ubiquitin-dependent ERAD pathway	ssc04141	Protein processing in endoplasmic reticulum
DFNB59	31.78069386	47.29815926	16.26322846	0.344743658	-1.536404083	0.004981352	0.008395477	Down	0.351615127	0.076120082	0.114538873	0.585383083	0.760568489	0.775716297	GeneID:100518993,Genbank:XM_003133509.6	deafness, autosomal recessive 59		GO:0007605,GO:0043025	sensory perception of sound|neuronal cell body
DHCR24	9033.080952	12383.70511	5682.456794	0.458908146	-1.123722678	3.27E-137	8.19E-136	Down	35.34578494	32.4002742	31.17314259	97.44130978	96.91737875	97.23119572	GeneID:100628197,Genbank:NM_001243354.1	24-dehydrocholesterol reductase		GO:0000139,GO:0000246,GO:0005634,GO:0005783,GO:0005789,GO:0005829,GO:0005856,GO:0006695,GO:0006979,GO:0007265,GO:0008104,GO:0008203,GO:0008285,GO:0009725,GO:0009888,GO:0016021,GO:0016125,GO:0016614,GO:0016628,GO:0019899,GO:0030539,GO:0031639,GO:0042605,GO:0042987,GO:0043066,GO:0043154,GO:0043588,GO:0050614,GO:0050660,GO:0055114,GO:0061024	Golgi membrane|delta24(24-1) sterol reductase activity|nucleus|endoplasmic reticulum|endoplasmic reticulum membrane|cytosol|cytoskeleton|cholesterol biosynthetic process|response to oxidative stress|Ras protein signal transduction|protein localization|cholesterol metabolic process|negative regulation of cell proliferation|response to hormone|tissue development|integral component of membrane|stero…	ssc00100	Steroid biosynthesis
DHRS3	698.0526321	1326.525929	69.57933552	0.052578941	-4.249371098	1.56E-161	4.72E-160	Down	1.044657471	0.509497937	0.657126981	18.74502607	19.09987019	19.06973622	GeneID:100514967,Genbank:XM_021095382.1	dehydrogenase/reductase 3		GO:0000166,GO:0001523,GO:0003151,GO:0004745,GO:0005789,GO:0007601,GO:0009055,GO:0016021,GO:0030278,GO:0042572,GO:0042622,GO:0048387,GO:0052650,GO:0060021,GO:0060349,GO:0060411	nucleotide binding|retinoid metabolic process|outflow tract morphogenesis|retinol dehydrogenase activity|endoplasmic reticulum membrane|visual perception|electron transfer activity|integral component of membrane|regulation of ossification|retinol metabolic process|photoreceptor outer segment membrane|negative regulation of retinoic acid receptor signaling pathway|NADP-retinol dehydrogenase activi…	ssc00830	Retinol metabolism
DIO1	428.9177322	846.4036137	11.43185069	0.013523658	-6.208370753	2.26E-101	4.04E-100	Down	0.40252291	0.443626666	0.259595306	36.65578526	35.07182857	38.97421089	GeneID:414380,Genbank:NM_001001627.1	iodothyronine deiodinase 1		GO:0004800,GO:0005789,GO:0016021,GO:0042446	thyroxine 5'-deiodinase activity|endoplasmic reticulum membrane|integral component of membrane|hormone biosynthetic process	ssc04919	Thyroid hormone signaling pathway
DLEC1	325.2445167	510.3026809	140.1863525	0.274888438	-1.863081867	2.57E-26	1.38E-25	Down	0.625259113	0.449384517	0.480566046	3.012486651	2.363216906	2.278620346	GeneID:100153766,Genbank:XM_021071663.1	deleted in lung and esophageal cancer 1		GO:0005737,GO:0005829,GO:0008285	cytoplasm|cytosol|negative regulation of cell proliferation
DLGAP1	1923.785421	2664.363345	1183.207497	0.444124328	-1.170964493	1.04E-46	8.79E-46	Down	1.537790931	1.218578666	1.373702071	4.395800623	3.894078705	4.292366734	GeneID:100627012,Genbank:XM_021097724.1	DLG associated protein 1		GO:0005886,GO:0006461,GO:0007268,GO:0014069,GO:0019904,GO:0030054,GO:0045202,GO:0045211	plasma membrane|protein complex assembly|chemical synaptic transmission|postsynaptic density|protein domain specific binding|cell junction|synapse|postsynaptic membrane	ssc04724	Glutamatergic synapse
DLGAP2	4.91932664	9.090430497	0.748222782	0.083463186	-3.582716198	0.020744585	0.031810283	Down	0.002126278	0	0	0.005506531	0.021463351	0.007414634	GeneID:100523643,Genbank:XM_021074622.1	DLG associated protein 2		GO:0005883,GO:0005886,GO:0006461,GO:0007270,GO:0014069,GO:0019904,GO:0030054,GO:0045202,GO:0045211	neurofilament|plasma membrane|protein complex assembly|neuron-neuron synaptic transmission|postsynaptic density|protein domain specific binding|cell junction|synapse|postsynaptic membrane
DLGAP3	22.11342394	36.32482019	7.9020277	0.218426996	-2.194776918	0.002216689	0.003909424	Down	0.081363497	0.009670505	0.00970089	0.203274396	0.142394322	0.276573387	GeneID:100623214,Genbank:XM_021095869.1	DLG associated protein 3		GO:0001540,GO:0006461,GO:0014069,GO:0019904,GO:0023052,GO:0030054,GO:0045202,GO:0045211	amyloid-beta binding|protein complex assembly|postsynaptic density|protein domain specific binding|signaling|cell junction|synapse|postsynaptic membrane
DMD	1933.175021	2776.685596	1089.664446	0.392351314	-1.349782065	2.24E-83	3.24E-82	Down	1.334611867	1.477592013	1.467155873	5.009149975	4.832945871	4.921554849	GeneID:497636,Genbank:XM_021079543.1	dystrophin		GO:0002162,GO:0003779,GO:0005737,GO:0005856,GO:0008270,GO:0030054,GO:0042383,GO:0045211	dystroglycan binding|actin binding|cytoplasm|cytoskeleton|zinc ion binding|cell junction|sarcolemma|postsynaptic membrane	ssc05410,ssc05412,ssc05414,ssc05416	Hypertrophic cardiomyopathy|Arrhythmogenic right ventricular cardiomyopathy|Dilated cardiomyopathy|Viral myocarditis
DMGDH	4.43452723	8.107707285	0.761347176	0.094099616	-3.40966736	0.023108713	0.035159994	Down	0.00639864	0	0.00648468	0.066283556	0.067989465	0.051001079	GeneID:100525563,Genbank:XM_021084481.1	dimethylglycine dehydrogenase		GO:0003723,GO:0005739,GO:0005759,GO:0006579,GO:0009055,GO:0019695,GO:0042426,GO:0047865	RNA binding|mitochondrion|mitochondrial matrix|amino-acid betaine catabolic process|electron transfer activity|choline metabolic process|choline catabolic process|dimethylglycine dehydrogenase activity	ssc00260	Glycine, serine and threonine metabolism
DMRTB1	59.42616986	94.77783797	24.07450176	0.253929567	-1.977499708	2.61E-08	6.90E-08	Down	0.194138075	0.272406019	0.218609528	1.161956012	1.317922908	1.171295347	GeneID:100515733,Genbank:XM_003127983.6	DMRT like family B with proline rich C-terminal 1	DM	GO:0003700,GO:0005634,GO:0006351,GO:0043565,GO:0046872	DNA binding transcription factor activity|nucleus|transcription, DNA-templated|sequence-specific DNA binding|metal ion binding
DMTN	806.0879565	1159.497675	452.6782377	0.390349648	-1.357161125	2.96E-41	2.26E-40	Down	3.175365639	3.33792785	3.095858618	11.85003628	10.22456285	11.24515536	GeneID:100157264,Genbank:XM_005657225.3	dematin actin binding protein		GO:0003779,GO:0005102,GO:0005829,GO:0005884,GO:0005886,GO:0006461,GO:0008360,GO:0010591,GO:0010763,GO:0010801,GO:0010812,GO:0012505,GO:0014069,GO:0014731,GO:0030036,GO:0030194,GO:0030507,GO:0030863,GO:0031095,GO:0031253,GO:0031410,GO:0032956,GO:0033137,GO:0035584,GO:0035585,GO:0043621,GO:0048471,GO:0048821,GO:0050732,GO:0051017,GO:0051489,GO:0051693,GO:0051895,GO:0070560,GO:0071277,GO:0071320,GO:…	actin binding|receptor binding|cytosol|actin filament|plasma membrane|protein complex assembly|regulation of cell shape|regulation of lamellipodium assembly|positive regulation of fibroblast migration|negative regulation of peptidyl-threonine phosphorylation|negative regulation of cell-substrate adhesion|endomembrane system|postsynaptic density|spectrin-associated cytoskeleton|actin cytoskeleton …
DNAAF1	71.73890519	113.8567659	29.62104444	0.260552026	-1.940356624	2.86E-08	7.54E-08	Down	0.166851521	0.090766029	0.078043897	0.611593392	0.490956791	0.639379237	GeneID:100517588,Genbank:XM_005664317.3	dynein axonemal assembly factor 1		GO:0005930,GO:0044458,GO:0060271,GO:0070840	axoneme|motile cilium assembly|cilium assembly|dynein complex binding
DNAH10	887.7032515	1252.725781	522.6807221	0.417083116	-1.261593182	4.56E-27	2.50E-26	Down	0.709308932	0.961796236	0.922869551	3.071626644	2.68087651	2.671226099	GeneID:100157315,Genbank:XM_021072222.1	dynein axonemal heavy chain 10		GO:0005524,GO:0005737,GO:0005874,GO:0005929,GO:0007018,GO:0008569,GO:0030286,GO:0045503,GO:0045505,GO:0051959	ATP binding|cytoplasm|microtubule|cilium|microtubule-based movement|ATP-dependent microtubule motor activity, minus-end-directed|dynein complex|dynein light chain binding|dynein intermediate chain binding|dynein light intermediate chain binding	ssc05014,ssc05016,ssc05022	Amyotrophic lateral sclerosis|Huntington disease|Pathways of neurodegeneration - multiple diseases
DNAH11	567.2398397	804.178791	330.3008885	0.410896217	-1.283154048	4.46E-24	2.25E-23	Down	0.536884575	0.40328274	0.410821931	1.545064521	1.400699584	1.50145429	GeneID:100620543,Genbank:XM_021063431.1	dynein axonemal heavy chain 11		GO:0003341,GO:0003356,GO:0005524,GO:0005874,GO:0005930,GO:0007368,GO:0007507,GO:0008569,GO:0030286,GO:0030317,GO:0031514,GO:0045503,GO:0045505,GO:0051959	cilium movement|regulation of cilium beat frequency|ATP binding|microtubule|axoneme|determination of left/right symmetry|heart development|ATP-dependent microtubule motor activity, minus-end-directed|dynein complex|flagellated sperm motility|motile cilium|dynein light chain binding|dynein intermediate chain binding|dynein light intermediate chain binding	ssc05014,ssc05016,ssc05022	Amyotrophic lateral sclerosis|Huntington disease|Pathways of neurodegeneration - multiple diseases
DNAH5	2137.527146	3149.318905	1125.735387	0.357480987	-1.48406158	8.27E-112	1.63E-110	Down	1.757685164	1.589887784	1.625391017	6.465440818	6.013435798	6.345078761	GeneID:100623921,Genbank:XM_021076646.1	dynein axonemal heavy chain 5		GO:0003341,GO:0005524,GO:0005874,GO:0005930,GO:0007368,GO:0008569,GO:0030317,GO:0036157,GO:0036158,GO:0045503,GO:0045505,GO:0051959,GO:0060271	cilium movement|ATP binding|microtubule|axoneme|determination of left/right symmetry|ATP-dependent microtubule motor activity, minus-end-directed|flagellated sperm motility|outer dynein arm|outer dynein arm assembly|dynein light chain binding|dynein intermediate chain binding|dynein light intermediate chain binding|cilium assembly	ssc05014,ssc05016,ssc05022	Amyotrophic lateral sclerosis|Huntington disease|Pathways of neurodegeneration - multiple diseases
DNAH6	875.0005741	1305.553932	444.4472164	0.340422172	-1.554603089	8.10E-54	7.85E-53	Down	0.887935553	0.784654467	0.839160805	3.557349373	3.030522071	3.397999983	GeneID:100524798,Genbank:XM_021087305.1	dynein axonemal heavy chain 6		GO:0001539,GO:0005524,GO:0005858,GO:0005874,GO:0005929,GO:0007018,GO:0008569,GO:0030286,GO:0045503,GO:0045505,GO:0051959,GO:0060271	cilium or flagellum-dependent cell motility|ATP binding|axonemal dynein complex|microtubule|cilium|microtubule-based movement|ATP-dependent microtubule motor activity, minus-end-directed|dynein complex|dynein light chain binding|dynein intermediate chain binding|dynein light intermediate chain binding|cilium assembly	ssc05014,ssc05016,ssc05022	Amyotrophic lateral sclerosis|Huntington disease|Pathways of neurodegeneration - multiple diseases
DNAH7	289.8012821	469.4492595	110.1533048	0.234768522	-2.090689112	1.77E-32	1.12E-31	Down	0.215882988	0.13844648	0.192151081	1.061772218	1.049204822	1.038042823	GeneID:100157866,Genbank:XM_021075816.1	dynein axonemal heavy chain 7		GO:0003341,GO:0003777,GO:0005509,GO:0005524,GO:0005829,GO:0005858,GO:0005874,GO:0005929,GO:0008569,GO:0036156,GO:0036159,GO:0045503,GO:0045505,GO:0051959,GO:0060285	cilium movement|microtubule motor activity|calcium ion binding|ATP binding|cytosol|axonemal dynein complex|microtubule|cilium|ATP-dependent microtubule motor activity, minus-end-directed|inner dynein arm|inner dynein arm assembly|dynein light chain binding|dynein intermediate chain binding|dynein light intermediate chain binding|cilium-dependent cell motility	ssc05014,ssc05016,ssc05022	Amyotrophic lateral sclerosis|Huntington disease|Pathways of neurodegeneration - multiple diseases
DNAI2	39.22121002	62.45269993	15.98972011	0.256083049	-1.965316333	1.58E-05	3.45E-05	Down	0.136123874	0.121343108	0.081149576	0.505979997	0.484969233	0.797787239	GeneID:100624095,Genbank:XM_005668635.3	dynein axonemal intermediate chain 2		GO:0003341,GO:0003777,GO:0005858,GO:0005874,GO:0005930,GO:0007368,GO:0009897,GO:0036126,GO:0036157,GO:0036158,GO:0045503,GO:0045504,GO:0060271	cilium movement|microtubule motor activity|axonemal dynein complex|microtubule|axoneme|determination of left/right symmetry|external side of plasma membrane|sperm flagellum|outer dynein arm|outer dynein arm assembly|dynein light chain binding|dynein heavy chain binding|cilium assembly	ssc05014,ssc05016,ssc05022	Amyotrophic lateral sclerosis|Huntington disease|Pathways of neurodegeneration - multiple diseases
DNAJB13	400.8908344	652.5848337	149.196835	0.228638564	-2.128859335	2.46E-34	1.63E-33	Down	0.896954167	0.539976832	0.983728741	5.084898753	4.621730387	4.621320131	GeneID:100499566,Genbank:XM_005667093.3	DnaJ heat shock protein family (Hsp40) member B13		GO:0005930,GO:0006457,GO:0031514,GO:0036126,GO:0051082,GO:1904158	axoneme|protein folding|motile cilium|sperm flagellum|unfolded protein binding|axonemal central apparatus assembly
DNAJB5	331.5885212	444.0534781	219.1235643	0.493248856	-1.019612389	5.63E-11	1.73E-10	Down	1.456392991	1.6860917	1.412150536	4.265075027	3.630367031	4.604120268	GeneID:100525553,Genbank:XM_005654514.2	DnaJ heat shock protein family (Hsp40) member B5		GO:0000122,GO:0005634,GO:0005829,GO:0006457,GO:0006986,GO:0051082,GO:0051087	negative regulation of transcription from RNA polymerase II promoter|nucleus|cytosol|protein folding|response to unfolded protein|unfolded protein binding|chaperone binding
DNAJC22	791.5433242	1187.166084	395.9205646	0.333410017	-1.584630647	1.00E-39	7.39E-39	Down	4.847225516	4.820262267	6.205952766	23.7367917	20.94095444	19.78699467	GeneID:100623474,Genbank:XM_005655559.3	DnaJ heat shock protein family (Hsp40) member C22		GO:0016021	integral component of membrane
DNAJC27	250.9009913	352.0214109	149.7805717	0.425199521	-1.233788125	1.45E-08	3.90E-08	Down	0.572188431	0.713358246	1.116582124	2.270031346	2.787676938	2.595713133	GeneID:100738251,Genbank:XM_021087775.1	DnaJ heat shock protein family (Hsp40) member C27		GO:0003924,GO:0005525,GO:0005634,GO:0005739,GO:0070374,GO:0071701	GTPase activity|GTP binding|nucleus|mitochondrion|positive regulation of ERK1 and ERK2 cascade|regulation of MAPK export from nucleus
DNAL4	902.9885566	1214.460963	591.5161501	0.4869875	-1.038043355	1.92E-28	1.10E-27	Down	3.531031495	3.426581541	3.91730595	10.28079338	9.938563064	10.00600231	GeneID:100520304,Genbank:NM_001244667.1	dynein axonemal light chain 4		GO:0003777,GO:0005737,GO:0005874,GO:0005886,GO:0005929,GO:0007018,GO:0008092,GO:0030286,GO:0045505,GO:0051959,GO:2000582	microtubule motor activity|cytoplasm|microtubule|plasma membrane|cilium|microtubule-based movement|cytoskeletal protein binding|dynein complex|dynein intermediate chain binding|dynein light intermediate chain binding|positive regulation of ATP-dependent microtubule motor activity, plus-end-directed	ssc05014,ssc05016,ssc05022	Amyotrophic lateral sclerosis|Huntington disease|Pathways of neurodegeneration - multiple diseases
DNALI1	113.2260689	179.3787405	47.07339731	0.262257973	-1.93094146	1.49E-08	4.00E-08	Down	0.335467868	0.151619385	0.608383072	1.874732582	1.979264066	1.803112812	GeneID:100623248,Genbank:XM_003361926.3	dynein axonemal light intermediate chain 1		GO:0003774,GO:0005737,GO:0005930,GO:0030175,GO:0030286,GO:0045504	motor activity|cytoplasm|axoneme|filopodium|dynein complex|dynein heavy chain binding	ssc05014,ssc05016,ssc05022	Amyotrophic lateral sclerosis|Huntington disease|Pathways of neurodegeneration - multiple diseases
DNMT3B	817.0797734	1274.423153	359.7363934	0.282156895	-1.825430489	8.44E-60	8.86E-59	Down	1.761785016	2.080892313	2.304050542	9.675366011	10.28225946	9.531608809	GeneID:100302109,Genbank:XM_021077254.1	DNA methyltransferase 3 beta				ssc00270,ssc05206	Cysteine and methionine metabolism|MicroRNAs in cancer
DNPH1	379.0716848	555.1354415	203.007928	0.365697083	-1.451278976	3.79E-21	1.76E-20	Down	4.171019744	4.984401526	3.623233583	17.52995012	14.6381431	15.12673978	GeneID:100157902,Genbank:XM_021098744.1	2'-deoxynucleoside 5'-phosphate N-hydrolase 1		GO:0005634,GO:0005829,GO:0006195,GO:0008283,GO:0009159,GO:0030307,GO:0030855,GO:0042802,GO:0042803,GO:0050144,GO:0070062,GO:0070694	nucleus|cytosol|purine nucleotide catabolic process|cell proliferation|deoxyribonucleoside monophosphate catabolic process|positive regulation of cell growth|epithelial cell differentiation|identical protein binding|protein homodimerization activity|nucleoside deoxyribosyltransferase activity|extracellular exosome|deoxyribonucleoside 5'-monophosphate N-glycosidase activity
DOCK8	3976.577319	7329.14236	624.0122792	0.085163868	-3.553614709	0	0	Down	2.203914316	1.899892408	2.02262409	34.02994766	31.25287765	32.06709447	GeneID:100153522,Genbank:XM_003121929.6	dedicator of cytokinesis 8		GO:0001771,GO:0005085,GO:0005737,GO:0005829,GO:0007264,GO:0007596,GO:0016020,GO:0031256,GO:0031258,GO:0036336,GO:0043547,GO:0061485,GO:0070233,GO:1903905,GO:1990869,GO:2000406	immunological synapse formation|guanyl-nucleotide exchange factor activity|cytoplasm|cytosol|small GTPase mediated signal transduction|blood coagulation|membrane|leading edge membrane|lamellipodium membrane|dendritic cell migration|positive regulation of GTPase activity|memory T cell proliferation|negative regulation of T cell apoptotic process|positive regulation of establishment of T cell polar…
DOK6	599.0122725	832.233239	365.791306	0.439328594	-1.186627692	6.68E-17	2.65E-16	Down	0.752155684	0.672892238	1.018926075	2.49750505	2.31421496	2.722541092	GeneID:100517871,Genbank:XM_021099328.1	docking protein 6		GO:0005829,GO:0007411	cytosol|axon guidance
DOLPP1	428.4441097	595.3512115	261.5370078	0.439348137	-1.186563518	2.66E-18	1.12E-17	Down	2.556177224	2.64007888	2.683068772	8.794962918	8.269538442	7.208317493	GeneID:100516660,Genbank:XM_003122214.5	dolichyldiphosphatase 1		GO:0005789,GO:0006487,GO:0006489,GO:0008610,GO:0030176,GO:0047874	endoplasmic reticulum membrane|protein N-linked glycosylation|dolichyl diphosphate biosynthetic process|lipid biosynthetic process|integral component of endoplasmic reticulum membrane|dolichyldiphosphatase activity	ssc00510	N-Glycan biosynthesis
DPY19L3	864.2789777	1166.333491	562.2244642	0.481977914	-1.052961056	4.25E-27	2.33E-26	Down	2.050219798	2.137667618	2.313093405	6.430467605	6.014105423	5.813805539	GeneID:100621064,Genbank:XM_021094265.1	dpy-19 like 3 (C. elegans)		GO:0000030,GO:0005637,GO:0016021,GO:0018406	mannosyltransferase activity|nuclear inner membrane|integral component of membrane|protein C-linked glycosylation via 2'-alpha-mannosyl-L-tryptophan
DRC3	1026.38488	1453.40512	599.3646408	0.412424887	-1.277796704	4.47E-46	3.75E-45	Down	5.752170761	5.867244374	5.919375692	19.07006527	20.22034963	18.25319833	GeneID:110256133,Genbank:XM_021068003.1	dynein regulatory complex subunit 3		GO:0005737,GO:0005930	cytoplasm|axoneme
DTNB	1305.607098	1821.319848	789.8943483	0.433538263	-1.205768767	4.04E-40	3.01E-39	Down	2.646802685	3.100825981	2.888085351	9.276721796	8.107076803	9.586754914	GeneID:100515309,Genbank:XM_021087742.1	dystrobrevin beta		GO:0005737,GO:0008270,GO:0045202	cytoplasm|zinc ion binding|synapse
DYNC2LI1	2198.943998	3271.281251	1126.606744	0.344391743	-1.53787754	5.54E-134	1.36E-132	Down	17.71327966	16.8686063	17.54307198	69.24054866	67.13167745	68.44573202	GeneID:100513078,Genbank:NM_001244749.2	dynein cytoplasmic 2 light intermediate chain 1		GO:0005737,GO:0005813,GO:0005868,GO:0005874,GO:0005930,GO:0007368,GO:0008569,GO:0030990,GO:0031514,GO:0035721,GO:0035735,GO:0035869,GO:0036064,GO:0045177,GO:0045504,GO:1902017	cytoplasm|centrosome|cytoplasmic dynein complex|microtubule|axoneme|determination of left/right symmetry|ATP-dependent microtubule motor activity, minus-end-directed|intraciliary transport particle|motile cilium|intraciliary retrograde transport|intraciliary transport involved in cilium assembly|ciliary transition zone|ciliary basal body|apical part of cell|dynein heavy chain binding|regulation o…	ssc04962,ssc05132	Vasopressin-regulated water reabsorption|Salmonella infection
DYNLRB2	370.414523	614.967326	125.8617199	0.204773766	-2.287897197	3.82E-50	3.48E-49	Down	4.981214299	4.524915988	4.411867705	29.70277126	33.6251332	28.60975159	GeneID:102165562,Genbank:XM_021097077.1	dynein light chain roadblock-type 2		GO:0003774,GO:0005868,GO:0005874,GO:0007018,GO:0036157,GO:0045505	motor activity|cytoplasmic dynein complex|microtubule|microtubule-based movement|outer dynein arm|dynein intermediate chain binding	ssc05132	Salmonella infection
DYRK1B	645.5337557	897.0857234	393.981788	0.439083801	-1.187431783	1.24E-23	6.18E-23	Down	3.003335108	2.678753218	3.243735676	10.03570357	8.242484368	9.241940093	GeneID:100625631,Genbank:XM_021094374.1	dual specificity tyrosine phosphorylation regulated kinase 1B
DYSF	344.3477341	586.0514987	102.6439694	0.174932344	-2.515131034	1.68E-41	1.29E-40	Down	0.249421696	0.452716747	0.441286172	3.030445276	3.041058949	2.779891586	GeneID:100522732,Genbank:XM_013996042.2	dysferlin		GO:0005509,GO:0005543,GO:0005886,GO:0006906,GO:0016021,GO:0030659,GO:0042383	calcium ion binding|phospholipid binding|plasma membrane|vesicle fusion|integral component of membrane|cytoplasmic vesicle membrane|sarcolemma
DZANK1	2202.284087	3060.712946	1343.855227	0.438963401	-1.187827436	6.20E-66	7.07E-65	Down	9.960331768	10.45446796	10.85356761	33.64735946	29.93340246	32.85373697	GeneID:100511052,Genbank:XM_021078190.1	double zinc ribbon and ankyrin repeat domains 1		GO:0046872	metal ion binding
DZIP3	540.5010363	799.9436754	281.0583973	0.351380671	-1.508893263	1.90E-33	1.23E-32	Down	0.775767806	0.607039764	0.711867692	2.767369641	2.49688197	2.80217932	GeneID:100154778,Genbank:XM_021070424.1	DAZ interacting zinc finger protein 3		GO:0000209,GO:0000836,GO:0003723,GO:0004842,GO:0005737,GO:0019902,GO:0030433,GO:0030968,GO:0031593,GO:0036513,GO:0042787,GO:0044322,GO:0046872,GO:0051082,GO:1904264,GO:1990381	protein polyubiquitination|Hrd1p ubiquitin ligase complex|RNA binding|ubiquitin-protein transferase activity|cytoplasm|phosphatase binding|ubiquitin-dependent ERAD pathway|endoplasmic reticulum unfolded protein response|polyubiquitin modification-dependent protein binding|Derlin-1 retrotranslocation complex|protein ubiquitination involved in ubiquitin-dependent protein catabolic process|endoplasm…
EAF2	205.8995098	340.7746717	71.02434794	0.20838584	-2.262670845	1.46E-24	7.48E-24	Down	1.042194174	1.676840715	0.899732877	7.857159443	7.874809542	7.768514005	GeneID:106504176,Genbank:XM_013980937.2	ELL associated factor 2		GO:0000977,GO:0001228,GO:0005654,GO:0006366,GO:0006368,GO:0006915,GO:0008023,GO:0016607,GO:0030308,GO:0032783,GO:0045944,GO:0060770	RNA polymerase II regulatory region sequence-specific DNA binding|transcriptional activator activity, RNA polymerase II transcription regulatory region sequence-specific DNA binding|nucleoplasm|transcription from RNA polymerase II promoter|transcription elongation from RNA polymerase II promoter|apoptotic process|transcription elongation factor complex|nuclear speck|negative regulation of cell gr…
ECH1	820.6100524	1202.627507	438.5925977	0.364602033	-1.455605491	2.48E-29	1.44E-28	Down	6.881448424	6.931507757	9.809100341	29.97353346	30.87513119	26.87537189	GeneID:733679,Genbank:XM_021093610.1	enoyl-CoA hydratase 1		GO:0005102,GO:0005739,GO:0005777,GO:0006635,GO:0016020,GO:0016853,GO:0070062	receptor binding|mitochondrion|peroxisome|fatty acid beta-oxidation|membrane|isomerase activity|extracellular exosome	ssc04146	Peroxisome
ECHDC2	1210.047339	1887.423215	532.6714623	0.282276314	-1.824820021	1.29E-95	2.14E-94	Down	2.855011879	2.477073108	2.440083807	12.5908646	11.71202165	12.95166318	GeneID:100519847,Genbank:XM_021096622.1	enoyl-CoA hydratase domain containing 2		GO:0004300,GO:0005739,GO:0006635	enoyl-CoA hydratase activity|mitochondrion|fatty acid beta-oxidation
ECHDC3	1509.422325	2044.968359	973.8762918	0.476264833	-1.070164069	2.25E-48	1.97E-47	Down	5.698609574	5.255676809	5.624975911	15.47251124	15.93236701	15.69710439	GeneID:100513945,Genbank:XM_005668202.3	enoyl-CoA hydratase domain containing 3		GO:0003824,GO:0005739,GO:0008152	catalytic activity|mitochondrion|metabolic process
EDARADD	192.6241527	260.9982399	124.2500656	0.476385359	-1.069799021	3.66E-08	9.59E-08	Down	0.626672154	0.566195546	0.480196634	1.62556424	1.672814246	1.451787409	GeneID:100157377,Genbank:XM_021072013.1	EDAR associated death domain		GO:0005829,GO:0007275,GO:0030154,GO:0033209	cytosol|multicellular organism development|cell differentiation|tumor necrosis factor-mediated signaling pathway	ssc04064	NF-kappa B signaling pathway
EEFSEC	524.2952947	814.7841355	233.8064538	0.286817932	-1.80179287	4.17E-48	3.63E-47	Down	0.592502231	0.652429942	0.689427808	3.130569531	2.888026914	3.110922776	GeneID:100157361,Genbank:XM_021069440.1	eukaryotic elongation factor, selenocysteine-tRNA specific		GO:0000049,GO:0001514,GO:0003746,GO:0003924,GO:0005525,GO:0005634,GO:0005739,GO:0030529,GO:0035368,GO:0043021	tRNA binding|selenocysteine incorporation|translation elongation factor activity|GTPase activity|GTP binding|nucleus|mitochondrion|intracellular ribonucleoprotein complex|selenocysteine insertion sequence binding|ribonucleoprotein complex binding
EFCAB12	460.8061055	788.0467588	133.5654523	0.169698034	-2.55895824	5.56E-56	5.59E-55	Down	1.964615741	1.203683349	1.310228283	12.65730046	12.25578875	10.77200779	GeneID:100511535,Genbank:NM_001243853.1	EF-hand calcium binding domain 12		GO:0005509	calcium ion binding
EFCAB2	39.99675995	59.41237871	20.58114119	0.346578283	-1.528746838	0.000312499	0.000601649	Down	0.146116192	0.080518447	0.134619055	0.454085604	0.472829342	0.483059058	GeneID:100515403,Genbank:XM_005653792.3	EF-hand calcium binding domain 2		GO:0005509	calcium ion binding
EFHD1	778.9445077	1101.363345	456.5256708	0.414506572	-1.270533119	2.12E-21	9.91E-21	Down	4.744922433	3.92320332	5.95248896	16.02804965	17.3560692	14.35174752	GeneID:100153398,Genbank:XM_001925385.7	EF-hand domain family member D1		GO:0005509,GO:0005743,GO:0031175	calcium ion binding|mitochondrial inner membrane|neuron projection development
EFNA2	159.72684	220.6462805	98.80739951	0.447859429	-1.158882116	2.49E-07	6.19E-07	Down	0.969589818	1.256128578	0.751421045	3.001379913	2.969539852	3.023099655	GeneID:100512036,Genbank:XM_005661390.3	ephrin A2		GO:0005886,GO:0007267,GO:0007411,GO:0021772,GO:0030316,GO:0031225,GO:0031594,GO:0043204,GO:0046849,GO:0046875,GO:0048013	plasma membrane|cell-cell signaling|axon guidance|olfactory bulb development|osteoclast differentiation|anchored component of membrane|neuromuscular junction|perikaryon|bone remodeling|ephrin receptor binding|ephrin receptor signaling pathway	ssc04010,ssc04014,ssc04015,ssc04151,ssc04360,ssc05206	MAPK signaling pathway|Ras signaling pathway|Rap1 signaling pathway|PI3K-Akt signaling pathway|Axon guidance|MicroRNAs in cancer
EFNA4	626.7224093	882.6511277	370.7936908	0.419927632	-1.251787371	6.26E-25	3.23E-24	Down	6.42387395	6.918013038	8.476892343	23.75285251	23.43984673	23.15655492	GeneID:100154710,Genbank:XM_005663331.3	ephrin A4		GO:0005886,GO:0007411,GO:0030316,GO:0031225,GO:0046849,GO:0046875,GO:0048013	plasma membrane|axon guidance|osteoclast differentiation|anchored component of membrane|bone remodeling|ephrin receptor binding|ephrin receptor signaling pathway	ssc04010,ssc04014,ssc04015,ssc04151,ssc04360,ssc05206	MAPK signaling pathway|Ras signaling pathway|Rap1 signaling pathway|PI3K-Akt signaling pathway|Axon guidance|MicroRNAs in cancer
EGF	1973.597497	3917.621432	29.57356154	0.007537244	-7.05174721	4.67E-58	4.80E-57	Down	0.054787508	0.182656011	0.188782331	26.14676102	24.67737271	25.8847996	GeneID:397083,Genbank:XM_021100462.1	epidermal growth factor		GO:0005509,GO:0005622,GO:0005886,GO:0007262,GO:0008083,GO:0016021,GO:0017147,GO:0042813,GO:0043235,GO:0043388,GO:0044332,GO:0060059,GO:0060070	calcium ion binding|intracellular|plasma membrane|STAT protein import into nucleus|growth factor activity|integral component of membrane|Wnt-protein binding|Wnt-activated receptor activity|receptor complex|positive regulation of DNA binding|Wnt signaling pathway involved in dorsal/ventral axis specification|embryonic retina morphogenesis in camera-type eye|canonical Wnt signaling pathway	ssc01521,ssc04010,ssc04012,ssc04014,ssc04015,ssc04020,ssc04066,ssc04068,ssc04072,ssc04151,ssc04510,ssc04540,ssc04630,ssc04810,ssc05160,ssc05165,ssc05200,ssc05207,ssc05208,ssc05210,ssc05212,ssc05213,ssc05214,ssc05215,ssc05218,ssc05219,ssc05223,ssc05224,ssc05226,ssc05231,ssc05235	EGFR tyrosine kinase inhibitor resistance|MAPK signaling pathway|ErbB signaling pathway|Ras signaling pathway|Rap1 signaling pathway|Calcium signaling pathway|HIF-1 signaling pathway|FoxO signaling pathway|Phospholipase D signaling pathway|PI3K-Akt signaling pathway|Focal adhesion|Gap junction|JAK-STAT signaling pathway|Regulation of actin cytoskeleton|Hepatitis C|Human papillomavirus infection|P…
EIF4EBP2	6761.720069	9144.929724	4378.510415	0.478799636	-1.06250604	1.81E-134	4.45E-133	Down	15.66366022	15.75178801	14.86034097	44.45773903	42.7826355	43.54482464	GeneID:100523927,Genbank:XM_003133058.4	eukaryotic translation initiation factor 4E binding protein 2				ssc04213	Longevity regulating pathway - multiple species
ELF5	63.07864019	118.5374933	7.619787063	0.064326412	-3.958444978	1.03E-17	4.22E-17	Down	0.082625915	0.018549929	0.083736954	1.245842673	1.073051116	1.573272406	GeneID:100510890,Genbank:XM_005660986.2	E74 like ETS transcription factor 5	ETS	GO:0000977,GO:0000981,GO:0001228,GO:0001712,GO:0005634,GO:0005737,GO:0006357,GO:0006366,GO:0008283,GO:0030154,GO:0035019,GO:0045596,GO:0060644	RNA polymerase II regulatory region sequence-specific DNA binding|RNA polymerase II transcription factor activity, sequence-specific DNA binding|transcriptional activator activity, RNA polymerase II transcription regulatory region sequence-specific DNA binding|ectodermal cell fate commitment|nucleus|cytoplasm|regulation of transcription from RNA polymerase II promoter|transcription from RNA polym…	ssc04917	Prolactin signaling pathway
ELOVL2	14.81981725	25.83679695	3.802837554	0.147388582	-2.762303328	0.000370809	0.000709845	Down	0.027161449	0.034300577	0.00688167	0.218058375	0.165949035	0.243555056	GeneID:100153368,Genbank:XM_021100180.1	ELOVL fatty acid elongase 2		GO:0005783,GO:0005789,GO:0006636,GO:0009922,GO:0019367,GO:0030148,GO:0030176,GO:0034625,GO:0034626,GO:0035338,GO:0036109,GO:0042761,GO:0043651,GO:0102336,GO:0102337,GO:0102338,GO:0102756	endoplasmic reticulum|endoplasmic reticulum membrane|unsaturated fatty acid biosynthetic process|fatty acid elongase activity|fatty acid elongation, saturated fatty acid|sphingolipid biosynthetic process|integral component of endoplasmic reticulum membrane|fatty acid elongation, monounsaturated fatty acid|fatty acid elongation, polyunsaturated fatty acid|long-chain fatty-acyl-CoA biosynthetic pro…	ssc00062,ssc01040	Fatty acid elongation|Biosynthesis of unsaturated fatty acids
EML5	793.5070628	1131.87442	455.1397054	0.401989797	-1.314769211	3.03E-33	1.95E-32	Down	1.352240901	1.451293079	1.416698022	5.232031606	4.142573954	4.839686441	GeneID:100153276,Genbank:XM_021099592.1	echinoderm microtubule associated protein like 5		GO:0003824,GO:0005737,GO:0005874,GO:0008017,GO:0015630,GO:0070062	catalytic activity|cytoplasm|microtubule|microtubule binding|microtubule cytoskeleton|extracellular exosome
EML6	217.4006306	404.3430339	30.45822721	0.0754442	-3.728446201	2.08E-56	2.11E-55	Down	0.106161728	0.055158306	0.082997417	1.49249086	1.427767906	1.46267219	GeneID:100516074,Genbank:XM_021087539.1	echinoderm microtubule associated protein like 6		GO:0005737,GO:0005874,GO:0008017,GO:0015630	cytoplasm|microtubule|microtubule binding|microtubule cytoskeleton
ENC1	667.3978328	1049.170228	285.6254373	0.27204824	-1.878065599	4.27E-36	2.95E-35	Down	0.962707784	1.50010736	1.631600407	7.31894532	6.582621655	6.492018393	GeneID:100517459,Genbank:XM_003123701.5	ectodermal-neural cortex 1
ENDOG	169.2636803	231.4238366	107.103524	0.462780773	-1.111599168	1.49E-07	3.75E-07	Down	2.692502193	2.04635934	2.253061022	6.832174714	5.905627349	7.703278723	GeneID:100514888,Genbank:XM_003122208.4	endonuclease G		GO:0001701,GO:0003676,GO:0004519,GO:0005739,GO:0006309,GO:0034612,GO:0043065,GO:0046677,GO:0046872	in utero embryonic development|nucleic acid binding|endonuclease activity|mitochondrion|apoptotic DNA fragmentation|response to tumor necrosis factor|positive regulation of apoptotic process|response to antibiotic|metal ion binding	ssc04210	Apoptosis
ENGASE	276.9840243	381.8036085	172.1644401	0.450848189	-1.149286367	5.22E-10	1.53E-09	Down	0.860737147	1.044702503	0.811733986	3.325067564	2.292816029	2.542948915	GeneID:100620304,Genbank:XM_021066511.1	endo-beta-N-acetylglucosaminidase		GO:0005764,GO:0005829,GO:0006457,GO:0006517,GO:0033925	lysosome|cytosol|protein folding|protein deglycosylation|mannosyl-glycoprotein endo-beta-N-acetylglucosaminidase activity	ssc00511	Other glycan degradation
ENO4	205.9444973	313.5771787	98.31181596	0.313595504	-1.673023221	1.27E-17	5.19E-17	Down	0.387203758	0.324680446	0.294307754	1.451998837	1.291882945	1.597134942	GeneID:100158218,Genbank:XM_003483559.4	enolase family member 4		GO:0000015,GO:0000287,GO:0004634,GO:0006096	phosphopyruvate hydratase complex|magnesium ion binding|phosphopyruvate hydratase activity|glycolytic process	ssc00010,ssc03018,ssc04066	Glycolysis / Gluconeogenesis|RNA degradation|HIF-1 signaling pathway
ENOSF1	164.3471789	261.0598048	67.6345531	0.258984142	-1.949064332	3.02E-18	1.27E-17	Down	0.831166736	0.901905148	1.013931529	5.548706749	4.579376792	4.232580073	GeneID:100626946,Genbank:XM_021093422.1	enolase superfamily member 1		GO:0000287,GO:0005739,GO:0009063,GO:0016853,GO:0044275,GO:0050023	magnesium ion binding|mitochondrion|cellular amino acid catabolic process|isomerase activity|cellular carbohydrate catabolic process|L-fuconate dehydratase activity	ssc00051	Fructose and mannose metabolism
ENPP2	1052.194806	1686.514594	417.8750172	0.247757329	-2.013000359	4.15E-90	6.53E-89	Down	2.529069012	2.073088494	2.609436989	13.70859284	12.24210164	13.44533037	GeneID:503658,Genbank:XM_005662883.3	ectonucleotide pyrophosphatase/phosphodiesterase 2		GO:0003676,GO:0004528,GO:0004551,GO:0004622,GO:0005044,GO:0005509,GO:0005615,GO:0006935,GO:0006955,GO:0008270,GO:0010634,GO:0030247,GO:0034638,GO:0045765,GO:0047391,GO:0050731,GO:2000394	nucleic acid binding|phosphodiesterase I activity|nucleotide diphosphatase activity|lysophospholipase activity|scavenger receptor activity|calcium ion binding|extracellular space|chemotaxis|immune response|zinc ion binding|positive regulation of epithelial cell migration|polysaccharide binding|phosphatidylcholine catabolic process|regulation of angiogenesis|alkylglycerophosphoethanolamine phospho…	ssc00565	Ether lipid metabolism
ENPP6	7751.089388	11225.90381	4276.274965	0.380953799	-1.392312054	2.67E-232	1.30E-230	Down	70.99215449	65.95431305	68.37245117	244.9351999	244.4586567	239.8345852	GeneID:100152050,Genbank:XM_021074886.1	ectonucleotide pyrophosphatase/phosphodiesterase 6		GO:0005886,GO:0006629,GO:0008081,GO:0016042,GO:0019695,GO:0031225,GO:0047390	plasma membrane|lipid metabolic process|phosphoric diester hydrolase activity|lipid catabolic process|choline metabolic process|anchored component of membrane|glycerophosphocholine cholinephosphodiesterase activity	ssc00565	Ether lipid metabolism
ENSA	1628.328062	2189.180362	1067.475762	0.487698466	-1.035938661	9.42E-38	6.66E-37	Down	21.25612279	21.58282115	17.65091819	55.0369726	56.4534328	56.28956246	GeneID:397361,Genbank:XM_021089895.1	endosulfine alpha		GO:0000086,GO:0000278,GO:0004864,GO:0005102,GO:0005654,GO:0005737,GO:0006810,GO:0007584,GO:0008200,GO:0009749,GO:0019212,GO:0019870,GO:0019888,GO:0035308,GO:0050796,GO:0051301,GO:0051721	G2/M transition of mitotic cell cycle|mitotic cell cycle|protein phosphatase inhibitor activity|receptor binding|nucleoplasm|cytoplasm|transport|response to nutrient|ion channel inhibitor activity|response to glucose|phosphatase inhibitor activity|potassium channel inhibitor activity|protein phosphatase regulator activity|negative regulation of protein dephosphorylation|regulation of insulin secr…
ENTPD1	78.08460309	129.7805158	26.3886904	0.203102439	-2.299720529	1.01E-11	3.22E-11	Down	0.093738707	0.094701626	0.137748804	0.563203162	0.737063032	0.873237292	GeneID:397298,Genbank:XM_005671301.3	ectonucleoside triphosphate diphosphohydrolase 1		GO:0005524,GO:0005975,GO:0016021,GO:0016616,GO:0102485,GO:0102486,GO:0102487,GO:0102488,GO:0102489,GO:0102490,GO:0102491	ATP binding|carbohydrate metabolic process|integral component of membrane|oxidoreductase activity, acting on the CH-OH group of donors, NAD or NADP as acceptor|dATP phosphohydrolase activity|dCTP phosphohydrolase activity|dUTP phosphohydrolase activity|dTTP phosphohydrolase activity|GTP phosphohydrolase activity|8-oxo-dGTP phosphohydrolase activity|dGTP phosphohydrolase activity	ssc00230,ssc00240,ssc05169	Purine metabolism|Pyrimidine metabolism|Epstein-Barr virus infection
ENTPD6	966.4460498	1301.386366	631.5057332	0.485154783	-1.043482999	1.58E-23	7.84E-23	Down	6.608886528	6.783131206	6.116886557	19.53273326	15.47401994	19.42751057	GeneID:100626131,Genbank:XM_021077672.1	ectonucleoside triphosphate diphosphohydrolase 6 (putative)		GO:0000139,GO:0005576,GO:0005794,GO:0005886,GO:0008894,GO:0009986,GO:0016021,GO:0017110,GO:0017111,GO:0032026,GO:0034656,GO:0045134,GO:0051592,GO:0070062	Golgi membrane|extracellular region|Golgi apparatus|plasma membrane|guanosine-5'-triphosphate,3'-diphosphate diphosphatase activity|cell surface|integral component of membrane|nucleoside-diphosphatase activity|nucleoside-triphosphatase activity|response to magnesium ion|nucleobase-containing small molecule catabolic process|uridine-diphosphatase activity|response to calcium ion|extracellular exos…	ssc00230,ssc00240	Purine metabolism|Pyrimidine metabolism
EPGN	18.18889287	29.87742209	6.500363653	0.217525532	-2.200743345	0.000792872	0.001471524	Down	0.051847837	0.052380437	0.073563021	0.440415533	0.407677097	0.258286883	GeneID:102161388,Genbank:XM_021101431.1	epithelial mitogen		GO:0000165,GO:0000187,GO:0001525,GO:0005154,GO:0005615,GO:0005622,GO:0005887,GO:0008083,GO:0008284,GO:0043406,GO:0045741,GO:0045840,GO:0050679	MAPK cascade|activation of MAPK activity|angiogenesis|epidermal growth factor receptor binding|extracellular space|intracellular|integral component of plasma membrane|growth factor activity|positive regulation of cell proliferation|positive regulation of MAP kinase activity|positive regulation of epidermal growth factor-activated receptor activity|positive regulation of mitotic nuclear division|p…
EPHA3	66.3619094	95.77544157	36.94837723	0.386037419	-1.373187399	5.05E-05	0.000105191	Down	0.199901407	0.131270665	0.157006789	0.445217724	0.63191225	0.632355481	GeneID:100337658,Genbank:XM_021068363.1	EPH receptor A3		GO:0001660,GO:0003197,GO:0005003,GO:0005004,GO:0005524,GO:0005769,GO:0005887,GO:0010717,GO:0010976,GO:0010977,GO:0016477,GO:0018108,GO:0030334,GO:0032496,GO:0032956,GO:0034097,GO:0043087,GO:0045806,GO:0048013,GO:0051893,GO:0070507,GO:0071300,GO:0071372,GO:0097155,GO:0097156,GO:1903078	fever generation|endocardial cushion development|ephrin receptor activity|GPI-linked ephrin receptor activity|ATP binding|early endosome|integral component of plasma membrane|regulation of epithelial to mesenchymal transition|positive regulation of neuron projection development|negative regulation of neuron projection development|cell migration|peptidyl-tyrosine phosphorylation|regulation of cell…	ssc04360	Axon guidance
EPHA7	123.1492275	217.281265	29.01718998	0.133504116	-2.90504387	1.24E-25	6.54E-25	Down	0.09584307	0.078206912	0.108339354	0.824820131	0.979222375	1.057746412	GeneID:100154222,Genbank:XM_021090161.1	EPH receptor A7				ssc04360	Axon guidance
EPHB6	37.91117913	66.26007696	9.562281293	0.144128695	-2.794570502	1.76E-08	4.71E-08	Down	0.009914248	0.005008045	0.016327286	0.103985535	0.089543207	0.100013011	GeneID:100511727,Genbank:XM_021078880.1	EPH receptor B6				ssc04360	Axon guidance
EPHX1	2301.030531	3507.768232	1094.292831	0.312025133	-1.680265855	1.86E-103	3.38E-102	Down	18.92877739	16.17849027	15.06882927	74.82080192	67.28908625	75.43697443	GeneID:397639,Genbank:NM_214355.1	epoxide hydrolase 1		GO:0004301,GO:0005789,GO:0009636,GO:0014070,GO:0016021,GO:0019439,GO:0031090,GO:0033961,GO:0097176	epoxide hydrolase activity|endoplasmic reticulum membrane|response to toxic substance|response to organic cyclic compound|integral component of membrane|aromatic compound catabolic process|organelle membrane|cis-stilbene-oxide hydrolase activity|epoxide metabolic process	ssc00980,ssc04976,ssc05204,ssc05207,ssc05208	Metabolism of xenobiotics by cytochrome P450|Bile secretion|Chemical carcinogenesis - DNA adducts|Chemical carcinogenesis - receptor activation|Chemical carcinogenesis - reactive oxygen species
ERAS	52.16322648	94.84972711	9.476725845	0.100306609	-3.317511424	3.06E-13	1.04E-12	Down	0.225598174	0.097678115	0.081654181	1.569110512	1.900572652	1.990815143	GeneID:100621986,Genbank:XM_013986122.2	ES cell expressed Ras		GO:0003924,GO:0005525,GO:0005886,GO:0007165	GTPase activity|GTP binding|plasma membrane|signal transduction
ERBB2	2940.230871	4442.926868	1437.534875	0.323575728	-1.627824703	2.23E-171	7.26E-170	Down	7.773287987	7.023083789	7.328609595	31.13496635	29.9673433	31.42016221	GeneID:100516641,Genbank:XM_021066119.1	erb-b2 receptor tyrosine kinase 2				ssc01521,ssc01522,ssc01524,ssc04010,ssc04012,ssc04020,ssc04066,ssc04151,ssc04510,ssc04520,ssc04530,ssc05200,ssc05205,ssc05206,ssc05212,ssc05213,ssc05215,ssc05219,ssc05223,ssc05224,ssc05226,ssc05230	EGFR tyrosine kinase inhibitor resistance|Endocrine resistance|Platinum drug resistance|MAPK signaling pathway|ErbB signaling pathway|Calcium signaling pathway|HIF-1 signaling pathway|PI3K-Akt signaling pathway|Focal adhesion|Adherens junction|Tight junction|Pathways in cancer|Proteoglycans in cancer|MicroRNAs in cancer|Pancreatic cancer|Endometrial cancer|Prostate cancer|Bladder cancer|Non-small…
ERBB4	77.68099037	112.1531966	43.20878419	0.385251379	-1.376127975	2.74E-05	5.86E-05	Down	0.075825894	0.078926164	0.107117964	0.233264049	0.395523751	0.290742839	GeneID:100525789,Genbank:XM_021075968.1	erb-b2 receptor tyrosine kinase 4		GO:0000165,GO:0001755,GO:0001934,GO:0004713,GO:0004714,GO:0004716,GO:0005088,GO:0005154,GO:0005524,GO:0005576,GO:0005634,GO:0005654,GO:0005739,GO:0005759,GO:0005829,GO:0005886,GO:0006351,GO:0007165,GO:0007169,GO:0007399,GO:0007507,GO:0007595,GO:0008283,GO:0008284,GO:0008285,GO:0009880,GO:0014068,GO:0016021,GO:0016323,GO:0016477,GO:0018108,GO:0021551,GO:0021889,GO:0030334,GO:0038083,GO:0038128,GO:…	MAPK cascade|neural crest cell migration|positive regulation of protein phosphorylation|protein tyrosine kinase activity|transmembrane receptor protein tyrosine kinase activity|signal transducer, downstream of receptor, with protein tyrosine kinase activity|Ras guanyl-nucleotide exchange factor activity|epidermal growth factor receptor binding|ATP binding|extracellular region|nucleus|nucleoplasm|…	ssc04010,ssc04012,ssc04020,ssc04151,ssc05014,ssc05205	MAPK signaling pathway|ErbB signaling pathway|Calcium signaling pathway|PI3K-Akt signaling pathway|Amyotrophic lateral sclerosis|Proteoglycans in cancer
ERCC6L2	453.1254435	618.1835221	288.067365	0.465981577	-1.101655179	9.07E-15	3.30E-14	Down	0.837818618	1.008938606	0.703041919	2.37803753	2.417874337	2.607730693	GeneID:100515232,Genbank:XM_003357697.5	ERCC excision repair 6 like 2		GO:0003677,GO:0004386,GO:0005524,GO:0005634,GO:0005739,GO:0005815,GO:0006281	DNA binding|helicase activity|ATP binding|nucleus|mitochondrion|microtubule organizing center|DNA repair
ERI3	990.2898098	1325.574441	655.0051786	0.494252122	-1.016680936	4.99E-25	2.59E-24	Down	3.866365648	3.787337502	3.05318236	10.15070527	9.557433082	9.596507905	GeneID:100521097,Genbank:XM_021096801.1	ERI1 exoribonuclease family member 3		GO:0003723,GO:0004527,GO:0006259,GO:0046872	RNA binding|exonuclease activity|DNA metabolic process|metal ion binding
ERICH5	1741.754608	3037.664105	445.8451109	0.146747263	-2.768594502	2.85E-283	1.87E-281	Down	3.306756947	3.340725195	3.334035887	30.44278359	29.5325243	32.07598275	GeneID:100739122,Genbank:XM_005655354.3	glutamate rich 5
ERMP1	3496.778839	5594.987068	1398.57061	0.249976427	-2.00013604	1.15E-296	8.15E-295	Down	4.051408033	4.112703624	3.826238095	21.80482172	21.32772828	21.7739496	GeneID:100155278,Genbank:XM_001924217.5	endoplasmic reticulum metallopeptidase 1		GO:0005789,GO:0008237,GO:0016020,GO:0016021,GO:0046872	endoplasmic reticulum membrane|metallopeptidase activity|membrane|integral component of membrane|metal ion binding
ESRP2	59.04283137	90.63054029	27.45512245	0.303066854	-1.722292021	6.09E-07	1.47E-06	Down	0.102212536	0.080315279	0.092077288	0.411763488	0.414315879	0.399804771	GeneID:110260946,Genbank:XM_021094132.1	epithelial splicing regulatory protein 2		GO:0000380,GO:0003729,GO:0005634,GO:0005654,GO:0043484,GO:0050679,GO:0060441,GO:0060445	alternative mRNA splicing, via spliceosome|mRNA binding|nucleus|nucleoplasm|regulation of RNA splicing|positive regulation of epithelial cell proliferation|epithelial tube branching involved in lung morphogenesis|branching involved in salivary gland morphogenesis
ESRRG	219.5909978	318.1244171	121.0575785	0.380541484	-1.39387436	9.36E-15	3.40E-14	Down	0.111011223	0.115450147	0.121327787	0.414889714	0.434819	0.387112003	GeneID:100622056,Genbank:XM_021064111.1	estrogen related receptor gamma	ESR-like	GO:0000977,GO:0001228,GO:0003707,GO:0003708,GO:0005496,GO:0005634,GO:0006355,GO:0008270,GO:0045893,GO:0045944,GO:0050682	RNA polymerase II regulatory region sequence-specific DNA binding|transcriptional activator activity, RNA polymerase II transcription regulatory region sequence-specific DNA binding|steroid hormone receptor activity|retinoic acid receptor activity|steroid binding|nucleus|regulation of transcription, DNA-templated|zinc ion binding|positive regulation of transcription, DNA-templated|positive regula…
ETFBKMT	66.89526874	94.02118687	39.76935062	0.422556933	-1.242782359	0.000275893	0.000534566	Down	0.259063704	0.32489988	0.353080763	1.267789861	0.740384176	0.996846531	GeneID:110260714,Genbank:XM_021092089.1	electron transfer flavoprotein beta subunit lysine methyltransferase		GO:0005737,GO:0005759,GO:0006479,GO:0016279,GO:0018022,GO:0018023,GO:0031072,GO:0043234,GO:1904733,GO:1904736	cytoplasm|mitochondrial matrix|protein methylation|protein-lysine N-methyltransferase activity|peptidyl-lysine methylation|peptidyl-lysine trimethylation|heat shock protein binding|protein complex|negative regulation of electron transfer activity|negative regulation of fatty acid beta-oxidation using acyl-CoA dehydrogenase
ETNK1	8789.476529	12926.0309	4652.92216	0.359998224	-1.473938305	2.32E-218	1.03E-216	Down	17.6207348	16.86873628	15.95668244	61.01451482	65.23649338	63.30058642	GeneID:110260724,Genbank:XM_021092211.1	ethanolamine kinase 1		GO:0004305,GO:0005524,GO:0005654,GO:0005829,GO:0005886,GO:0006646,GO:0016020	ethanolamine kinase activity|ATP binding|nucleoplasm|cytosol|plasma membrane|phosphatidylethanolamine biosynthetic process|membrane	ssc00564	Glycerophospholipid metabolism
EVA1B	820.2882009	1135.268633	505.3077687	0.445168661	-1.167576062	2.04E-28	1.17E-27	Down	10.48864182	8.66779966	9.477586614	31.7734642	27.09855938	28.1661516	GeneID:100625314,Genbank:XM_021095937.1	eva-1 homolog B		GO:0016021	integral component of membrane
EVC	1787.282434	3014.120699	560.4441679	0.18589871	-2.427411334	5.71E-230	2.71E-228	Down	1.934684938	1.878614747	2.04089213	14.18883014	13.64174873	14.7899235	GeneID:100620576,Genbank:XM_021100990.1	EvC ciliary complex subunit 1		GO:0001501,GO:0003416,GO:0005737,GO:0005929,GO:0007224,GO:0007517,GO:0016021,GO:0036064,GO:0045880,GO:0051216,GO:0060170,GO:0098797	skeletal system development|endochondral bone growth|cytoplasm|cilium|smoothened signaling pathway|muscle organ development|integral component of membrane|ciliary basal body|positive regulation of smoothened signaling pathway|cartilage development|ciliary membrane|plasma membrane protein complex	ssc04340	Hedgehog signaling pathway
EVC2	620.8188747	878.1051952	363.5325542	0.41403029	-1.272191779	1.46E-30	8.77E-30	Down	2.161496179	2.118514808	1.915923492	7.118318358	6.375974432	6.756380312	GeneID:102164235,Genbank:XM_021100987.1	EvC ciliary complex subunit 2		GO:0005634,GO:0005737,GO:0005856,GO:0007224,GO:0016021,GO:0060170	nucleus|cytoplasm|cytoskeleton|smoothened signaling pathway|integral component of membrane|ciliary membrane	ssc04340	Hedgehog signaling pathway
EVI5L	218.8097513	301.8727712	135.7467314	0.449305685	-1.154230778	1.75E-09	4.98E-09	Down	0.720738438	0.951042786	0.961484297	2.811228254	2.313115253	2.813743723	GeneID:100519944,Genbank:XM_013994704.2	ecotropic viral integration site 5 like		GO:0005096,GO:0005622,GO:0006886,GO:0012505,GO:0017137,GO:0031338,GO:0043547,GO:0090630,GO:1902018	GTPase activator activity|intracellular|intracellular protein transport|endomembrane system|Rab GTPase binding|regulation of vesicle fusion|positive regulation of GTPase activity|activation of GTPase activity|negative regulation of cilium assembly
EYS	18.32660854	30.1922266	6.460990472	0.214329792	-2.222095695	0.000635159	0.001192129	Down	0.02391438	0.015100023	0.012117974	0.092898462	0.101641968	0.128067608	GeneID:102158510,Genbank:XM_021084496.1	eyes shut homolog (Drosophila)		GO:0005509,GO:0043403,GO:0050908,GO:0070062	calcium ion binding|skeletal muscle tissue regeneration|detection of light stimulus involved in visual perception|extracellular exosome
F10	51.23583153	81.16953544	21.30212762	0.262836159	-1.927764333	8.10E-07	1.94E-06	Down	0.375489888	0.316122551	0.190269478	1.653123541	1.512802904	1.371738673	GeneID:733662,Genbank:NM_001044592.1	coagulation factor X		GO:0004252,GO:0005509,GO:0005543,GO:0005576,GO:0007596,GO:0051897	serine-type endopeptidase activity|calcium ion binding|phospholipid binding|extracellular region|blood coagulation|positive regulation of protein kinase B signaling	ssc04610	Complement and coagulation cascades
F5	2778.962138	5197.495795	360.4284814	0.06932833	-3.850411178	0	0	Down	1.210957547	1.41914047	1.210877618	24.9004711	24.66635537	25.40506128	GeneID:397217,Genbank:NM_214120.1	coagulation factor V		GO:0005507,GO:0005576,GO:0007596	copper ion binding|extracellular region|blood coagulation	ssc04610	Complement and coagulation cascades
FAAH2	9.3664589	15.72058697	3.012330829	0.192558263	-2.376633059	0.017238943	0.026779949	Down	0.037491373	0.0126255	0	0.084147571	0.092952716	0.174317036	GeneID:100511300,Genbank:XM_013986212.2	fatty acid amide hydrolase 2		GO:0005811,GO:0016021,GO:0017064,GO:0019369,GO:0102077,GO:0103073	lipid droplet|integral component of membrane|fatty acid amide hydrolase activity|arachidonic acid metabolic process|oleamide hydrolase activity|anandamide amidohydrolase activity
FAH	2575.324087	4227.550034	923.0981391	0.218342174	-2.195337275	1.19E-222	5.35E-221	Down	14.52757696	15.0526792	13.60972705	93.57987894	82.43435248	91.71707195	GeneID:100623036,Genbank:XM_003356648.4	fumarylacetoacetate hydrolase		GO:0004334,GO:0006559,GO:0006572,GO:0046872	fumarylacetoacetase activity|L-phenylalanine catabolic process|tyrosine catabolic process|metal ion binding	ssc00350	Tyrosine metabolism
FAIM	273.6313737	392.5865249	154.6762225	0.394346536	-1.342464124	8.39E-14	2.93E-13	Down	3.012369462	2.291878182	2.299079185	8.456212277	9.958128162	7.651471766	GeneID:100568454,Genbank:XM_021068458.1	Fas apoptotic inhibitory molecule		GO:0005737,GO:0006915,GO:0043066	cytoplasm|apoptotic process|negative regulation of apoptotic process
FAM107A	1566.168454	2168.648689	963.6882189	0.444296989	-1.17040373	9.10E-44	7.27E-43	Down	5.746312548	5.463431183	6.723913779	17.81400501	18.33240984	18.48924711	GeneID:100516512,Genbank:XM_021068429.1	family with sequence similarity 107 member A		GO:0001558,GO:0016607,GO:0043005	regulation of cell growth|nuclear speck|neuron projection
FAM120C	1303.595914	1880.152632	727.0391962	0.386658043	-1.370869872	1.01E-57	1.03E-56	Down	2.366880654	2.041878129	2.434832299	7.972216009	7.673644486	8.306923462	GeneID:100517625,Genbank:XM_021080777.1	family with sequence similarity 120C		GO:0005634	nucleus
FAM122A	390.7399016	529.6836193	251.796184	0.475497134	-1.072491449	4.72E-13	1.60E-12	Down	2.632395503	2.123504395	1.907015039	6.397329062	5.764327289	6.791163871	GeneID:100512697,Genbank:XM_021085089.1	family with sequence similarity 122A
FAM124B	14.035105	22.33849639	5.731713609	0.256626433	-1.962258318	0.015789128	0.024688977	Down	0.028382948	0.105139863	0.009588201	0.176411497	0.341797684	0.235655706	GeneID:100627798,Genbank:XM_003359664.5	family with sequence similarity 124 member B		GO:0005654,GO:0005739	nucleoplasm|mitochondrion
FAM13B	853.7503266	1252.922205	454.578448	0.362715881	-1.463088183	4.44E-41	3.38E-40	Down	1.909994003	1.9877935	1.862724311	6.661497428	6.613675172	8.219142591	GeneID:100517813,Genbank:XM_021084803.1	family with sequence similarity 13 member B		GO:0005096,GO:0005829,GO:0007165,GO:0051056	GTPase activator activity|cytosol|signal transduction|regulation of small GTPase mediated signal transduction
FAM149A	1501.225785	2209.390463	793.0611074	0.358924718	-1.478246815	3.90E-80	5.43E-79	Down	8.222867496	7.338146691	8.356585679	30.61774503	28.79668442	30.76799451	GeneID:100157674,Genbank:XM_013984058.2	family with sequence similarity 149 member A
FAM151A	58.48059948	113.9391483	3.022050679	0.026737114	-5.225012415	1.48E-17	6.03E-17	Down	0.060164501	0.03646952	0	1.657830371	1.304140676	1.942169086	GeneID:100513740,Genbank:XM_021096591.1	family with sequence similarity 151 member A		GO:0016020,GO:0016021,GO:0070062	membrane|integral component of membrane|extracellular exosome
FAM151B	87.93498175	118.3929426	57.47702085	0.486147845	-1.040532968	0.000793591	0.001472682	Down	0.222176675	0.129233945	0.160344203	0.505639117	0.561575475	0.355518413	GeneID:100511985,Genbank:XM_021084494.1	family with sequence similarity 151 member B		GO:0006629,GO:0008081	lipid metabolic process|phosphoric diester hydrolase activity
FAM166B	101.1684011	139.9325576	62.40424457	0.445815964	-1.165479816	0.00020367	0.0004004	Down	0.873154939	2.049641789	1.301317527	4.628921125	4.775341114	3.428616437	GeneID:100156839,Genbank:NM_001243630.1	family with sequence similarity 166 member B
FAM171A2	840.7943881	1487.32627	194.2625061	0.13060128	-2.936759063	2.43E-154	6.94E-153	Down	1.273485991	1.104849113	1.312484816	13.37837893	12.01022224	12.86012088	GeneID:100514069,Genbank:XM_021066867.1	family with sequence similarity 171 member A2		GO:0016021	integral component of membrane
FAM19A2	17.20041342	29.09522842	5.305598425	0.182888336	-2.450965027	0.001085194	0.001987338	Down	0.047295943	0.047781785	0	0.188976478	0.244094909	0.269269739	GeneID:100622119,Genbank:XM_021091913.1	family with sequence similarity 19 member A2, C-C motif chemokine like		GO:0005737	cytoplasm
FAM219B	306.8925474	412.3474209	201.4376739	0.488369161	-1.033955993	7.83E-11	2.39E-10	Down	1.766858105	1.594097995	1.666135016	4.85467183	3.965620174	5.111655803	GeneID:100155770,Genbank:XM_005666128.3	family with sequence similarity 219 member B
FAM3C	5797.392544	8585.394602	3009.390486	0.350479683	-1.512597278	2.79E-172	9.13E-171	Down	22.00261864	23.8580989	22.66560452	85.37146591	85.2407987	94.03770436	GeneID:100511668,Genbank:XM_003134737.4	family with sequence similarity 3 member C		GO:0002576,GO:0005125,GO:0005576,GO:0005794,GO:0007275,GO:0031089,GO:0070062	platelet degranulation|cytokine activity|extracellular region|Golgi apparatus|multicellular organism development|platelet dense granule lumen|extracellular exosome
FAM46B	1042.23622	1445.002616	639.4698246	0.44259826	-1.175930315	8.46E-26	4.47E-25	Down	7.235619698	5.215090179	5.994629791	20.24771058	16.61737221	19.51768765	GeneID:100511570,Genbank:XM_003127724.4	family with sequence similarity 46 member B		GO:0016779	nucleotidyltransferase activity
FAM53B	472.4095944	657.7994387	287.0197501	0.436367015	-1.196386041	9.27E-17	3.65E-16	Down	1.023898961	1.04191261	0.748172901	2.847635268	2.656818399	3.219347682	GeneID:100153610,Genbank:XM_021073620.1	family with sequence similarity 53 member B		GO:0005634,GO:0016055,GO:0035411,GO:0090263	nucleus|Wnt signaling pathway|catenin import into nucleus|positive regulation of canonical Wnt signaling pathway
FAM69A	1188.617785	1628.23124	749.0043291	0.460017197	-1.1202403	1.03E-35	7.05E-35	Down	4.535188487	4.513997899	4.222222569	14.40675206	12.04015972	12.59974358	GeneID:100157200,Genbank:XM_021090226.1	family with sequence similarity 69 member A		GO:0005789,GO:0016021	endoplasmic reticulum membrane|integral component of membrane
FAM81A	3080.415042	4824.574422	1336.255662	0.276938588	-1.852362005	8.70E-187	3.10E-185	Down	8.804923754	8.072549395	9.012553389	41.69069355	40.17523716	44.65973947	GeneID:100156658,Genbank:XM_005659549.3	family with sequence similarity 81 member A
FAM92B	10.77842542	18.5250803	3.031770529	0.164284475	-2.605731943	0.004394834	0.00746065	Down	0.048213007	0.04870827	0	0.299663334	0.281760991	0.216161549	GeneID:100514288,Genbank:XM_021093320.1	family with sequence similarity 92 member B		GO:0005814,GO:0030030,GO:0036064	centriole|cell projection organization|ciliary basal body
FANK1	229.1480988	309.5969732	148.6992244	0.480546216	-1.057252908	3.39E-08	8.91E-08	Down	0.326628302	0.228788595	0.300125115	0.719567221	0.904676407	0.783197806	GeneID:100153851,Genbank:XM_021072601.1	fibronectin type III and ankyrin repeat domains 1		GO:0005634,GO:0005829,GO:0045893,GO:0051091	nucleus|cytosol|positive regulation of transcription, DNA-templated|positive regulation of DNA binding transcription factor activity
FAT2	751.8725187	1226.053201	277.6918366	0.226523812	-2.142265379	2.14E-78	2.92E-77	Down	0.515370598	0.472603323	0.466052833	3.238143704	2.641178662	2.808326469	GeneID:102161049,Genbank:XM_021076658.1	FAT atypical cadherin 2		GO:0005509,GO:0005634,GO:0005886,GO:0005913,GO:0007156,GO:0010631,GO:0016021,GO:0070062	calcium ion binding|nucleus|plasma membrane|cell-cell adherens junction|homophilic cell adhesion via plasma membrane adhesion molecules|epithelial cell migration|integral component of membrane|extracellular exosome
FAT4	1008.990384	1596.637077	421.3436907	0.264016347	-1.921300836	1.05E-75	1.36E-74	Down	0.517861845	0.406654724	0.386462292	2.257981372	2.128505353	2.330026238	GeneID:100622618,Genbank:XM_021101611.1	FAT atypical cadherin 4		GO:0001658,GO:0003007,GO:0005509,GO:0005622,GO:0005886,GO:0007009,GO:0007156,GO:0007157,GO:0007219,GO:0008543,GO:0016021,GO:0021987,GO:0022008,GO:0035329,GO:0043931,GO:0045177,GO:0048565,GO:0060122,GO:0070062,GO:0072137,GO:0072307	branching involved in ureteric bud morphogenesis|heart morphogenesis|calcium ion binding|intracellular|plasma membrane|plasma membrane organization|homophilic cell adhesion via plasma membrane adhesion molecules|heterophilic cell-cell adhesion via plasma membrane cell adhesion molecules|Notch signaling pathway|fibroblast growth factor receptor signaling pathway|integral component of membrane|cere…	ssc04392	Hippo signaling pathway - multiple species
FAXC	643.8606951	935.4348412	352.286549	0.376393558	-1.409686159	1.29E-32	8.20E-32	Down	0.774118541	0.905851531	0.908697686	3.196101539	2.787196124	3.329244002	GeneID:100626900,Genbank:XM_021090274.1	failed axon connections homolog		GO:0016021	integral component of membrane
FAXDC2	122.2852919	207.2942774	37.27630636	0.180097932	-2.473146478	2.46E-20	1.11E-19	Down	0.439783096	0.282736817	0.263366226	2.505643937	2.389584138	2.509505217	GeneID:100525263,Genbank:XM_021076711.1	fatty acid hydroxylase domain containing 2		GO:0005506,GO:0008610,GO:0016021,GO:0016491	iron ion binding|lipid biosynthetic process|integral component of membrane|oxidoreductase activity
FBN2	274.0895416	423.0743183	125.1047649	0.295635575	-1.75810821	2.73E-22	1.31E-21	Down	0.332818922	0.274594173	0.309186359	1.356084951	1.187642588	1.652455047	GeneID:100048956,Genbank:XM_021084720.1	fibrillin 2		GO:0001527,GO:0005201,GO:0005509,GO:0005576,GO:0005578,GO:0022617,GO:0030023,GO:0030198,GO:0030326,GO:0030501,GO:0031012,GO:0035583,GO:0043010,GO:0045669,GO:0048048,GO:0060346,GO:0090287	microfibril|extracellular matrix structural constituent|calcium ion binding|extracellular region|proteinaceous extracellular matrix|extracellular matrix disassembly|extracellular matrix constituent conferring elasticity|extracellular matrix organization|embryonic limb morphogenesis|positive regulation of bone mineralization|extracellular matrix|sequestering of TGFbeta in extracellular matrix|came…
FBP1	752.8121466	1501.457064	4.167229095	0.002795069	-8.48290032	2.03E-80	2.83E-79	Down	0.13748846	0.092600529	0.023222869	40.25862879	37.95902639	44.77074245	GeneID:397038,Genbank:NM_213979.1	fructose-bisphosphatase 1		GO:0001191,GO:0005634,GO:0005737,GO:0005829,GO:0005986,GO:0006000,GO:0006002,GO:0006094,GO:0006111,GO:0016208,GO:0016311,GO:0030308,GO:0030388,GO:0035690,GO:0042132,GO:0042802,GO:0045820,GO:0046580,GO:0046872,GO:0048029,GO:0051289,GO:0071286	transcriptional repressor activity, RNA polymerase II transcription factor binding|nucleus|cytoplasm|cytosol|sucrose biosynthetic process|fructose metabolic process|fructose 6-phosphate metabolic process|gluconeogenesis|regulation of gluconeogenesis|AMP binding|dephosphorylation|negative regulation of cell growth|fructose 1,6-bisphosphate metabolic process|cellular response to drug|fructose 1,6-b…	ssc00010,ssc00030,ssc00051,ssc04152,ssc04910,ssc04922	Glycolysis / Gluconeogenesis|Pentose phosphate pathway|Fructose and mannose metabolism|AMPK signaling pathway|Insulin signaling pathway|Glucagon signaling pathway
FBXO16	320.7217516	451.8601294	189.5833737	0.419869549	-1.251986933	5.88E-13	1.98E-12	Down	0.895636272	0.780031538	0.53655934	2.362894401	2.451835211	2.307791905	GeneID:100154295,Genbank:XM_013982683.2	F-box protein 16
FEM1C	1766.919203	2364.100921	1169.737485	0.494830604	-1.014993365	2.01E-50	1.85E-49	Down	4.81187133	4.715507218	4.405827581	12.55732068	12.63132604	12.90883111	GeneID:100623242,Genbank:XM_021084648.1	fem-1 homolog C		GO:0005654,GO:0005829,GO:0016567	nucleoplasm|cytosol|protein ubiquitination
FER	562.0698371	849.2927231	274.846951	0.323444502	-1.628409907	7.44E-32	4.64E-31	Down	0.659497254	0.626721473	0.897257473	3.175665779	2.822223571	3.144357124	GeneID:100513914,Genbank:XM_005661571.3	FER tyrosine kinase		GO:0004715,GO:0005102,GO:0005154,GO:0005524,GO:0005634,GO:0005856,GO:0005938,GO:0006935,GO:0007155,GO:0007173,GO:0008283,GO:0008289,GO:0016477,GO:0030054,GO:0030154,GO:0030335,GO:0031234,GO:0031532,GO:0038083,GO:0038095,GO:0042058,GO:0042127,GO:0042995,GO:0043304,GO:0045087,GO:0051092	non-membrane spanning protein tyrosine kinase activity|receptor binding|epidermal growth factor receptor binding|ATP binding|nucleus|cytoskeleton|cell cortex|chemotaxis|cell adhesion|epidermal growth factor receptor signaling pathway|cell proliferation|lipid binding|cell migration|cell junction|cell differentiation|positive regulation of cell migration|extrinsic component of cytoplasmic side of p…	ssc04520	Adherens junction
FGB	42.17545578	62.23345785	22.11745371	0.355839498	-1.490701439	0.003687981	0.006317583	Down	0.343617567	0.115715778	0.377257899	0.682244562	1.749507909	0.741769833	GeneID:100514354,Genbank:NM_001244113.1	fibrinogen beta chain				ssc04610,ssc04611,ssc04613,ssc05171	Complement and coagulation cascades|Platelet activation|Neutrophil extracellular trap formation|Coronavirus disease - COVID-19
FGD3	560.3764314	815.3384012	305.4144616	0.374465209	-1.417096408	1.14E-29	6.70E-29	Down	0.87791394	1.019593	1.125456401	3.676591327	3.779186964	3.472589982	GeneID:100627431,Genbank:XM_021088137.1	FYVE, RhoGEF and PH domain containing 3		GO:0001726,GO:0005085,GO:0005089,GO:0005737,GO:0005794,GO:0005829,GO:0005856,GO:0007010,GO:0007186,GO:0008360,GO:0030027,GO:0030036,GO:0031267,GO:0035023,GO:0043065,GO:0043087,GO:0046847,GO:0046872,GO:0051056	ruffle|guanyl-nucleotide exchange factor activity|Rho guanyl-nucleotide exchange factor activity|cytoplasm|Golgi apparatus|cytosol|cytoskeleton|cytoskeleton organization|G-protein coupled receptor signaling pathway|regulation of cell shape|lamellipodium|actin cytoskeleton organization|small GTPase binding|regulation of Rho protein signal transduction|positive regulation of apoptotic process|regul…	ssc04810	Regulation of actin cytoskeleton
FGF18	227.8063281	405.4628394	50.14981684	0.123502471	-3.017388185	7.00E-40	5.19E-39	Down	0.407830429	0.824039632	0.627097662	7.793876944	6.186370443	6.403236383	GeneID:100525013,Genbank:XM_013990660.2	fibroblast growth factor 18		GO:0001503,GO:0001525,GO:0001957,GO:0001958,GO:0002063,GO:0005104,GO:0005105,GO:0005111,GO:0005576,GO:0005730,GO:0007165,GO:0008083,GO:0008284,GO:0008543,GO:0030324,GO:0030949,GO:0032332,GO:0043406,GO:0043536,GO:0045766,GO:0070374,GO:2000546	ossification|angiogenesis|intramembranous ossification|endochondral ossification|chondrocyte development|fibroblast growth factor receptor binding|type 1 fibroblast growth factor receptor binding|type 2 fibroblast growth factor receptor binding|extracellular region|nucleolus|signal transduction|growth factor activity|positive regulation of cell proliferation|fibroblast growth factor receptor sign…	ssc04010,ssc04014,ssc04015,ssc04020,ssc04151,ssc04810,ssc05200,ssc05207,ssc05218,ssc05224,ssc05226	MAPK signaling pathway|Ras signaling pathway|Rap1 signaling pathway|Calcium signaling pathway|PI3K-Akt signaling pathway|Regulation of actin cytoskeleton|Pathways in cancer|Chemical carcinogenesis - receptor activation|Melanoma|Breast cancer|Gastric cancer
FGFR2	997.9504962	1433.722839	562.1781532	0.392076151	-1.350794207	1.57E-49	1.42E-48	Down	5.464087679	5.00848076	5.526638959	19.40338973	17.30326734	18.5225385	GeneID:396762,Genbank:NM_001099924.2	fibroblast growth factor receptor 2				ssc01521,ssc04010,ssc04014,ssc04015,ssc04020,ssc04144,ssc04151,ssc04550,ssc04810,ssc05200,ssc05215,ssc05226,ssc05230	EGFR tyrosine kinase inhibitor resistance|MAPK signaling pathway|Ras signaling pathway|Rap1 signaling pathway|Calcium signaling pathway|Endocytosis|PI3K-Akt signaling pathway|Signaling pathways regulating pluripotency of stem cells|Regulation of actin cytoskeleton|Pathways in cancer|Prostate cancer|Gastric cancer|Central carbon metabolism in cancer
FGFR4	1199.942055	1670.576337	729.3077732	0.436451647	-1.196106263	8.37E-36	5.74E-35	Down	5.574929753	5.497455956	6.046377464	19.59103963	15.56035178	17.95673253	GeneID:100127133,Genbank:XM_003123682.5	fibroblast growth factor receptor 4				ssc04010,ssc04014,ssc04015,ssc04020,ssc04144,ssc04151,ssc04550,ssc04810,ssc05200	MAPK signaling pathway|Ras signaling pathway|Rap1 signaling pathway|Calcium signaling pathway|Endocytosis|PI3K-Akt signaling pathway|Signaling pathways regulating pluripotency of stem cells|Regulation of actin cytoskeleton|Pathways in cancer
FGL2	152.9937924	220.0215736	85.96601126	0.391025178	-1.35466659	1.33E-08	3.58E-08	Down	0.688420138	0.391636186	0.440281639	1.813993669	1.605013662	1.837922226	GeneID:448808,Genbank:NM_001005152.2	fibrinogen like 2
FHAD1	1794.528659	2512.132278	1076.92504	0.428693313	-1.22198218	2.89E-46	2.43E-45	Down	5.494790409	4.425460036	5.691065248	15.97870241	16.48909483	16.80665638	GeneID:100627409,Genbank:XM_021097597.1	forkhead associated phosphopeptide binding domain 1
FIGN	517.3876947	709.6809257	325.0944637	0.458285179	-1.125682466	1.66E-18	7.04E-18	Down	0.817883702	0.606107488	0.679980608	2.115579123	2.076356549	2.017680067	GeneID:100736811,Genbank:XM_003483662.4	fidgetin, microtubule severing factor		GO:0005524,GO:0005634,GO:0005737,GO:0005815,GO:0005874,GO:0007049,GO:0008022,GO:0010569,GO:0016363,GO:0051301	ATP binding|nucleus|cytoplasm|microtubule organizing center|microtubule|cell cycle|protein C-terminus binding|regulation of double-strand break repair via homologous recombination|nuclear matrix|cell division
FILIP1	20.88850376	36.01223603	5.764771483	0.159665253	-2.646877714	0.000107357	0.000216989	Down	0.002184698	0.019864261	0.011070374	0.085998952	0.120711522	0.074006873	GeneID:100514614,Genbank:XM_021092328.1	filamin A interacting protein 1		GO:0005730,GO:0005737,GO:0005886,GO:0015629	nucleolus|cytoplasm|plasma membrane|actin cytoskeleton
FKBPL	74.30075974	101.340715	47.26080451	0.466856904	-1.098947676	0.001366071	0.002471557	Down	0.787179325	0.693742267	0.611053448	2.58511712	2.224537786	1.251522872	GeneID:100154784,Genbank:XM_021098042.1	FK506 binding protein like		GO:0005576,GO:0005829,GO:0009314,GO:0050821,GO:1905553	extracellular region|cytosol|response to radiation|protein stabilization|regulation of blood vessel branching
FKRP	793.8450118	1104.154315	483.5357087	0.438016866	-1.190941672	4.96E-33	3.18E-32	Down	1.286379193	1.15644161	1.106576501	3.519918496	3.660695912	3.781293793	GeneID:100516858,Genbank:XM_021094618.1	fukutin related protein		GO:0000139,GO:0005615,GO:0005634,GO:0005791,GO:0005794,GO:0005829,GO:0016010,GO:0016021,GO:0016485,GO:0016740,GO:0035269,GO:0042383	Golgi membrane|extracellular space|nucleus|rough endoplasmic reticulum|Golgi apparatus|cytosol|dystrophin-associated glycoprotein complex|integral component of membrane|protein processing|transferase activity|protein O-linked mannosylation|sarcolemma	ssc00515	Mannose type O-glycan biosynthesis
FLAD1	4159.61993	5796.441876	2522.797984	0.4352013	-1.200245229	6.90E-109	1.32E-107	Down	17.09904084	15.80466439	17.32132444	52.22496493	50.03623601	53.92552217	GeneID:100153896,Genbank:XM_001929375.6	flavin adenine dinucleotide synthetase 1		GO:0003919,GO:0005524,GO:0005737,GO:0005759,GO:0005829,GO:0005886,GO:0006747,GO:0006771,GO:0055114	FMN adenylyltransferase activity|ATP binding|cytoplasm|mitochondrial matrix|cytosol|plasma membrane|FAD biosynthetic process|riboflavin metabolic process|oxidation-reduction process	ssc00740	Riboflavin metabolism
FLRT1	5.930611914	11.86122383	0	0.01776225	-5.815041838	0.00018012	0.000356231	Down	0	0	0	0.031087863	0.029762092	0.023920179	GeneID:100522361,Genbank:XM_021082885.1	fibronectin leucine rich transmembrane protein 1		GO:0004860,GO:0005057,GO:0005104,GO:0005578,GO:0005615,GO:0005737,GO:0005789,GO:0005886,GO:0005887,GO:0005911,GO:0005925,GO:0006469,GO:0007155,GO:0008543,GO:0016358,GO:0019221,GO:0030659,GO:0030674,GO:0031410,GO:0032809,GO:0044306,GO:0046426,GO:0048471,GO:0051965,GO:1990138	protein kinase inhibitor activity|signal transducer activity, downstream of receptor|fibroblast growth factor receptor binding|proteinaceous extracellular matrix|extracellular space|cytoplasm|endoplasmic reticulum membrane|plasma membrane|integral component of plasma membrane|cell-cell junction|focal adhesion|negative regulation of protein kinase activity|cell adhesion|fibroblast growth factor re…
FMO1	16.18673405	27.73004323	4.643424871	0.166493153	-2.586465244	0.003289029	0.005667453	Down	0	0.01223397	0.134996491	0.489228399	0.218741806	0.494668757	GeneID:397132,Genbank:XM_005656645.3	flavin containing monooxygenase 1		GO:0004499,GO:0005789,GO:0006082,GO:0009404,GO:0016021,GO:0017144,GO:0031090,GO:0050660,GO:0050661,GO:0070995	N,N-dimethylaniline monooxygenase activity|endoplasmic reticulum membrane|organic acid metabolic process|toxin metabolic process|integral component of membrane|drug metabolic process|organelle membrane|flavin adenine dinucleotide binding|NADP binding|NADPH oxidation	ssc00430,ssc00982	Taurine and hypotaurine metabolism|Drug metabolism - cytochrome P450
FMO2	115.0947637	228.2669666	1.922560749	0.008360658	-6.90216787	3.45E-23	1.70E-22	Down	0	0.019144932	0.004801271	1.413402931	0.936315607	1.51989275	GeneID:100525884,Genbank:XM_021063190.1	flavin containing monooxygenase 2		GO:0004499,GO:0005789,GO:0016020,GO:0016021,GO:0031090,GO:0050660,GO:0050661,GO:0070995	N,N-dimethylaniline monooxygenase activity|endoplasmic reticulum membrane|membrane|integral component of membrane|organelle membrane|flavin adenine dinucleotide binding|NADP binding|NADPH oxidation	ssc00430,ssc00982	Taurine and hypotaurine metabolism|Drug metabolism - cytochrome P450
FMO3	416.1978333	778.598036	53.79763058	0.069106264	-3.855039706	1.63E-113	3.26E-112	Down	0.727192364	0.631809627	0.707491815	13.87576928	13.07385372	13.51956305	GeneID:100523562,Genbank:XM_003130094.5	flavin containing monooxygenase 3		GO:0004497,GO:0004499,GO:0005789,GO:0016021,GO:0031090,GO:0034899,GO:0050660,GO:0050661,GO:0055114	monooxygenase activity|N,N-dimethylaniline monooxygenase activity|endoplasmic reticulum membrane|integral component of membrane|organelle membrane|trimethylamine monooxygenase activity|flavin adenine dinucleotide binding|NADP binding|oxidation-reduction process	ssc00430,ssc00982	Taurine and hypotaurine metabolism|Drug metabolism - cytochrome P450
FMO4	233.6829075	322.8492842	144.5165308	0.447360234	-1.160491073	1.98E-10	5.91E-10	Down	0.827181314	1.165128581	1.039819513	3.106181726	2.941037572	3.130157409	GeneID:100621718,Genbank:XM_005656647.3	flavin containing monooxygenase 4				ssc00430,ssc00982	Taurine and hypotaurine metabolism|Drug metabolism - cytochrome P450
FMO5	1335.97982	1871.312556	800.6470852	0.427952662	-1.224476873	4.04E-39	2.93E-38	Down	4.831311159	3.615060447	4.297977889	13.04856664	13.65323135	13.57641009	GeneID:100152950,Genbank:XM_005653075.3	flavin containing monooxygenase 5				ssc00430,ssc00982	Taurine and hypotaurine metabolism|Drug metabolism - cytochrome P450
FMOD	3238.174504	4599.339104	1877.009904	0.408053573	-1.293169522	1.32E-98	2.28E-97	Down	14.76996362	14.99372817	14.41752394	50.60059344	44.8088521	51.1452967	GeneID:100526237,Genbank:XM_003130105.4	fibromodulin		GO:0005576,GO:0005578,GO:0005615,GO:0005796,GO:0007181,GO:0018146,GO:0030199,GO:0031012,GO:0042340,GO:0043202	extracellular region|proteinaceous extracellular matrix|extracellular space|Golgi lumen|transforming growth factor beta receptor complex assembly|keratan sulfate biosynthetic process|collagen fibril organization|extracellular matrix|keratan sulfate catabolic process|lysosomal lumen	ssc04350	TGF-beta signaling pathway
FN3K	183.0778042	290.9868236	75.16878471	0.258308273	-1.952834243	3.48E-22	1.66E-21	Down	1.433607802	1.301401889	1.389716065	7.016442975	6.932100757	7.659222676	GeneID:100523990,Genbank:XM_003131131.5	fructosamine 3 kinase		GO:0005829,GO:0016301,GO:0030387,GO:0030389,GO:0030393,GO:0030855,GO:0043687	cytosol|kinase activity|fructosamine-3-kinase activity|fructosamine metabolic process|fructoselysine metabolic process|epithelial cell differentiation|post-translational protein modification
FNDC4	170.763105	239.3612952	102.1649148	0.426626668	-1.228953945	6.98E-08	1.80E-07	Down	0.603169179	0.659449967	0.96297497	2.122687668	2.651411757	2.288562535	GeneID:100625689,Genbank:XM_003481268.4	fibronectin type III domain containing 4		GO:0005615,GO:0005783,GO:0005886,GO:0016021,GO:0050728	extracellular space|endoplasmic reticulum|plasma membrane|integral component of membrane|negative regulation of inflammatory response
FNDC7	499.7331247	746.6541076	252.8121419	0.338393252	-1.563227293	1.12E-25	5.88E-25	Down	1.575371938	1.616684562	2.33601258	7.025883472	7.347667718	7.748792819	GeneID:100155482,Genbank:XM_021090107.1	fibronectin type III domain containing 7		GO:0005576	extracellular region
FOLR2	1121.128189	2147.165222	95.09115689	0.044266469	-4.497641893	2.22E-266	1.34E-264	Down	1.231738176	0.992550007	1.456351035	41.10409047	35.0570677	36.37811317	GeneID:396853,Genbank:XM_005653648.3	folate receptor 2 (fetal)		GO:0005542,GO:0005576,GO:0005886,GO:0006501,GO:0006898,GO:0006954,GO:0008144,GO:0008284,GO:0008517,GO:0009986,GO:0015884,GO:0016020,GO:0031362,GO:0046655,GO:0050758,GO:0051870,GO:0061714	folic acid binding|extracellular region|plasma membrane|C-terminal protein lipidation|receptor-mediated endocytosis|inflammatory response|drug binding|positive regulation of cell proliferation|folic acid transmembrane transporter activity|cell surface|folic acid transport|membrane|anchored component of external side of plasma membrane|folic acid metabolic process|regulation of thymidylate synthas…	ssc01523,ssc04144	Antifolate resistance|Endocytosis
FOXC1	357.938171	678.2113184	37.66502348	0.055651428	-4.16743747	1.92E-84	2.82E-83	Down	0.382138965	0.131426192	0.29663804	6.527446214	6.885504072	6.28618116	GeneID:102159047,Genbank:XM_005665529.3	forkhead box C1		GO:0000122,GO:0000977,GO:0001223,GO:0001501,GO:0001503,GO:0001525,GO:0001541,GO:0001568,GO:0001654,GO:0001657,GO:0001701,GO:0001756,GO:0001822,GO:0001945,GO:0001958,GO:0001974,GO:0003007,GO:0003677,GO:0003700,GO:0003705,GO:0003713,GO:0005634,GO:0005654,GO:0005720,GO:0005829,GO:0006351,GO:0006355,GO:0007219,GO:0007420,GO:0007507,GO:0008134,GO:0008283,GO:0008301,GO:0008354,GO:0010628,GO:0010718,GO:…	negative regulation of transcription from RNA polymerase II promoter|RNA polymerase II regulatory region sequence-specific DNA binding|transcription coactivator binding|skeletal system development|ossification|angiogenesis|ovarian follicle development|blood vessel development|eye development|ureteric bud development|in utero embryonic development|somitogenesis|kidney development|lymph vessel deve…
FOXD1	742.6213558	1180.414897	304.8278141	0.258288705	-1.952943538	2.69E-74	3.43E-73	Down	1.67202227	1.39491256	1.623654916	8.249864395	8.282667502	8.039177928	GeneID:110259399,Genbank:XM_021084439.1	forkhead box D1		GO:0000978,GO:0000981,GO:0001077,GO:0003677,GO:0003700,GO:0005634,GO:0007411,GO:0008301,GO:0009653,GO:0010628,GO:0030154,GO:0030513,GO:0032275,GO:0043565,GO:0045892,GO:0060678,GO:0072076,GO:0072210,GO:0072213,GO:0072267,GO:0090184	RNA polymerase II proximal promoter sequence-specific DNA binding|RNA polymerase II transcription factor activity, sequence-specific DNA binding|transcriptional activator activity, RNA polymerase II proximal promoter sequence-specific DNA binding|DNA binding|DNA binding transcription factor activity|nucleus|axon guidance|DNA binding, bending|anatomical structure morphogenesis|positive regulation …
FOXH1	48.84327726	69.08043212	28.60612239	0.414313387	-1.271205659	0.000691829	0.001292373	Down	0.141091654	0.153505692	0.115491002	0.39912089	0.501650422	0.437940088	GeneID:100154027,Genbank:XM_021090533.1	forkhead box H1	Fork	GO:0000122,GO:0000790,GO:0001104,GO:0001190,GO:0001205,GO:0001947,GO:0003139,GO:0003151,GO:0003215,GO:0003222,GO:0003700,GO:0003705,GO:0005634,GO:0005654,GO:0005667,GO:0007179,GO:0009653,GO:0019904,GO:0030154,GO:0032444,GO:0033147,GO:0035054,GO:0035326,GO:0035909,GO:0043425,GO:0043565,GO:0044212,GO:0045893,GO:0045944,GO:0046332,GO:0048318,GO:0050681,GO:0060766,GO:0070410,GO:0070412,GO:0071345,GO:…	negative regulation of transcription from RNA polymerase II promoter|nuclear chromatin|RNA polymerase II transcription cofactor activity|transcriptional activator activity, RNA polymerase II transcription factor binding|transcriptional activator activity, RNA polymerase II distal enhancer sequence-specific DNA binding|heart looping|secondary heart field specification|outflow tract morphogenesis|c…
FOXN1	11.15131722	19.6124112	2.690223231	0.136699254	-2.870922721	0.002779011	0.004838779	Down	0	0.038432515	0.006425545	0.118222384	0.161686689	0.164241964	GeneID:100625164,Genbank:XM_021067477.1	forkhead box N1	Fork
FOXP3	9.128535311	14.84097507	3.41609555	0.23042953	-2.117602484	0.025537595	0.038597244	Down	0.027117523	0.005479217	0.016489297	0.117982461	0.046102445	0.12428238	GeneID:444998,Genbank:XM_021079539.1	forkhead box P3	Fork	GO:0001047,GO:0002667,GO:0002725,GO:0003677,GO:0003700,GO:0005634,GO:0005737,GO:0006351,GO:0008285,GO:0032088,GO:0032689,GO:0032693,GO:0032703,GO:0032713,GO:0032792,GO:0042036,GO:0042110,GO:0042130,GO:0042803,GO:0043433,GO:0043565,GO:0045085,GO:0045892,GO:0045893,GO:0046872,GO:0050710,GO:0050777,GO:0051525,GO:2000320	core promoter binding|regulation of T cell anergy|negative regulation of T cell cytokine production|DNA binding|DNA binding transcription factor activity|nucleus|cytoplasm|transcription, DNA-templated|negative regulation of cell proliferation|negative regulation of NF-kappaB transcription factor activity|negative regulation of interferon-gamma production|negative regulation of interleukin-10 prod…	ssc04659,ssc05321	Th17 cell differentiation|Inflammatory bowel disease
FPGT	419.7345472	657.6373259	181.8317685	0.276450226	-1.854908342	1.02E-39	7.50E-39	Down	1.292223668	1.296852193	1.517748002	6.808322172	7.03810364	6.258330732	GeneID:100513664,Genbank:NM_001204852.1	fucose-1-phosphate guanylyltransferase		GO:0003824,GO:0005525,GO:0005737,GO:0005829,GO:0006004,GO:0047341	catalytic activity|GTP binding|cytoplasm|cytosol|fucose metabolic process|fucose-1-phosphate guanylyltransferase activity	ssc00051,ssc00520	Fructose and mannose metabolism|Amino sugar and nucleotide sugar metabolism
FRAT1	45.44719073	71.44968639	19.44469506	0.272084699	-1.877872267	5.77E-06	1.30E-05	Down	0.188989662	0.212145594	0.138327896	0.783098106	0.76978348	1.129772514	GeneID:110256598,Genbank:XM_021072328.1	FRAT1, WNT signaling pathway regulator		GO:0005829,GO:0043231,GO:1904886	cytosol|intracellular membrane-bounded organelle|beta-catenin destruction complex disassembly	ssc04310,ssc05010,ssc05022,ssc05200,ssc05224,ssc05225,ssc05226	Wnt signaling pathway|Alzheimer disease|Pathways of neurodegeneration - multiple diseases|Pathways in cancer|Breast cancer|Hepatocellular carcinoma|Gastric cancer
FREM1	3995.657609	7894.830194	96.48502429	0.012228958	-6.353554733	0	0	Down	0.23274198	0.18510454	0.213288124	23.74298238	22.65712738	23.45759187	GeneID:100514332,Genbank:XM_021063564.1	FRAS1 related extracellular matrix 1				ssc04512	ECM-receptor interaction
FREM2	954.8892925	1727.030626	182.7479588	0.105832093	-3.240150906	8.04E-183	2.79E-181	Down	0.312540063	0.33115306	0.276184157	4.285878013	3.671247003	3.806956648	GeneID:106508661,Genbank:XM_021065218.1	FRAS1 related extracellular matrix protein 2		GO:0002009,GO:0005604,GO:0005886,GO:0007154,GO:0007155,GO:0007507,GO:0016021,GO:0046872,GO:0048839,GO:0070062	morphogenesis of an epithelium|basement membrane|plasma membrane|cell communication|cell adhesion|heart development|integral component of membrane|metal ion binding|inner ear development|extracellular exosome	ssc04512	ECM-receptor interaction
FRMD1	394.1865374	774.5327478	13.84032706	0.017757108	-5.815459542	5.71E-99	9.91E-98	Down	0.023735171	0.083926457	0.10824448	5.224797202	5.731261366	5.462683712	GeneID:100514201,Genbank:XM_005654323.3	FERM domain containing 1		GO:0005856	cytoskeleton	ssc04390,ssc04392	Hippo signaling pathway|Hippo signaling pathway - multiple species
FRY	481.5271183	722.0664804	240.9877562	0.333870062	-1.582641363	1.60E-34	1.06E-33	Down	0.612653714	0.613493844	0.492337137	2.314929049	2.354432932	2.293717622	GeneID:100155799,Genbank:XM_021065177.1	FRY microtubule binding protein		GO:0000902,GO:0000922,GO:0004857,GO:0005815,GO:0005938,GO:0030427,GO:0031175,GO:0090527,GO:1904428	cell morphogenesis|spindle pole|enzyme inhibitor activity|microtubule organizing center|cell cortex|site of polarized growth|neuron projection development|actin filament reorganization|negative regulation of tubulin deacetylation
FSIP2	112.0265869	161.4692148	62.58395896	0.387587987	-1.367404238	4.35E-08	1.13E-07	Down	0.075340064	0.081649548	0.069411939	0.238391471	0.270726142	0.281146204	GeneID:100153602,Genbank:XM_021075472.1	fibrous sheath interacting protein 2		GO:0005739	mitochondrion
FSTL5	71.67654907	102.6840343	40.66906388	0.396552455	-1.33441638	7.53E-05	0.00015419	Down	0.278378327	0.179992277	0.141060787	0.813209911	0.609335658	0.621276812	GeneID:100738432,Genbank:XM_021101310.1	follistatin like 5		GO:0005509,GO:0005576	calcium ion binding|extracellular region
FTO	746.2638937	1022.938934	469.5888533	0.45916646	-1.12291083	1.24E-22	6.00E-22	Down	8.448258676	8.161517529	6.3324035	21.50546778	22.27501528	23.79661713	GeneID:100127165,Genbank:NM_001112692.1	FTO, alpha-ketoglutarate dependent dioxygenase		GO:0001659,GO:0005634,GO:0005654,GO:0006307,GO:0008198,GO:0010883,GO:0016607,GO:0035515,GO:0035516,GO:0035552,GO:0035553,GO:0040014,GO:0042245,GO:0043734,GO:0044065,GO:0060612,GO:0070350,GO:0070989,GO:0080111,GO:0090335,GO:1990931	temperature homeostasis|nucleus|nucleoplasm|DNA dealkylation involved in DNA repair|ferrous iron binding|regulation of lipid storage|nuclear speck|oxidative RNA demethylase activity|oxidative DNA demethylase activity|oxidative single-stranded DNA demethylation|oxidative single-stranded RNA demethylation|regulation of multicellular organism growth|RNA repair|DNA-N1-methyladenine dioxygenase activi…
FUCA2	3832.465193	5854.252678	1810.677709	0.309256572	-1.693123842	1.51E-232	7.35E-231	Down	13.18125497	13.72587645	13.43546783	59.10235714	57.45822262	59.98897141	GeneID:100154940,Genbank:XM_021072334.1	fucosidase, alpha-L- 2, plasma		GO:0004560,GO:0005576,GO:0005615,GO:0005788,GO:0006004,GO:0009617,GO:0016139,GO:0035578,GO:0043312,GO:0043687,GO:0044267,GO:0070062,GO:2000535	alpha-L-fucosidase activity|extracellular region|extracellular space|endoplasmic reticulum lumen|fucose metabolic process|response to bacterium|glycoside catabolic process|azurophil granule lumen|neutrophil degranulation|post-translational protein modification|cellular protein metabolic process|extracellular exosome|regulation of entry of bacterium into host cell	ssc00511,ssc04142	Other glycan degradation|Lysosome
FUT4	478.587238	643.4127933	313.7616827	0.487728014	-1.035851254	3.14E-15	1.16E-14	Down	1.293589938	1.211989335	1.034076761	3.560147695	2.975855183	3.28377209	GeneID:100513419,Genbank:XM_013979290.2	fucosyltransferase 4		GO:0000139,GO:0006486,GO:0009986,GO:0016021,GO:0032580,GO:0046920,GO:0071944	Golgi membrane|protein glycosylation|cell surface|integral component of membrane|Golgi cisterna membrane|alpha-(1->3)-fucosyltransferase activity|cell periphery	ssc00515,ssc00601	Mannose type O-glycan biosynthesis|Glycosphingolipid biosynthesis - lacto and neolacto series
FUZ	237.5164618	341.6219245	133.4109991	0.390572311	-1.356338421	5.27E-14	1.86E-13	Down	1.396823326	1.324330665	1.067149043	4.274127621	4.030201731	4.817395992	GeneID:100520080,Genbank:XM_003127337.4	fuzzy planar cell polarity protein		GO:0001736,GO:0001843,GO:0001942,GO:0005737,GO:0005856,GO:0008285,GO:0008589,GO:0010172,GO:0015031,GO:0030336,GO:0042995,GO:0045724,GO:0048704,GO:0060271,GO:0070062,GO:0090090,GO:0090301,GO:1905515,GO:2000314	establishment of planar polarity|neural tube closure|hair follicle development|cytoplasm|cytoskeleton|negative regulation of cell proliferation|regulation of smoothened signaling pathway|embryonic body morphogenesis|protein transport|negative regulation of cell migration|cell projection|positive regulation of cilium assembly|embryonic skeletal system morphogenesis|cilium assembly|extracellular ex…
FXYD2	1335.833362	2580.139487	91.52723655	0.03549186	-4.816368006	0	0	Down	3.017848309	3.452913075	2.321457517	117.2886687	105.8966698	112.1196346	GeneID:541593,Genbank:XM_005656629.3	FXYD domain containing ion transport regulator 2		GO:0001558,GO:0005215,GO:0005216,GO:0005391,GO:0005886,GO:0005887,GO:0005890,GO:0006810,GO:0016323,GO:0017080,GO:0034220,GO:0036376,GO:0042127,GO:0043231,GO:0070062,GO:0090662,GO:1903779,GO:1990573,GO:2000649	regulation of cell growth|transporter activity|ion channel activity|sodium:potassium-exchanging ATPase activity|plasma membrane|integral component of plasma membrane|sodium:potassium-exchanging ATPase complex|transport|basolateral plasma membrane|sodium channel regulator activity|ion transmembrane transport|sodium ion export across plasma membrane|regulation of cell proliferation|intracellular me…	ssc04022,ssc04024,ssc04260,ssc04261,ssc04911,ssc04918,ssc04919,ssc04960,ssc04961,ssc04964,ssc04970,ssc04972,ssc04973,ssc04974,ssc04976,ssc04978	cGMP-PKG signaling pathway|cAMP signaling pathway|Cardiac muscle contraction|Adrenergic signaling in cardiomyocytes|Insulin secretion|Thyroid hormone synthesis|Thyroid hormone signaling pathway|Aldosterone-regulated sodium reabsorption|Endocrine and other factor-regulated calcium reabsorption|Proximal tubule bicarbonate reclamation|Salivary secretion|Pancreatic secretion|Carbohydrate digestion an…
FYB	57.89279366	84.4974802	31.28810712	0.370003311	-1.434389914	0.000121892	0.000245148	Down	0.192218076	0.135934828	0.201296184	0.703553245	0.442527517	0.791582825	GeneID:100520112,Genbank:XM_021076648.1	FYN binding protein		GO:0005102,GO:0005634,GO:0005829,GO:0005886,GO:0006468,GO:0006607,GO:0006955,GO:0007165,GO:0008289,GO:0015629,GO:0030054,GO:0032403,GO:0035556,GO:0050852,GO:0072659	receptor binding|nucleus|cytosol|plasma membrane|protein phosphorylation|NLS-bearing protein import into nucleus|immune response|signal transduction|lipid binding|actin cytoskeleton|cell junction|protein complex binding|intracellular signal transduction|T cell receptor signaling pathway|protein localization to plasma membrane	ssc04015,ssc05135	Rap1 signaling pathway|Yersinia infection
FZD1	1592.849992	2899.267328	286.4326572	0.098749006	-3.340089964	7.84E-257	4.51E-255	Down	0.720529306	0.752195215	0.797154636	10.89739366	9.088386962	11.13615201	GeneID:110262227,Genbank:XM_021102361.1	frizzled class receptor 1		GO:0001934,GO:0003149,GO:0003150,GO:0003151,GO:0004930,GO:0005102,GO:0005109,GO:0005886,GO:0005925,GO:0007267,GO:0009986,GO:0010976,GO:0016021,GO:0017147,GO:0030165,GO:0030182,GO:0030514,GO:0030855,GO:0035414,GO:0035425,GO:0035567,GO:0042493,GO:0042813,GO:0044338,GO:0044339,GO:0045892,GO:0045893,GO:0051091,GO:0060022,GO:0060070,GO:0060071,GO:0090179,GO:0099054,GO:1903204,GO:1904886,GO:1904953,GO:…	positive regulation of protein phosphorylation|membranous septum morphogenesis|muscular septum morphogenesis|outflow tract morphogenesis|G-protein coupled receptor activity|receptor binding|frizzled binding|plasma membrane|focal adhesion|cell-cell signaling|cell surface|positive regulation of neuron projection development|integral component of membrane|Wnt-protein binding|PDZ domain binding|neuro…	ssc04150,ssc04310,ssc04390,ssc04550,ssc04916,ssc04934,ssc05010,ssc05022,ssc05165,ssc05200,ssc05205,ssc05217,ssc05224,ssc05225,ssc05226	mTOR signaling pathway|Wnt signaling pathway|Hippo signaling pathway|Signaling pathways regulating pluripotency of stem cells|Melanogenesis|Cushing syndrome|Alzheimer disease|Pathways of neurodegeneration - multiple diseases|Human papillomavirus infection|Pathways in cancer|Proteoglycans in cancer|Basal cell carcinoma|Breast cancer|Hepatocellular carcinoma|Gastric cancer
FZD2	221.7152253	334.6632685	108.7671821	0.324912596	-1.62187642	5.58E-18	2.31E-17	Down	1.512251493	1.268062304	1.563237883	6.328831335	5.302637211	6.46372723	GeneID:100337669,Genbank:NM_001195339.1	frizzled class receptor 2		GO:0003149,GO:0003150,GO:0003151,GO:0004930,GO:0005737,GO:0005886,GO:0007267,GO:0007608,GO:0016021,GO:0017147,GO:0030165,GO:0030825,GO:0030855,GO:0042813,GO:0045893,GO:0051091,GO:0060022,GO:0060070,GO:0060119,GO:0060412,GO:0090103,GO:0090179	membranous septum morphogenesis|muscular septum morphogenesis|outflow tract morphogenesis|G-protein coupled receptor activity|cytoplasm|plasma membrane|cell-cell signaling|sensory perception of smell|integral component of membrane|Wnt-protein binding|PDZ domain binding|positive regulation of cGMP metabolic process|epithelial cell differentiation|Wnt-activated receptor activity|positive regulation…	ssc04150,ssc04310,ssc04390,ssc04550,ssc04916,ssc04934,ssc05010,ssc05022,ssc05165,ssc05200,ssc05205,ssc05217,ssc05224,ssc05225,ssc05226	mTOR signaling pathway|Wnt signaling pathway|Hippo signaling pathway|Signaling pathways regulating pluripotency of stem cells|Melanogenesis|Cushing syndrome|Alzheimer disease|Pathways of neurodegeneration - multiple diseases|Human papillomavirus infection|Pathways in cancer|Proteoglycans in cancer|Basal cell carcinoma|Breast cancer|Hepatocellular carcinoma|Gastric cancer
FZD6	6723.809903	9005.057288	4442.562517	0.493361153	-1.019283971	1.77E-127	4.03E-126	Down	45.39751466	42.82221332	44.07667476	120.7571819	121.1692075	120.9074332	GeneID:100157360,Genbank:NM_001315750.1	frizzled class receptor 6		GO:0004930,GO:0005887,GO:0007399,GO:0009986,GO:0016324,GO:0017147,GO:0030659,GO:0035567,GO:0042813,GO:0060070	G-protein coupled receptor activity|integral component of plasma membrane|nervous system development|cell surface|apical plasma membrane|Wnt-protein binding|cytoplasmic vesicle membrane|non-canonical Wnt signaling pathway|Wnt-activated receptor activity|canonical Wnt signaling pathway	ssc04150,ssc04310,ssc04390,ssc04550,ssc04916,ssc04934,ssc05010,ssc05022,ssc05165,ssc05200,ssc05205,ssc05217,ssc05224,ssc05225,ssc05226	mTOR signaling pathway|Wnt signaling pathway|Hippo signaling pathway|Signaling pathways regulating pluripotency of stem cells|Melanogenesis|Cushing syndrome|Alzheimer disease|Pathways of neurodegeneration - multiple diseases|Human papillomavirus infection|Pathways in cancer|Proteoglycans in cancer|Basal cell carcinoma|Breast cancer|Hepatocellular carcinoma|Gastric cancer
GABRQ	12.98020352	21.74748946	4.212917582	0.193516937	-2.369468254	0.002755619	0.00479967	Down	0.007793832	0.02362168	0.011847949	0.108994089	0.115939929	0.077652018	GeneID:100153018,Genbank:XM_013986506.2	gamma-aminobutyric acid type A receptor theta subunit		GO:0004888,GO:0004890,GO:0005230,GO:0005254,GO:0005326,GO:0005886,GO:0005887,GO:0007165,GO:0030054,GO:0034707,GO:0043235,GO:0045211,GO:1902711	transmembrane signaling receptor activity|GABA-A receptor activity|extracellular ligand-gated ion channel activity|chloride channel activity|neurotransmitter transporter activity|plasma membrane|integral component of plasma membrane|signal transduction|cell junction|chloride channel complex|receptor complex|postsynaptic membrane|GABA-A receptor complex	ssc04080,ssc04723,ssc04727,ssc05032,ssc05033	Neuroactive ligand-receptor interaction|Retrograde endocannabinoid signaling|GABAergic synapse|Morphine addiction|Nicotine addiction
GAL3ST1	487.8805724	796.4177674	179.3433775	0.22536121	-2.14968888	2.12E-50	1.95E-49	Down	0.734174038	0.613565908	0.475254637	3.571710357	3.565610109	3.802914931	GeneID:100155265,Genbank:XM_005670827.2	galactose-3-O-sulfotransferase 1		GO:0000139,GO:0001733,GO:0006665,GO:0009247,GO:0016021	Golgi membrane|galactosylceramide sulfotransferase activity|sphingolipid metabolic process|glycolipid biosynthetic process|integral component of membrane	ssc00565,ssc00600	Ether lipid metabolism|Sphingolipid metabolism
GAL3ST3	574.0925888	888.2424884	259.9426893	0.292667306	-1.772666506	3.03E-35	2.05E-34	Down	1.295952897	1.141801231	1.0130327	5.853830832	4.264520861	5.840393022	GeneID:100522179,Genbank:XM_021082815.1	galactose-3-O-sulfotransferase 3		GO:0001733,GO:0009247,GO:0016021,GO:0032580	galactosylceramide sulfotransferase activity|glycolipid biosynthetic process|integral component of membrane|Golgi cisterna membrane
GALC	1230.1624	1649.109739	811.2150604	0.491995833	-1.023281999	4.58E-27	2.51E-26	Down	7.260470163	7.876497811	6.528006981	18.27906035	21.596845	19.68641186	GeneID:100156917,Genbank:XM_021098103.1	galactosylceramidase		GO:0004336,GO:0005764,GO:0006683	galactosylceramidase activity|lysosome|galactosylceramide catabolic process	ssc00600,ssc04142	Sphingolipid metabolism|Lysosome
GALNT11	1189.969159	1723.731048	656.2072701	0.380653949	-1.393448051	8.10E-51	7.51E-50	Down	5.613064927	5.003011149	5.979763928	21.34327178	18.44227936	19.22999657	GeneID:100515515,Genbank:XM_005654262.3	polypeptide N-acetylgalactosaminyltransferase 11				ssc00512,ssc00514	Mucin type O-glycan biosynthesis|Other types of O-glycan biosynthesis
GALNT12	502.25204	694.8068675	309.6972125	0.445571569	-1.166270916	6.69E-22	3.17E-21	Down	3.544639986	3.663060679	3.852813953	11.52022054	10.40790598	11.67321379	GeneID:100512452,Genbank:XM_021066576.1	polypeptide N-acetylgalactosaminyltransferase 12				ssc00512,ssc00514	Mucin type O-glycan biosynthesis|Other types of O-glycan biosynthesis
GANC	357.0456979	503.2914783	210.7999174	0.418769858	-1.255770492	6.71E-15	2.46E-14	Down	0.844088336	0.648641251	1.00559522	2.697591458	2.662062218	2.715316428	GeneID:100513637,Genbank:XM_021097234.1	glucosidase alpha, neutral C		GO:0004558,GO:0030246,GO:0032450	alpha-1,4-glucosidase activity|carbohydrate binding|maltose alpha-glucosidase activity	ssc00052,ssc00500	Galactose metabolism|Starch and sucrose metabolism
GAREM1	1718.50351	2661.648356	775.3586646	0.29136607	-1.779095214	6.84E-100	1.20E-98	Down	1.810618549	1.617692048	1.446753148	7.808104479	6.952307225	7.877245056	GeneID:100737982,Genbank:XM_003482054.4	GRB2 associated regulator of MAPK1 subtype 1		GO:0005886,GO:0007173,GO:0008284,GO:0051781,GO:0070064,GO:0070374,GO:0071364	plasma membrane|epidermal growth factor receptor signaling pathway|positive regulation of cell proliferation|positive regulation of cell division|proline-rich region binding|positive regulation of ERK1 and ERK2 cascade|cellular response to epidermal growth factor stimulus
GAS6	435.1422888	686.5867731	183.6978046	0.26766419	-1.901503956	6.39E-36	4.39E-35	Down	2.42440856	1.727410217	2.043196669	11.89632586	9.517946803	9.903560799	GeneID:100519331,Genbank:NM_001315742.1	growth arrest specific 6		GO:0001764,GO:0001786,GO:0001934,GO:0001961,GO:0003104,GO:0005102,GO:0005245,GO:0005509,GO:0005615,GO:0005622,GO:0005737,GO:0006468,GO:0006909,GO:0007165,GO:0007167,GO:0007596,GO:0008083,GO:0009267,GO:0010628,GO:0010804,GO:0010934,GO:0018105,GO:0019064,GO:0019079,GO:0030296,GO:0030971,GO:0031100,GO:0031589,GO:0032008,GO:0032148,GO:0032689,GO:0032715,GO:0032720,GO:0032825,GO:0033138,GO:0033159,GO:…	neuron migration|phosphatidylserine binding|positive regulation of protein phosphorylation|positive regulation of cytokine-mediated signaling pathway|positive regulation of glomerular filtration|receptor binding|voltage-gated calcium channel activity|calcium ion binding|extracellular space|intracellular|cytoplasm|protein phosphorylation|phagocytosis|signal transduction|enzyme linked receptor prot…	ssc01521	EGFR tyrosine kinase inhibitor resistance
GATM	935.0523259	1780.766623	89.33802846	0.05015692	-4.317407441	1.68E-244	8.84E-243	Down	1.020375764	0.913417991	1.11263533	29.26172746	26.72101484	26.21354634	GeneID:100126844,Genbank:NM_001128442.1	glycine amidinotransferase		GO:0005739,GO:0005743,GO:0005758,GO:0006601,GO:0007275,GO:0007611,GO:0014889,GO:0015067,GO:0015068	mitochondrion|mitochondrial inner membrane|mitochondrial intermembrane space|creatine biosynthetic process|multicellular organism development|learning or memory|muscle atrophy|amidinotransferase activity|glycine amidinotransferase activity	ssc00260,ssc00330	Glycine, serine and threonine metabolism|Arginine and proline metabolism
GBX1	335.8520156	497.6842105	174.0198207	0.349914136	-1.514927145	3.40E-21	1.58E-20	Down	1.663359921	1.218101488	1.168413595	5.460964905	5.105884948	5.085739707	GeneID:100625616,Genbank:XM_003360076.4	gastrulation brain homeobox 1	Homeobox	GO:0005634,GO:0006351,GO:0006355,GO:0007628,GO:0019230,GO:0021522,GO:0043565,GO:0048663,GO:0097374	nucleus|transcription, DNA-templated|regulation of transcription, DNA-templated|adult walking behavior|proprioception|spinal cord motor neuron differentiation|sequence-specific DNA binding|neuron fate commitment|sensory neuron axon guidance
GCDH	1242.839693	1742.608912	743.0704738	0.426463052	-1.229507339	9.44E-51	8.72E-50	Down	3.896816799	3.48563188	3.575794249	11.10964203	11.6387817	12.01461957	GeneID:100522477,Genbank:XM_021083716.1	glutaryl-CoA dehydrogenase		GO:0003995,GO:0005759,GO:0006568,GO:0033539,GO:0050660	acyl-CoA dehydrogenase activity|mitochondrial matrix|tryptophan metabolic process|fatty acid beta-oxidation using acyl-CoA dehydrogenase|flavin adenine dinucleotide binding	ssc00071,ssc00310,ssc00380	Fatty acid degradation|Lysine degradation|Tryptophan metabolism
GCKR	513.4863857	863.7869527	163.1858187	0.18881347	-2.404966403	1.23E-74	1.57E-73	Down	1.10880688	1.287785482	1.362616956	9.234131771	8.980106795	8.733485638	GeneID:100625192,Genbank:XM_021087679.1	glucokinase regulator
GCM1	5.881237747	11.3883641	0.374111391	0.036065878	-4.793221652	0.002069178	0.0036618	Down	0.012910299	0	0	0.133737882	0.27435966	0.115765866	GeneID:414910,Genbank:XM_001927486.7	glial cells missing homolog 1	GCM	GO:0000978,GO:0000981,GO:0001077,GO:0003677,GO:0003700,GO:0005634,GO:0005667,GO:0006355,GO:0006366,GO:0008134,GO:0008270,GO:0009653,GO:0042063,GO:0042826,GO:0045944,GO:0060018,GO:0060143,GO:0060670,GO:0060706,GO:0060800	RNA polymerase II proximal promoter sequence-specific DNA binding|RNA polymerase II transcription factor activity, sequence-specific DNA binding|transcriptional activator activity, RNA polymerase II proximal promoter sequence-specific DNA binding|DNA binding|DNA binding transcription factor activity|nucleus|transcription factor complex|regulation of transcription, DNA-templated|transcription from…	ssc04928	Parathyroid hormone synthesis, secretion and action
GDA	17.76931241	27.15216284	8.386461984	0.309055894	-1.694060318	0.01050955	0.016856276	Down	0.036619854	0.06342176	0.015905257	0.200511104	0.161202035	0.145941332	GeneID:100621043,Genbank:XM_021064839.1	guanine deaminase		GO:0005622,GO:0005829,GO:0006139,GO:0006147,GO:0006195,GO:0007399,GO:0008270,GO:0008892,GO:0046098,GO:0070062	intracellular|cytosol|nucleobase-containing compound metabolic process|guanine catabolic process|purine nucleotide catabolic process|nervous system development|zinc ion binding|guanine deaminase activity|guanine metabolic process|extracellular exosome	ssc00230	Purine metabolism
GFAP	434.3944237	630.6536929	238.1351544	0.377725676	-1.404589238	9.18E-21	4.20E-20	Down	2.24546128	2.230077882	1.513889222	7.086643611	6.81408297	7.545853025	GeneID:396562,Genbank:XM_005668709.3	glial fibrillary acidic protein		GO:0005198,GO:0005737,GO:0005882,GO:0010625,GO:0010977,GO:0014002,GO:0016020,GO:0030198,GO:0031102,GO:0042802,GO:0043209,GO:0044297,GO:0045109,GO:0051580,GO:0060020,GO:0060291,GO:0097450,GO:1904714	structural molecule activity|cytoplasm|intermediate filament|positive regulation of Schwann cell proliferation|negative regulation of neuron projection development|astrocyte development|membrane|extracellular matrix organization|neuron projection regeneration|identical protein binding|myelin sheath|cell body|intermediate filament organization|regulation of neurotransmitter uptake|Bergmann glial c…	ssc04630	JAK-STAT signaling pathway
GFRA1	66.96558245	116.7768267	17.15433823	0.14705748	-2.765547927	9.71E-14	3.38E-13	Down	0.047509901	0.053997683	0.033102265	0.433711952	0.470115278	0.334306094	GeneID:100152565,Genbank:XM_021073393.1	GDNF family receptor alpha 1		GO:0004872,GO:0005886,GO:0007169,GO:0007399,GO:0009653,GO:0019898,GO:0031225	receptor activity|plasma membrane|transmembrane receptor protein tyrosine kinase signaling pathway|nervous system development|anatomical structure morphogenesis|extrinsic component of membrane|anchored component of membrane
GFRA2	122.1581611	172.6817525	71.63456962	0.415127703	-1.268372885	1.27E-07	3.21E-07	Down	0.842483266	0.711224545	0.631586823	2.259531302	2.51388981	2.345688277	GeneID:100157850,Genbank:XM_021072774.1	GDNF family receptor alpha 2		GO:0000287,GO:0004674,GO:0005524,GO:0005737,GO:0005911,GO:0006468,GO:0016477,GO:0030027,GO:0031032,GO:0031252,GO:0031532,GO:0035556,GO:0042641,GO:0042802,GO:0070062	magnesium ion binding|protein serine/threonine kinase activity|ATP binding|cytoplasm|cell-cell junction|protein phosphorylation|cell migration|lamellipodium|actomyosin structure organization|cell leading edge|actin cytoskeleton reorganization|intracellular signal transduction|actomyosin|identical protein binding|extracellular exosome
GGA2	1028.89599	1485.565137	572.2268439	0.385142548	-1.376535585	5.16E-49	4.59E-48	Down	4.67145003	4.246566028	4.948190768	17.27455971	15.29093129	16.1665702	GeneID:100524333,Genbank:XM_005656770.3	golgi associated, gamma adaptin ear containing, ARF binding protein 2		GO:0005794,GO:0005802,GO:0006886,GO:0010008,GO:0016192,GO:0030131,GO:0030136,GO:0030306,GO:0031901,GO:0044267	Golgi apparatus|trans-Golgi network|intracellular protein transport|endosome membrane|vesicle-mediated transport|clathrin adaptor complex|clathrin-coated vesicle|ADP-ribosylation factor binding|early endosome membrane|cellular protein metabolic process	ssc04142	Lysosome
GGCT	897.8130708	1211.293085	584.3330569	0.482402226	-1.051691529	1.19E-27	6.65E-27	Down	11.22897217	9.763379316	11.63713818	31.47896083	29.9297895	30.12889671	GeneID:100512447,Genbank:XM_003361377.3	gamma-glutamylcyclotransferase		GO:0001836,GO:0003839,GO:0005829,GO:0006750,GO:0016829,GO:0042803,GO:0070062	release of cytochrome c from mitochondria|gamma-glutamylcyclotransferase activity|cytosol|glutathione biosynthetic process|lyase activity|protein homodimerization activity|extracellular exosome	ssc00480	Glutathione metabolism
GGT1	1172.53344	1612.667716	732.3991634	0.454055072	-1.139060803	1.76E-38	1.26E-37	Down	6.761156321	6.362759493	6.779065675	20.1481672	17.98769285	21.1932612	GeneID:397095,Genbank:XM_021072097.1	gamma-glutamyltransferase 1		GO:0005886,GO:0006536,GO:0006750,GO:0006751,GO:0016021,GO:0031638,GO:0036374,GO:0102953,GO:0103068	plasma membrane|glutamate metabolic process|glutathione biosynthetic process|glutathione catabolic process|integral component of membrane|zymogen activation|glutathione hydrolase activity|hypoglycin A gamma-glutamyl transpeptidase activity|leukotriene C4 gamma-glutamyl transferase activity	ssc00430,ssc00480,ssc00590	Taurine and hypotaurine metabolism|Glutathione metabolism|Arachidonic acid metabolism
GGT5	73.09172994	104.5343262	41.64913364	0.39804495	-1.328996736	3.49E-05	7.37E-05	Down	0.136025962	0.176073567	0.155086932	0.603268334	0.401990498	0.584457075	GeneID:100157523,Genbank:XM_013983128.2	gamma-glutamyltransferase 5		GO:0000048,GO:0002951,GO:0005886,GO:0006508,GO:0006520,GO:0006631,GO:0006691,GO:0006750,GO:0006751,GO:0006954,GO:0016021,GO:0031226,GO:0036374,GO:0102953,GO:0103068,GO:1901750	peptidyltransferase activity|leukotriene-C(4) hydrolase|plasma membrane|proteolysis|cellular amino acid metabolic process|fatty acid metabolic process|leukotriene metabolic process|glutathione biosynthetic process|glutathione catabolic process|inflammatory response|integral component of membrane|intrinsic component of plasma membrane|glutathione hydrolase activity|hypoglycin A gamma-glutamyl tran…	ssc00430,ssc00480,ssc00590	Taurine and hypotaurine metabolism|Glutathione metabolism|Arachidonic acid metabolism
GJA9	17.7457692	28.27551607	7.216022342	0.25572437	-1.967338442	0.003256484	0.005614503	Down	0.137113712	0.041556659	0.083374456	0.340886862	0.524490156	0.519118123	GeneID:110261155,Genbank:XM_021095982.1	gap junction protein alpha 9		GO:0005922,GO:0007154,GO:0016021	connexin complex|cell communication|integral component of membrane
GJB1	2369.150997	4632.894198	105.4077956	0.022801158	-5.454749103	0	0	Down	1.35425419	0.841085408	0.899976608	64.22168103	57.18168142	62.42076242	GeneID:100519581,Genbank:XM_003135162.4	gap junction protein beta 1		GO:0005243,GO:0005737,GO:0005886,GO:0005922,GO:0007154,GO:0015868,GO:0016021,GO:0042803	gap junction channel activity|cytoplasm|plasma membrane|connexin complex|cell communication|purine ribonucleotide transport|integral component of membrane|protein homodimerization activity
GLB1L	1278.018778	2113.574963	442.462592	0.209274196	-2.256533661	5.43E-107	1.02E-105	Down	3.656291927	5.109458195	4.01609377	27.78296652	27.47440167	27.41961652	GeneID:100154356,Genbank:XM_021075739.1	galactosidase beta 1 like		GO:0004565,GO:0005615,GO:0005773,GO:0005975	beta-galactosidase activity|extracellular space|vacuole|carbohydrate metabolic process
GLCCI1	3264.845087	6046.897674	482.7925006	0.079840357	-3.646738011	0	0	Down	2.831409283	2.833760987	2.768916194	47.44976614	47.41974045	48.07578099	GeneID:100511149,Genbank:XM_021102417.1	glucocorticoid induced 1		GO:0005737	cytoplasm
GLIS1	65.32528003	110.7666254	19.88393464	0.179355706	-2.479104449	4.77E-11	1.47E-10	Down	0.093722111	0.174802819	0.109595027	1.202382709	0.819665097	0.833217547	GeneID:100515552,Genbank:XM_021096612.1	GLIS family zinc finger 1	zf-C2H2	GO:0000122,GO:0000977,GO:0001227,GO:0001228,GO:0003677,GO:0005634,GO:0006357,GO:0045893,GO:0045944,GO:0046872	negative regulation of transcription from RNA polymerase II promoter|RNA polymerase II regulatory region sequence-specific DNA binding|transcriptional repressor activity, RNA polymerase II transcription regulatory region sequence-specific DNA binding|transcriptional activator activity, RNA polymerase II transcription regulatory region sequence-specific DNA binding|DNA binding|nucleus|regulation o…
GLIS2	1845.373334	2639.15444	1051.592228	0.398424688	-1.327621049	2.79E-72	3.48E-71	Down	3.7331181	3.725421554	4.043655071	13.85045493	12.76729489	12.45856093	GeneID:100624334,Genbank:XM_005662179.3	GLIS family zinc finger 2	zf-C2H2	GO:0000122,GO:0000977,GO:0001077,GO:0005634,GO:0005737,GO:0007399,GO:0016607,GO:0043433,GO:0044212,GO:0045879,GO:0045892,GO:0045893,GO:0045944,GO:0046872,GO:0060994,GO:0061005,GO:0097730,GO:1900182	negative regulation of transcription from RNA polymerase II promoter|RNA polymerase II regulatory region sequence-specific DNA binding|transcriptional activator activity, RNA polymerase II proximal promoter sequence-specific DNA binding|nucleus|cytoplasm|nervous system development|nuclear speck|negative regulation of DNA binding transcription factor activity|transcription regulatory region DNA bi…
GLOD5	183.4074174	320.6914121	46.12342274	0.143883985	-2.797022073	1.15E-34	7.68E-34	Down	1.609747237	1.016426978	1.461456131	12.85394122	11.75937782	13.83306758	GeneID:110257657,Genbank:XM_021079705.1	glyoxalase domain containing 5
GLTPD2	30.8521424	45.56239971	16.14188509	0.353609419	-1.499771389	0.009323001	0.015075159	Down	0.19277052	0.121719207	0.708189539	1.472722013	1.203379041	1.248405526	GeneID:100513110,Genbank:XM_003131910.6	glycolipid transfer protein domain containing 2		GO:0005737,GO:0120013	cytoplasm|intermembrane lipid transfer activity
GLYCTK	232.0052153	372.6090583	91.40137228	0.24548623	-2.026285993	7.38E-27	4.01E-26	Down	0.851578763	0.682939592	0.587216027	3.810528775	3.778000964	4.102302081	GeneID:100522516,Genbank:XM_005669627.2	glycerate kinase		GO:0005524,GO:0005737,GO:0006468,GO:0008887	ATP binding|cytoplasm|protein phosphorylation|glycerate kinase activity	ssc00030,ssc00260,ssc00561,ssc00630	Pentose phosphate pathway|Glycine, serine and threonine metabolism|Glycerolipid metabolism|Glyoxylate and dicarboxylate metabolism
GNG14	12.13499414	20.07601662	4.193971663	0.208874779	-2.259289796	0.011270136	0.017994041	Down	0.359016885	0	0.436613337	0.892574038	1.754796094	2.503886397	GeneID:100520008,Genbank:XM_021083731.1	G protein subunit gamma 14		GO:0004871,GO:0005834,GO:0005884,GO:0005886,GO:0007165,GO:0007186,GO:0021987,GO:0030165,GO:0032496,GO:0042301,GO:0070062,GO:0071377	signal transducer activity|heterotrimeric G-protein complex|actin filament|plasma membrane|signal transduction|G-protein coupled receptor signaling pathway|cerebral cortex development|PDZ domain binding|response to lipopolysaccharide|phosphate ion binding|extracellular exosome|cellular response to glucagon stimulus	ssc04010,ssc04014,ssc04062,ssc04151,ssc04371,ssc04713,ssc04723,ssc04724,ssc04725,ssc04726,ssc04727,ssc04728,ssc04810,ssc04926,ssc05032,ssc05034,ssc05163,ssc05167,ssc05170,ssc05200	MAPK signaling pathway|Ras signaling pathway|Chemokine signaling pathway|PI3K-Akt signaling pathway|Apelin signaling pathway|Circadian entrainment|Retrograde endocannabinoid signaling|Glutamatergic synapse|Cholinergic synapse|Serotonergic synapse|GABAergic synapse|Dopaminergic synapse|Regulation of actin cytoskeleton|Relaxin signaling pathway|Morphine addiction|Alcoholism|Human cytomegalovirus in…
GNG4	217.4833903	293.0872204	141.8795601	0.484025537	-1.04684493	8.62E-07	2.06E-06	Down	0.82337215	1.07332921	0.592185866	2.352440939	2.039042529	2.566893914	GeneID:102167388,Genbank:XM_021072991.1	G protein subunit gamma 4		GO:0004871,GO:0005834,GO:0005886,GO:0007186,GO:0008277,GO:0030308,GO:0070062,GO:0071377	signal transducer activity|heterotrimeric G-protein complex|plasma membrane|G-protein coupled receptor signaling pathway|regulation of G-protein coupled receptor protein signaling pathway|negative regulation of cell growth|extracellular exosome|cellular response to glucagon stimulus	ssc04014,ssc04062,ssc04151,ssc04371,ssc04713,ssc04723,ssc04724,ssc04725,ssc04726,ssc04727,ssc04728,ssc04926,ssc05032,ssc05034,ssc05163,ssc05167,ssc05170,ssc05200	Ras signaling pathway|Chemokine signaling pathway|PI3K-Akt signaling pathway|Apelin signaling pathway|Circadian entrainment|Retrograde endocannabinoid signaling|Glutamatergic synapse|Cholinergic synapse|Serotonergic synapse|GABAergic synapse|Dopaminergic synapse|Relaxin signaling pathway|Morphine addiction|Alcoholism|Human cytomegalovirus infection|Kaposi sarcoma-associated herpesvirus infection|…
GNPTAB	6570.705435	9752.266959	3389.14391	0.347504291	-1.524897303	8.80E-146	2.35E-144	Down	9.327669147	8.689388269	9.194274673	37.70846857	31.5815124	36.71318852	GeneID:100523554,Genbank:XM_021092665.1	N-acetylglucosamine-1-phosphate transferase alpha and beta subunits		GO:0000139,GO:0003976,GO:0005509,GO:0005794,GO:0007040,GO:0016021,GO:0016256,GO:0033299,GO:0046835	Golgi membrane|UDP-N-acetylglucosamine-lysosomal-enzyme N-acetylglucosaminephosphotransferase activity|calcium ion binding|Golgi apparatus|lysosome organization|integral component of membrane|N-glycan processing to lysosome|secretion of lysosomal enzymes|carbohydrate phosphorylation	ssc04142	Lysosome
GNRH2	8.16574846	16.33149692	0	0.012909513	-6.275421587	2.09E-05	4.51E-05	Down	0	0	0	0.123585977	0.213918722	0.09657754	GeneID:100523475,Genbank:XM_005672785.3	gonadotropin releasing hormone 2		GO:0005179,GO:0005576,GO:0007275	hormone activity|extracellular region|multicellular organism development	ssc04080,ssc04912,ssc04929	Neuroactive ligand-receptor interaction|GnRH signaling pathway|GnRH secretion
GOPC	1863.205151	2694.242622	1032.16768	0.383167281	-1.383953721	8.12E-77	1.07E-75	Down	5.90331576	5.375368949	4.934368095	18.54281456	18.73578375	19.96081973	GeneID:100520524,Genbank:XM_003121242.5	golgi associated PDZ and coiled-coil motif containing		GO:0000139,GO:0005109,GO:0005737,GO:0005765,GO:0005794,GO:0005886,GO:0006888,GO:0006893,GO:0007289,GO:0008022,GO:0010360,GO:0014069,GO:0015031,GO:0016020,GO:0030054,GO:0030140,GO:0030425,GO:0030660,GO:0030695,GO:0042803,GO:0043004,GO:0043234,GO:0044325,GO:0045176,GO:0045211,GO:0051260,GO:2000009	Golgi membrane|frizzled binding|cytoplasm|lysosomal membrane|Golgi apparatus|plasma membrane|ER to Golgi vesicle-mediated transport|Golgi to plasma membrane transport|spermatid nucleus differentiation|protein C-terminus binding|negative regulation of anion channel activity|postsynaptic density|protein transport|membrane|cell junction|trans-Golgi network transport vesicle|dendrite|Golgi-associated…
GP2	36.22549494	70.90204674	1.548943138	0.02157353	-5.534593944	3.38E-11	1.05E-10	Down	0	0	0.030030404	0.698328618	0.566743781	0.612604401	GeneID:100303610,Genbank:XM_005662102.3	glycoprotein 2		GO:0005576,GO:0005886,GO:0006501,GO:0031225,GO:0070062	extracellular region|plasma membrane|C-terminal protein lipidation|anchored component of membrane|extracellular exosome
GPAT2	17.74695642	30.19413595	5.299776899	0.175931095	-2.506917602	0.000952533	0.001752489	Down	0.054609082	0.006130005	0.024597062	0.150852232	0.148287367	0.356677803	GeneID:100524431,Genbank:XM_021087052.1	glycerol-3-phosphate acyltransferase 2, mitochondrial		GO:0004366,GO:0005739,GO:0005741,GO:0006072,GO:0006654,GO:0016021,GO:0016024,GO:0019432,GO:0102420,GO:1990511	glycerol-3-phosphate O-acyltransferase activity|mitochondrion|mitochondrial outer membrane|glycerol-3-phosphate metabolic process|phosphatidic acid biosynthetic process|integral component of membrane|CDP-diacylglycerol biosynthetic process|triglyceride biosynthetic process|sn-1-glycerol-3-phosphate C16:0-DCA-CoA acyl transferase activity|piRNA biosynthetic process	ssc00561,ssc00564	Glycerolipid metabolism|Glycerophospholipid metabolism
GPD1L	1702.176737	2614.872243	789.4812323	0.30203603	-1.727207436	1.35E-99	2.36E-98	Down	5.466408366	4.908149621	4.378896354	21.46388503	22.92549593	21.67258007	GeneID:100624347,Genbank:XM_003483139.4	glycerol-3-phosphate dehydrogenase 1-like		GO:0002027,GO:0004367,GO:0005829,GO:0005886,GO:0005975,GO:0006654,GO:0006734,GO:0009331,GO:0010765,GO:0017080,GO:0019674,GO:0033137,GO:0042803,GO:0044325,GO:0046168,GO:0051287,GO:0060373,GO:0070062,GO:0086005,GO:0090038,GO:2000010,GO:2000649	regulation of heart rate|glycerol-3-phosphate dehydrogenase [NAD+] activity|cytosol|plasma membrane|carbohydrate metabolic process|phosphatidic acid biosynthetic process|NADH metabolic process|glycerol-3-phosphate dehydrogenase complex|positive regulation of sodium ion transport|sodium channel regulator activity|NAD metabolic process|negative regulation of peptidyl-serine phosphorylation|protein …	ssc00564	Glycerophospholipid metabolism
GPNMB	13935.40228	20674.77375	7196.030809	0.348054254	-1.522615887	0	0	Down	55.94500261	55.60219215	55.99135011	221.2370232	214.7420953	215.4381872	GeneID:100049669,Genbank:XM_021101920.1	glycoprotein nmb
GPR135	14.54006379	28.30906056	0.771067026	0.027009187	-5.210406002	1.34E-05	2.94E-05	Down	0	0.011469042	0.011505077	0.341039589	0.422192643	0.384564585	GeneID:110262297,Genbank:XM_021102702.1	G protein-coupled receptor 135		GO:0004930,GO:0005886,GO:0016021	G-protein coupled receptor activity|plasma membrane|integral component of membrane
GPR137C	2.59765125	5.195302501	0	0.040540954	-4.624476156	0.02861567	0.042872203	Down	0	0	0	0.109851009	0.007042387	0.006603401	GeneID:102163937,Genbank:XM_005659957.3	G protein-coupled receptor 137C		GO:0016021	integral component of membrane
GPR146	45.29099586	68.81240061	21.76959111	0.31636195	-1.660352005	0.000170692	0.000338798	Down	0.154086166	0.059302475	0.208210804	0.623270168	0.639310974	0.540975728	GeneID:100738733,Genbank:XM_021085949.1	G protein-coupled receptor 146		GO:0004930,GO:0005886,GO:0016021	G-protein coupled receptor activity|plasma membrane|integral component of membrane
GPR160	465.2528956	679.8953308	250.6104605	0.368436171	-1.440513391	3.18E-27	1.75E-26	Down	0.960436174	1.201795537	1.062286396	3.797853936	3.817892746	4.230796578	GeneID:100739759,Genbank:XM_021069792.1	G protein-coupled receptor 160		GO:0004930,GO:0005886,GO:0016021,GO:0043235	G-protein coupled receptor activity|plasma membrane|integral component of membrane|receptor complex
GPR17	10.84837195	19.77418315	1.922560749	0.096879038	-3.367671656	0.000891026	0.001644219	Down	0	0.020234509	0.005074521	0.082991251	0.170254314	0.099775955	GeneID:102162410,Genbank:XM_005671833.3	G protein-coupled receptor 17		GO:0002862,GO:0004930,GO:0005887,GO:0035025,GO:0051482	negative regulation of inflammatory response to antigenic stimulus|G-protein coupled receptor activity|integral component of plasma membrane|positive regulation of Rho protein signal transduction|positive regulation of cytosolic calcium ion concentration involved in phospholipase C-activating G-protein coupled signaling pathway
GPR88	106.633393	210.5629446	2.703841405	0.012702279	-6.298768813	4.14E-26	2.20E-25	Down	0	0.008545627	0.021431194	1.055870502	1.11000871	1.015533441	GeneID:100623311,Genbank:XM_005663636.3	G protein-coupled receptor 88		GO:0003774,GO:0004930,GO:0005634,GO:0005737,GO:0005886,GO:0007186,GO:0007218,GO:0007268,GO:0007626,GO:0007631,GO:0016021,GO:0019228,GO:0050885,GO:0061743	motor activity|G-protein coupled receptor activity|nucleus|cytoplasm|plasma membrane|G-protein coupled receptor signaling pathway|neuropeptide signaling pathway|chemical synaptic transmission|locomotory behavior|feeding behavior|integral component of membrane|neuronal action potential|neuromuscular process controlling balance|motor learning
GPRASP1	73.70931502	102.8159784	44.60265159	0.434059939	-1.204033819	6.91E-05	0.000142187	Down	0.162179869	0.156225104	0.126137235	0.453215352	0.48491745	0.447174631	GeneID:100523039,Genbank:XM_021079932.1	G protein-coupled receptor associated sorting protein 1		GO:0005829,GO:0008333,GO:1990172	cytosol|endosome to lysosome transport|G-protein coupled receptor catabolic process
GPRASP2	142.075641	191.6940044	92.45727764	0.482008303	-1.052870096	1.88E-06	4.38E-06	Down	0.35530396	0.402610315	0.413607238	1.049467316	1.025459088	1.215076862	GeneID:100523415,Genbank:XM_003135261.4	G protein-coupled receptor associated sorting protein 2		GO:0005737	cytoplasm
GPRC5B	9362.805547	12483.72751	6241.883584	0.499967017	-1.000095172	3.45E-127	7.82E-126	Down	54.44377854	53.46631306	54.88556925	148.0558989	140.447505	152.2014403	GeneID:100623340,Genbank:XM_021086531.1	G protein-coupled receptor class C group 5 member B		GO:0001664,GO:0004930,GO:0005615,GO:0005634,GO:0005730,GO:0005829,GO:0005886,GO:0009986,GO:0016021,GO:0019901,GO:0030295,GO:0030659,GO:0043123,GO:0043231,GO:0045666,GO:0050729,GO:0060907,GO:0061098,GO:0070062,GO:0090263	G-protein coupled receptor binding|G-protein coupled receptor activity|extracellular space|nucleus|nucleolus|cytosol|plasma membrane|cell surface|integral component of membrane|protein kinase binding|protein kinase activator activity|cytoplasmic vesicle membrane|positive regulation of I-kappaB kinase/NF-kappaB signaling|intracellular membrane-bounded organelle|positive regulation of neuron differ…
GPT	173.7489068	238.8477634	108.6500502	0.45478448	-1.136745074	4.57E-07	1.11E-06	Down	0.801865031	0.547366277	0.724793629	2.185140074	1.611949915	2.37516586	GeneID:100524618,Genbank:XM_005662806.3	glutamic--pyruvic transaminase		GO:0004021,GO:0005615,GO:0005737,GO:0009058,GO:0030170,GO:0042853	L-alanine:2-oxoglutarate aminotransferase activity|extracellular space|cytoplasm|biosynthetic process|pyridoxal phosphate binding|L-alanine catabolic process	ssc00220,ssc00250	Arginine biosynthesis|Alanine, aspartate and glutamate metabolism
GPT2	3869.152334	5872.978704	1865.325963	0.317621584	-1.654619139	5.43E-181	1.87E-179	Down	11.39185261	10.78458573	10.2318868	46.84220244	43.17658872	48.0540351	GeneID:100521318,Genbank:XM_003126995.4	glutamic--pyruvic transaminase 2		GO:0004021,GO:0005759,GO:0006103,GO:0008652,GO:0030170,GO:0042851,GO:0042853	L-alanine:2-oxoglutarate aminotransferase activity|mitochondrial matrix|2-oxoglutarate metabolic process|cellular amino acid biosynthetic process|pyridoxal phosphate binding|L-alanine metabolic process|L-alanine catabolic process	ssc00220,ssc00250	Arginine biosynthesis|Alanine, aspartate and glutamate metabolism
GPX3	6562.219836	12317.05214	807.3875308	0.065530558	-3.931688364	0	0	Down	12.53168509	11.88754108	14.39847559	271.3301503	267.5136066	262.8156873	GeneID:396598,Genbank:NM_001115155.1	glutathione peroxidase 3		GO:0004602,GO:0005615,GO:0006979,GO:0008430,GO:0051289	glutathione peroxidase activity|extracellular space|response to oxidative stress|selenium binding|protein homotetramerization	ssc00480,ssc00590,ssc04918,ssc05014,ssc05016,ssc05022	Glutathione metabolism|Arachidonic acid metabolism|Thyroid hormone synthesis|Amyotrophic lateral sclerosis|Huntington disease|Pathways of neurodegeneration - multiple diseases
GRB14	288.6853222	481.1072534	96.26339094	0.200295007	-2.319801639	8.72E-34	5.71E-33	Down	1.296241418	0.712215154	0.88730442	6.442975851	6.210093154	6.899220764	GeneID:100514075,Genbank:XM_021075427.1	growth factor receptor bound protein 14		GO:0005070,GO:0007165,GO:0010008	SH3/SH2 adaptor activity|signal transduction|endosome membrane
GREB1L	271.2606482	400.2907302	142.2305661	0.355158379	-1.493465572	2.90E-18	1.21E-17	Down	0.251451894	0.327314201	0.328342611	1.142101097	1.204892684	1.110514423	GeneID:100524319,Genbank:XM_021096163.1	growth regulation by estrogen in breast cancer 1 like		GO:0001822,GO:0016021	kidney development|integral component of membrane
GRIA4	5.662611485	10.93798719	0.387235785	0.037498076	-4.737039628	0.002225095	0.003923688	Down	0	0	0.003226407	0.036276811	0.040593218	0.047578555	GeneID:100524886,Genbank:XM_021062721.1	glutamate ionotropic receptor AMPA type subunit 4		GO:0004970,GO:0004971,GO:0005234,GO:0030054,GO:0030425,GO:0032281,GO:0032983,GO:0045202,GO:0045211	ionotropic glutamate receptor activity|AMPA glutamate receptor activity|extracellularly glutamate-gated ion channel activity|cell junction|dendrite|AMPA glutamate receptor complex|kainate selective glutamate receptor complex|synapse|postsynaptic membrane	ssc04024,ssc04080,ssc04713,ssc04723,ssc04724,ssc04728,ssc05016,ssc05022,ssc05031,ssc05033	cAMP signaling pathway|Neuroactive ligand-receptor interaction|Circadian entrainment|Retrograde endocannabinoid signaling|Glutamatergic synapse|Dopaminergic synapse|Huntington disease|Pathways of neurodegeneration - multiple diseases|Amphetamine addiction|Nicotine addiction
GRIN2B	36.59059357	57.12535129	16.05583586	0.28087867	-1.831981026	4.12E-05	8.66E-05	Down	0.013387422	0.011444182	0.018785683	0.068273428	0.071124776	0.070795295	GeneID:100626022,Genbank:XM_021092316.1	glutamate ionotropic receptor NMDA type subunit 2B		GO:0001662,GO:0001701,GO:0001964,GO:0001967,GO:0004972,GO:0005234,GO:0005261,GO:0005262,GO:0005886,GO:0005887,GO:0006812,GO:0006816,GO:0007268,GO:0007423,GO:0007611,GO:0007612,GO:0007613,GO:0008021,GO:0008270,GO:0009986,GO:0010738,GO:0014069,GO:0016020,GO:0016594,GO:0016595,GO:0017146,GO:0022849,GO:0030054,GO:0042596,GO:0042734,GO:0043005,GO:0045202,GO:0045211,GO:0045471,GO:0048167,GO:0048168,GO:…	behavioral fear response|in utero embryonic development|startle response|suckling behavior|NMDA glutamate receptor activity|extracellularly glutamate-gated ion channel activity|cation channel activity|calcium channel activity|plasma membrane|integral component of plasma membrane|cation transport|calcium ion transport|chemical synaptic transmission|sensory organ development|learning or memory|lear…	ssc04014,ssc04015,ssc04024,ssc04080,ssc04713,ssc04720,ssc04724,ssc04728,ssc05010,ssc05014,ssc05016,ssc05017,ssc05020,ssc05022,ssc05030,ssc05031,ssc05033,ssc05034,ssc05322	Ras signaling pathway|Rap1 signaling pathway|cAMP signaling pathway|Neuroactive ligand-receptor interaction|Circadian entrainment|Long-term potentiation|Glutamatergic synapse|Dopaminergic synapse|Alzheimer disease|Amyotrophic lateral sclerosis|Huntington disease|Spinocerebellar ataxia|Prion disease|Pathways of neurodegeneration - multiple diseases|Cocaine addiction|Amphetamine addiction|Nicotine …
GRK7	2.6968836	5.3937672	0	0.038994199	-4.680596673	0.016320593	0.025463354	Down	0	0	0	0.037090485	0.010870018	0.050962185	GeneID:397114,Genbank:XM_021068531.1	G protein-coupled receptor kinase 7		GO:0004703,GO:0005524,GO:0007165,GO:0007601,GO:0016020,GO:0046777,GO:0050254	G-protein coupled receptor kinase activity|ATP binding|signal transduction|visual perception|membrane|protein autophosphorylation|rhodopsin kinase activity	ssc04062,ssc04144,ssc04744	Chemokine signaling pathway|Endocytosis|Phototransduction
GRM5	204.4345633	282.467564	126.4015625	0.447356182	-1.160504142	4.05E-10	1.19E-09	Down	0.317717054	0.370362418	0.331277425	1.104461925	0.954351742	1.02574355	GeneID:102161751,Genbank:XM_021102328.1	glutamate metabotropic receptor 5		GO:0001932,GO:0004930,GO:0005737,GO:0005886,GO:0005887,GO:0006417,GO:0006448,GO:0007186,GO:0007196,GO:0007206,GO:0007216,GO:0007268,GO:0007611,GO:0007612,GO:0007626,GO:0008066,GO:0014069,GO:0030296,GO:0035584,GO:0042734,GO:0043005,GO:0048169,GO:0050808,GO:0050890,GO:0051966,GO:0061098,GO:0070062,GO:0090647,GO:0099530,GO:0099583,GO:1902938,GO:1904646,GO:1990782	regulation of protein phosphorylation|G-protein coupled receptor activity|cytoplasm|plasma membrane|integral component of plasma membrane|regulation of translation|regulation of translational elongation|G-protein coupled receptor signaling pathway|adenylate cyclase-inhibiting G-protein coupled glutamate receptor signaling pathway|phospholipase C-activating G-protein coupled glutamate receptor sig…	ssc04020,ssc04072,ssc04080,ssc04540,ssc04720,ssc04723,ssc04724,ssc05010,ssc05016,ssc05022	Calcium signaling pathway|Phospholipase D signaling pathway|Neuroactive ligand-receptor interaction|Gap junction|Long-term potentiation|Retrograde endocannabinoid signaling|Glutamatergic synapse|Alzheimer disease|Huntington disease|Pathways of neurodegeneration - multiple diseases
GRTP1	702.110876	975.7223368	428.4994153	0.439058785	-1.187513981	1.82E-23	9.03E-23	Down	7.810146441	8.398718696	8.535963857	29.39334902	22.61818513	24.30342798	GeneID:100738350,Genbank:XM_021065974.1	growth hormone regulated TBC protein 1		GO:0005096,GO:0005622,GO:0006886,GO:0012505,GO:0017137,GO:0031338,GO:0090630	GTPase activator activity|intracellular|intracellular protein transport|endomembrane system|Rab GTPase binding|regulation of vesicle fusion|activation of GTPase activity
GSTA1	1504.729298	2613.407143	396.0514522	0.151553399	-2.72210189	3.22E-06	7.36E-06	Down	12.50260555	12.71524392	3.913845639	127.1257563	63.44222189	69.20376634	GeneID:397682,Genbank:NM_214389.2	glutathione S-transferase alpha 1		GO:0004364,GO:0005737,GO:0006749	glutathione transferase activity|cytoplasm|glutathione metabolic process	ssc00480,ssc00980,ssc00982,ssc00983,ssc01524,ssc05200,ssc05204,ssc05207,ssc05208,ssc05225,ssc05418	Glutathione metabolism|Metabolism of xenobiotics by cytochrome P450|Drug metabolism - cytochrome P450|Drug metabolism - other enzymes|Platinum drug resistance|Pathways in cancer|Chemical carcinogenesis - DNA adducts|Chemical carcinogenesis - receptor activation|Chemical carcinogenesis - reactive oxygen species|Hepatocellular carcinoma|Fluid shear stress and atherosclerosis
GSTA4	2236.007027	3414.742345	1057.271709	0.309685086	-1.691126189	5.44E-126	1.23E-124	Down	22.97493724	20.38310031	19.19898252	93.92320077	86.89438124	92.47688967	GeneID:100152951,Genbank:NM_001243379.1	glutathione S-transferase alpha 4		GO:0004364,GO:0005737,GO:0006749,GO:0006805,GO:0042803	glutathione transferase activity|cytoplasm|glutathione metabolic process|xenobiotic metabolic process|protein homodimerization activity	ssc00480,ssc00980,ssc00982,ssc00983,ssc01524,ssc05200,ssc05204,ssc05207,ssc05208,ssc05225,ssc05418	Glutathione metabolism|Metabolism of xenobiotics by cytochrome P450|Drug metabolism - cytochrome P450|Drug metabolism - other enzymes|Platinum drug resistance|Pathways in cancer|Chemical carcinogenesis - DNA adducts|Chemical carcinogenesis - receptor activation|Chemical carcinogenesis - reactive oxygen species|Hepatocellular carcinoma|Fluid shear stress and atherosclerosis
GSTZ1	641.3594968	861.7855189	420.9334748	0.488166027	-1.034556199	1.22E-13	4.25E-13	Down	1.844878856	2.368617474	2.895416877	6.602624224	6.248445699	6.880117149	GeneID:100626791,Genbank:XM_013989194.2	glutathione S-transferase zeta 1				ssc00350	Tyrosine metabolism
GTF2I	6316.084088	9110.238113	3521.930062	0.386613253	-1.371037	4.59E-165	1.43E-163	Down	18.66561099	17.34192656	16.45915676	61.78667941	58.61924539	63.20747561	GeneID:100513345,Genbank:XM_021086344.1	general transcription factor IIi	GTF2I	GO:0000981,GO:0003677,GO:0003700,GO:0005634,GO:0005654,GO:0005737,GO:0006366,GO:0006367,GO:0007165,GO:0014886,GO:0016020,GO:0016525,GO:0042995,GO:0043025,GO:0051019,GO:0051481	RNA polymerase II transcription factor activity, sequence-specific DNA binding|DNA binding|DNA binding transcription factor activity|nucleus|nucleoplasm|cytoplasm|transcription from RNA polymerase II promoter|transcription initiation from RNA polymerase II promoter|signal transduction|transition between slow and fast fiber|membrane|negative regulation of angiogenesis|cell projection|neuronal cell…	ssc03022,ssc04022	Basal transcription factors|cGMP-PKG signaling pathway
HABP2	3180.800102	6088.290785	273.3094182	0.044882473	-4.477704022	0	0	Down	1.730509205	1.822052971	1.716779148	54.61866077	49.5537399	54.72910374	GeneID:100157966,Genbank:XM_021072029.1	hyaluronan binding protein 2		GO:0004252,GO:0005509,GO:0005576	serine-type endopeptidase activity|calcium ion binding|extracellular region
HAO1	8.185831977	14.49138715	1.880276806	0.130729918	-2.935338752	0.011680456	0.018608805	Down	0.061601168	0.01555849	0	0.52645473	0.180001281	0.09206232	GeneID:100627803,Genbank:NM_001243431.1	hydroxyacid oxidase 1		GO:0001561,GO:0003973,GO:0005102,GO:0005777,GO:0006979,GO:0008891,GO:0010181,GO:0046296,GO:0052852,GO:0052853,GO:0052854	fatty acid alpha-oxidation|(S)-2-hydroxy-acid oxidase activity|receptor binding|peroxisome|response to oxidative stress|glycolate oxidase activity|FMN binding|glycolate catabolic process|very-long-chain-(S)-2-hydroxy-acid oxidase activity|long-chain-(S)-2-hydroxy-long-chain-acid oxidase activity|medium-chain-(S)-2-hydroxy-acid oxidase activity	ssc00630,ssc04146	Glyoxylate and dicarboxylate metabolism|Peroxisome
HAO2	597.6036667	1013.419953	181.7873807	0.17946758	-2.478204841	1.55E-83	2.26E-82	Down	1.480725251	1.103952634	1.219768296	9.711866698	8.952172808	10.01932129	GeneID:100522133,Genbank:XM_013988107.2	hydroxyacid oxidase 2		GO:0005102,GO:0005739,GO:0005777,GO:0010181,GO:0019395,GO:0052852,GO:0052853,GO:0052854	receptor binding|mitochondrion|peroxisome|FMN binding|fatty acid oxidation|very-long-chain-(S)-2-hydroxy-acid oxidase activity|long-chain-(S)-2-hydroxy-long-chain-acid oxidase activity|medium-chain-(S)-2-hydroxy-acid oxidase activity	ssc00630,ssc04146	Glyoxylate and dicarboxylate metabolism|Peroxisome
HAUS4	520.3086683	740.1663	300.4510366	0.406072709	-1.300190023	1.78E-27	9.86E-27	Down	4.410009957	3.919449059	3.701387047	13.23403535	13.54242784	13.30222214	GeneID:100626075,Genbank:XM_021098228.1	HAUS augmin like complex subunit 4		GO:0000086,GO:0005813,GO:0005819,GO:0005829,GO:0005874,GO:0007098,GO:0010389,GO:0051225,GO:0051301,GO:0070652,GO:0097711	G2/M transition of mitotic cell cycle|centrosome|spindle|cytosol|microtubule|centrosome cycle|regulation of G2/M transition of mitotic cell cycle|spindle assembly|cell division|HAUS complex|ciliary basal body-plasma membrane docking
HCN3	249.1904465	335.2753019	163.105591	0.486440789	-1.039663889	5.22E-09	1.44E-08	Down	0.606410127	0.744592501	0.65711105	1.623605466	2.052000145	1.910146255	GeneID:100526049,Genbank:XM_013997013.2	hyperpolarization activated cyclic nucleotide gated potassium channel 3		GO:0005248,GO:0005249,GO:0005886,GO:0005887,GO:0030424,GO:0030425,GO:0030552,GO:0034765,GO:0035725,GO:0042391,GO:0043025,GO:0044316,GO:0071805,GO:0072718,GO:1903351	voltage-gated sodium channel activity|voltage-gated potassium channel activity|plasma membrane|integral component of plasma membrane|axon|dendrite|cAMP binding|regulation of ion transmembrane transport|sodium ion transmembrane transport|regulation of membrane potential|neuronal cell body|cone cell pedicle|potassium ion transmembrane transport|response to cisplatin|cellular response to dopamine	ssc04929	GnRH secretion
HDAC6	6888.44617	10120.6549	3656.237436	0.36123015	-1.469009783	6.70E-225	3.05E-223	Down	21.01885433	22.29887851	21.44426728	79.92863266	79.1057741	83.61283416	GeneID:100621798,Genbank:XM_003360315.5	histone deacetylase 6		GO:0000118,GO:0000209,GO:0001047,GO:0003779,GO:0004407,GO:0005634,GO:0005654,GO:0005737,GO:0005771,GO:0005829,GO:0005874,GO:0005875,GO:0005881,GO:0005901,GO:0006351,GO:0006476,GO:0006515,GO:0006886,GO:0006914,GO:0007026,GO:0008013,GO:0008017,GO:0008270,GO:0009636,GO:0009967,GO:0010033,GO:0010469,GO:0010506,GO:0010634,GO:0010727,GO:0010870,GO:0016234,GO:0016235,GO:0016241,GO:0016575,GO:0019899,GO:…	histone deacetylase complex|protein polyubiquitination|core promoter binding|actin binding|histone deacetylase activity|nucleus|nucleoplasm|cytoplasm|multivesicular body|cytosol|microtubule|microtubule associated complex|cytoplasmic microtubule|caveola|transcription, DNA-templated|protein deacetylation|protein quality control for misfolded or incompletely synthesized proteins|intracellular protei…	ssc04613,ssc05014,ssc05034,ssc05203	Neutrophil extracellular trap formation|Amyotrophic lateral sclerosis|Alcoholism|Viral carcinogenesis
HDC	162.6139079	315.6004063	9.627409479	0.030284824	-5.04526115	3.81E-43	3.02E-42	Down	0.011757451	0.047512913	0.089366619	2.19840918	1.836472697	2.600565934	GeneID:100156724,Genbank:XM_001925342.5	histidine decarboxylase		GO:0001694,GO:0004398,GO:0006548,GO:0030170,GO:0042423	histamine biosynthetic process|histidine decarboxylase activity|histidine catabolic process|pyridoxal phosphate binding|catecholamine biosynthetic process	ssc00340	Histidine metabolism
HEMGN	61.50914703	93.54874011	29.46955395	0.31461622	-1.668335043	3.12E-06	7.15E-06	Down	0.128463004	0.162228281	0.208304635	0.86498697	0.580124167	0.703951065	GeneID:100155492,Genbank:XM_021066422.1	hemogen		GO:0005654,GO:0007275,GO:0030154,GO:0045667	nucleoplasm|multicellular organism development|cell differentiation|regulation of osteoblast differentiation
HES3	23.19226652	40.979761	5.404772047	0.131158044	-2.930621803	5.92E-05	0.00012276	Down	0.007288658	0.00736353	0.088639987	0.332214338	0.278807219	0.45749865	GeneID:100737699,Genbank:XM_021095250.1	hes family bHLH transcription factor 3		GO:0000978,GO:0001078,GO:0001701,GO:0005634,GO:0006351,GO:0008134,GO:0021555,GO:0021557,GO:0021558,GO:0021575,GO:0030901,GO:0045944,GO:0046983,GO:0060164	RNA polymerase II proximal promoter sequence-specific DNA binding|transcriptional repressor activity, RNA polymerase II proximal promoter sequence-specific DNA binding|in utero embryonic development|nucleus|transcription, DNA-templated|transcription factor binding|midbrain-hindbrain boundary morphogenesis|oculomotor nerve development|trochlear nerve development|hindbrain morphogenesis|midbrain de…	ssc05165	Human papillomavirus infection
HEXB	3950.54106	5270.532081	2630.55004	0.499136844	-1.002492693	3.54E-88	5.49E-87	Down	38.12335078	35.74799686	35.49341759	97.83321177	98.10992374	100.5099147	GeneID:396958,Genbank:NM_213921.2	hexosaminidase subunit beta		GO:0004563,GO:0005764,GO:0005975,GO:0102148	beta-N-acetylhexosaminidase activity|lysosome|carbohydrate metabolic process|N-acetyl-beta-D-galactosaminidase activity	ssc00511,ssc00513,ssc00520,ssc00531,ssc00600,ssc00603,ssc00604,ssc04142	Other glycan degradation|Various types of N-glycan biosynthesis|Amino sugar and nucleotide sugar metabolism|Glycosaminoglycan degradation|Sphingolipid metabolism|Glycosphingolipid biosynthesis - globo and isoglobo series|Glycosphingolipid biosynthesis - ganglio series|Lysosome
HEXDC	596.950978	814.5729623	379.3289937	0.465796729	-1.102227587	1.48E-22	7.14E-22	Down	2.089570145	2.104789328	1.998627297	6.122323606	6.293028762	5.574302595	GeneID:100523137,Genbank:XM_021066340.1	hexosaminidase D		GO:0004563,GO:0005634,GO:0005737,GO:0005975,GO:0015929,GO:0102148	beta-N-acetylhexosaminidase activity|nucleus|cytoplasm|carbohydrate metabolic process|hexosaminidase activity|N-acetyl-beta-D-galactosaminidase activity	ssc00511,ssc00513	Other glycan degradation|Various types of N-glycan biosynthesis
HEXIM1	1804.479082	2572.456901	1036.501263	0.402926422	-1.311411681	1.26E-66	1.46E-65	Down	8.8110961	8.760758774	7.874604582	26.91048639	27.93884841	30.59590797	GeneID:100520763,Genbank:XM_003131323.5	hexamethylene bisacetamide inducible 1		GO:0000122,GO:0002218,GO:0004861,GO:0005654,GO:0005737,GO:0006351,GO:0007507,GO:0045087,GO:0045736,GO:0097322,GO:1901798	negative regulation of transcription from RNA polymerase II promoter|activation of innate immune response|cyclin-dependent protein serine/threonine kinase inhibitor activity|nucleoplasm|cytoplasm|transcription, DNA-templated|heart development|innate immune response|negative regulation of cyclin-dependent protein serine/threonine kinase activity|7SK snRNA binding|positive regulation of signal tran…
HFE	404.7047024	618.8012085	190.6081963	0.30814647	-1.698311831	7.62E-35	5.11E-34	Down	1.979135857	1.795219728	1.585188361	7.837009953	7.69952136	7.993476738	GeneID:110261476,Genbank:XM_021098424.1	hemochromatosis		GO:0002626,GO:0006879,GO:0016021,GO:0098711,GO:1990459,GO:1990712	negative regulation of T cell antigen processing and presentation|cellular iron ion homeostasis|integral component of membrane|iron ion import across plasma membrane|transferrin receptor binding|HFE-transferrin receptor complex
HGSNAT	1779.615389	2446.235631	1112.995148	0.455060837	-1.135868662	7.88E-50	7.14E-49	Down	5.279610949	4.339060489	4.929375433	14.64420758	14.44801497	14.1587086	GeneID:100517562,Genbank:XM_021078289.1	heparan-alpha-glucosaminide N-acetyltransferase		GO:0005765,GO:0005886,GO:0006027,GO:0007041,GO:0015019,GO:0016021,GO:0016746,GO:0035579,GO:0043312,GO:0051259,GO:0070821	lysosomal membrane|plasma membrane|glycosaminoglycan catabolic process|lysosomal transport|heparan-alpha-glucosaminide N-acetyltransferase activity|integral component of membrane|transferase activity, transferring acyl groups|specific granule membrane|neutrophil degranulation|protein oligomerization|tertiary granule membrane	ssc00531,ssc04142	Glycosaminoglycan degradation|Lysosome
HHAT	462.9002752	640.260613	285.5399373	0.446233891	-1.164128004	2.02E-17	8.19E-17	Down	2.297565918	1.816211667	1.968978799	5.9710031	6.784256432	5.678638737	GeneID:100512733,Genbank:XM_013979981.2	hedgehog acyltransferase		GO:0005525,GO:0005789,GO:0007224,GO:0007275,GO:0008374,GO:0016021,GO:0016409,GO:0018345,GO:1903955	GTP binding|endoplasmic reticulum membrane|smoothened signaling pathway|multicellular organism development|O-acyltransferase activity|integral component of membrane|palmitoyltransferase activity|protein palmitoylation|positive regulation of protein targeting to mitochondrion	ssc04340	Hedgehog signaling pathway
HINT2	744.2716788	1031.685883	456.8574748	0.442928034	-1.174855783	3.51E-31	2.14E-30	Down	10.2498577	9.496195708	8.760120276	28.45286189	29.03457134	29.57774707	GeneID:100512882,Genbank:XM_005660206.3	histidine triad nucleotide binding protein 2		GO:0000166,GO:0005730,GO:0005739,GO:0006694,GO:0006915,GO:0016787,GO:0044240,GO:2000757	nucleotide binding|nucleolus|mitochondrion|steroid biosynthetic process|apoptotic process|hydrolase activity|multicellular organismal lipid catabolic process|negative regulation of peptidyl-lysine acetylation
HIPK4	28.37571483	43.31486732	13.43656234	0.309708421	-1.691017486	0.005325249	0.00893126	Down	0.056313593	0.170676201	0.17121246	1.038368184	0.37098716	0.336640368	GeneID:100625431,Genbank:XM_013988572.2	homeodomain interacting protein kinase 4		GO:0004674,GO:0005524,GO:0005737	protein serine/threonine kinase activity|ATP binding|cytoplasm	ssc04218	Cellular senescence
HIST1H2BD	217.6136267	325.0850979	110.1421555	0.338878238	-1.561161104	1.05E-11	3.37E-11	Down	4.121340817	1.977746469	3.898308313	14.48004222	11.75079119	13.68733769	GeneID:100157327,Genbank:NM_001243656.1	histone cluster 1, H2bd		GO:0000786,GO:0003677,GO:0005634,GO:0005654,GO:0005829,GO:0006334,GO:0046982	nucleosome|DNA binding|nucleus|nucleoplasm|cytosol|nucleosome assembly|protein heterodimerization activity	ssc04613,ssc05034,ssc05203,ssc05322	Neutrophil extracellular trap formation|Alcoholism|Viral carcinogenesis|Systemic lupus erythematosus
HLF	158.3487251	296.3139818	20.38346844	0.068481757	-3.868136465	8.85E-36	6.06E-35	Down	0.030346991	0.091976181	0.148649436	1.938582334	1.714387646	1.703267262	GeneID:100736723,Genbank:XM_021067249.1	HLF, PAR bZIP transcription factor
HMGN2	4569.099097	6831.409568	2306.788625	0.337649626	-1.566401134	1.76E-179	6.00E-178	Down	42.3672263	47.37506658	42.78255211	180.467001	174.9149646	175.8274355	GeneID:100524500,Genbank:NM_001244114.1	high mobility group nucleosomal binding domain 2
HMGN5	222.9561306	308.2844981	137.6277631	0.446615784	-1.162893855	5.55E-08	1.44E-07	Down	1.055155265	1.269040733	0.721382542	2.59379201	3.488075248	3.137150666	GeneID:100623249,Genbank:XM_021080700.1	high mobility group nucleosome binding domain 5		GO:0000785,GO:0003682,GO:0003723,GO:0005634,GO:0006351,GO:0006355,GO:0006357,GO:0008284,GO:0010628,GO:0016569,GO:0031492,GO:0043066,GO:0045893,GO:0071157	chromatin|chromatin binding|RNA binding|nucleus|transcription, DNA-templated|regulation of transcription, DNA-templated|regulation of transcription from RNA polymerase II promoter|positive regulation of cell proliferation|positive regulation of gene expression|covalent chromatin modification|nucleosomal DNA binding|negative regulation of apoptotic process|positive regulation of transcription, DNA…
HNF1A	627.0785116	885.8662002	368.2908229	0.415528699	-1.266979974	4.90E-23	2.40E-22	Down	2.610269273	3.200873085	2.937271302	10.2471511	8.043355466	10.22336511	GeneID:574067,Genbank:NM_001032388.1	HNF1 homeobox A	Homeobox			ssc04950	Maturity onset diabetes of the young
HNF1B	8842.29522	12399.55056	5285.039876	0.426215688	-1.2303444	6.45E-149	1.76E-147	Down	43.87364281	40.91333954	43.26413778	141.9536497	127.1039517	137.5727219	GeneID:397002,Genbank:XM_021066206.1	HNF1 homeobox B	Homeobox	GO:0000977,GO:0001822,GO:0003700,GO:0005634,GO:0006351,GO:0006357,GO:0031018,GO:0042803,GO:0045893,GO:0048806	RNA polymerase II regulatory region sequence-specific DNA binding|kidney development|DNA binding transcription factor activity|nucleus|transcription, DNA-templated|regulation of transcription from RNA polymerase II promoter|endocrine pancreas development|protein homodimerization activity|positive regulation of transcription, DNA-templated|genitalia development	ssc04950	Maturity onset diabetes of the young
HNF4A	4978.471974	7638.751693	2318.192255	0.303471429	-1.720367397	1.65E-194	6.36E-193	Down	12.06971187	12.82983764	11.12868267	55.57779743	50.33002229	54.76792926	GeneID:733636,Genbank:XM_021077331.1	hepatocyte nuclear factor 4 alpha	RXR-like			ssc04152,ssc04950	AMPK signaling pathway|Maturity onset diabetes of the young
HNF4G	680.2007137	1086.523682	273.8777459	0.252039016	-1.988281015	5.81E-50	5.28E-49	Down	0.733816294	0.80738589	0.608194718	3.917751953	3.245170096	4.380803965	GeneID:110260272,Genbank:XM_021089186.1	hepatocyte nuclear factor 4 gamma				ssc04950	Maturity onset diabetes of the young
HNMT	103.4428792	170.3664071	36.51935129	0.214579224	-2.2204177	3.77E-13	1.28E-12	Down	0.846711108	0.361172622	0.610201961	4.268595411	3.238856536	3.955550247	GeneID:100624677,Genbank:NM_001244561.1	histamine N-methyltransferase		GO:0001695,GO:0005737,GO:0007420,GO:0032259,GO:0043005,GO:0046539,GO:1903955	histamine catabolic process|cytoplasm|brain development|methylation|neuron projection|histamine N-methyltransferase activity|positive regulation of protein targeting to mitochondrion	ssc00340	Histidine metabolism
HOGA1	1073.557136	1851.771527	295.3427459	0.159490457	-2.648457995	1.01E-171	3.29E-170	Down	3.518095913	3.675862932	3.240042485	29.70946577	28.1572577	30.66692649	GeneID:100153961,Genbank:NM_001190169.1	4-hydroxy-2-oxoglutarate aldolase 1		GO:0005739,GO:0005759,GO:0008700,GO:0009436,GO:0019470,GO:0033609,GO:0042803,GO:0042866,GO:0046487,GO:0070062	mitochondrion|mitochondrial matrix|4-hydroxy-2-oxoglutarate aldolase activity|glyoxylate catabolic process|4-hydroxyproline catabolic process|oxalate metabolic process|protein homodimerization activity|pyruvate biosynthetic process|glyoxylate metabolic process|extracellular exosome	ssc00330,ssc00630	Arginine and proline metabolism|Glyoxylate and dicarboxylate metabolism
HOXA10	2072.977075	3332.468871	813.4852781	0.244197481	-2.033879776	7.02E-166	2.21E-164	Down	2.925186316	2.578442475	2.356793539	14.54497252	14.41422872	14.58313321	GeneID:100620451,Genbank:XM_021078490.1	homeobox A10	Homeobox	GO:0000978,GO:0001077,GO:0001501,GO:0005634,GO:0005667,GO:0005737,GO:0007275,GO:0007283,GO:0007338,GO:0008584,GO:0009952,GO:0009954,GO:0030326,GO:0042826,GO:0045944,GO:0060065	RNA polymerase II proximal promoter sequence-specific DNA binding|transcriptional activator activity, RNA polymerase II proximal promoter sequence-specific DNA binding|skeletal system development|nucleus|transcription factor complex|cytoplasm|multicellular organism development|spermatogenesis|single fertilization|male gonad development|anterior/posterior pattern specification|proximal/distal patt…	ssc05202	Transcriptional misregulation in cancer
HOXA3	185.5162315	263.4849174	107.5475456	0.408184825	-1.292705548	2.69E-08	7.11E-08	Down	0.306020141	0.422191282	0.206756718	1.039644921	0.958013388	1.101559718	GeneID:100519809,Genbank:XM_021079043.1	homeobox A3	Homeobox	GO:0001525,GO:0001974,GO:0003700,GO:0005654,GO:0006351,GO:0008284,GO:0009952,GO:0010159,GO:0021615,GO:0030878,GO:0043565,GO:0048538,GO:0048645,GO:0048704,GO:0051216,GO:0060017,GO:0071837	angiogenesis|blood vessel remodeling|DNA binding transcription factor activity|nucleoplasm|transcription, DNA-templated|positive regulation of cell proliferation|anterior/posterior pattern specification|specification of animal organ position|glossopharyngeal nerve morphogenesis|thyroid gland development|sequence-specific DNA binding|thymus development|animal organ formation|embryonic skeletal sys…
HOXA4	109.5010316	163.5054804	55.49658286	0.339823327	-1.557143206	6.64E-08	1.71E-07	Down	1.020831298	0.796927283	0.454578526	3.348686274	2.793913241	2.897140767	GeneID:100519635,Genbank:XM_003134841.4	homeobox A4	Homeobox	GO:0003700,GO:0006351,GO:0007275,GO:0009653,GO:0016604,GO:0043565	DNA binding transcription factor activity|transcription, DNA-templated|multicellular organism development|anatomical structure morphogenesis|nuclear body|sequence-specific DNA binding
HOXA5	138.0370977	217.9345073	58.13968818	0.267082422	-1.904643069	7.11E-13	2.39E-12	Down	1.044277034	0.570272562	0.55776273	3.610763927	3.22386183	4.161763767	GeneID:100499568,Genbank:NM_001195232.1	homeobox A5	Homeobox	GO:0003700,GO:0005634,GO:0006351,GO:0007275,GO:0043565	DNA binding transcription factor activity|nucleus|transcription, DNA-templated|multicellular organism development|sequence-specific DNA binding
HOXA6	217.4995442	349.4775156	85.52157273	0.244688314	-2.030982893	7.17E-27	3.90E-26	Down	0.422101787	0.392322753	0.456296136	2.180447647	2.451849094	2.394338278	GeneID:106504173,Genbank:XM_005673298.3	homeobox A6		GO:0003700,GO:0005634,GO:0006351,GO:0009952,GO:0043565,GO:0048704	DNA binding transcription factor activity|nucleus|transcription, DNA-templated|anterior/posterior pattern specification|sequence-specific DNA binding|embryonic skeletal system morphogenesis
HOXA9	1776.849018	2586.303214	967.3948221	0.37407244	-1.418610418	1.39E-97	2.36E-96	Down	4.24099682	4.116926597	4.11007807	14.88852258	15.21984499	14.99075139	GeneID:100519066,Genbank:XM_003134838.6	homeobox A9				ssc05202	Transcriptional misregulation in cancer
HOXB13	242.4664379	343.8409885	141.0918873	0.410765185	-1.283614187	3.09E-10	9.15E-10	Down	3.45776031	2.245679821	1.981573043	7.760775516	9.250813463	8.26403896	GeneID:100522893,Genbank:XM_003131551.3	homeobox B13	Homeobox	GO:0000122,GO:0001227,GO:0001525,GO:0005654,GO:0005667,GO:0006351,GO:0008544,GO:0009611,GO:0033574,GO:0040008,GO:0043565,GO:0060527,GO:0060743	negative regulation of transcription from RNA polymerase II promoter|transcriptional repressor activity, RNA polymerase II transcription regulatory region sequence-specific DNA binding|angiogenesis|nucleoplasm|transcription factor complex|transcription, DNA-templated|epidermis development|response to wounding|response to testosterone|regulation of growth|sequence-specific DNA binding|prostate epi…
HOXB3	2263.325206	3106.720735	1419.929677	0.457015008	-1.129686553	2.31E-45	1.91E-44	Down	4.673639977	3.948749427	4.971655309	12.8791724	13.16440604	14.21145026	GeneID:100522160,Genbank:XM_021067109.1	homeobox B3	Homeobox	GO:0000122,GO:0000978,GO:0001525,GO:0002244,GO:0003700,GO:0005654,GO:0006351,GO:0009952,GO:0021546,GO:0021615,GO:0030878,GO:0045944,GO:0048704,GO:0050767,GO:0051216,GO:0060216,GO:0060324	negative regulation of transcription from RNA polymerase II promoter|RNA polymerase II proximal promoter sequence-specific DNA binding|angiogenesis|hematopoietic progenitor cell differentiation|DNA binding transcription factor activity|nucleoplasm|transcription, DNA-templated|anterior/posterior pattern specification|rhombomere development|glossopharyngeal nerve morphogenesis|thyroid gland develop…
HOXC6	232.9685068	385.5758642	80.36114948	0.208598646	-2.261198302	1.92E-31	1.18E-30	Down	0.431462466	0.277387479	0.332917043	2.275393419	2.208920873	2.27151186	GeneID:100627932,Genbank:XM_021091735.1	homeobox C6	Homeobox	GO:0003700,GO:0005654,GO:0005829,GO:0006351,GO:0009952,GO:0043565,GO:0048706	DNA binding transcription factor activity|nucleoplasm|cytosol|transcription, DNA-templated|anterior/posterior pattern specification|sequence-specific DNA binding|embryonic skeletal system development
HOXC9	263.6507345	358.1572332	169.1442358	0.472520094	-1.081552413	1.29E-09	3.69E-09	Down	3.179167213	2.314667043	2.447936373	8.592021498	7.17129998	6.972014285	GeneID:106510295,Genbank:XM_021091731.1	homeobox C9		GO:0005654,GO:0006351,GO:0006355,GO:0009952,GO:0016235,GO:0043565,GO:0048704,GO:0048706	nucleoplasm|transcription, DNA-templated|regulation of transcription, DNA-templated|anterior/posterior pattern specification|aggresome|sequence-specific DNA binding|embryonic skeletal system morphogenesis|embryonic skeletal system development
HOXD10	50.50240759	69.55339381	31.45142136	0.451225322	-1.148080064	0.006218298	0.010322656	Down	0.054290567	0.092556438	0.134112691	0.28822814	0.194693792	0.361734454	GeneID:100517431,Genbank:XM_021076345.1	homeobox D10	Homeobox	GO:0000977,GO:0001228,GO:0003682,GO:0005654,GO:0005829,GO:0007338,GO:0007519,GO:0008344,GO:0009952,GO:0009954,GO:0021520,GO:0030326,GO:0035136,GO:0035137,GO:0036464,GO:0048704,GO:0048935,GO:0050905	RNA polymerase II regulatory region sequence-specific DNA binding|transcriptional activator activity, RNA polymerase II transcription regulatory region sequence-specific DNA binding|chromatin binding|nucleoplasm|cytosol|single fertilization|skeletal muscle tissue development|adult locomotory behavior|anterior/posterior pattern specification|proximal/distal pattern formation|spinal cord motor neur…	ssc05205,ssc05206	Proteoglycans in cancer|MicroRNAs in cancer
HOXD3	601.2194126	988.128886	214.3099392	0.217047719	-2.203915834	6.03E-56	6.05E-55	Down	1.93613181	1.252823036	1.345948737	9.448057771	8.900618551	9.908145819	GeneID:100515975,Genbank:XM_013984299.2	homeobox D3	Homeobox	GO:0000977,GO:0001228,GO:0005634,GO:0005654,GO:0006351,GO:0007160,GO:0007219,GO:0009952,GO:0010628,GO:0016235,GO:0016604,GO:0021615,GO:0030878,GO:0045666,GO:0045944,GO:0048704,GO:0051216	RNA polymerase II regulatory region sequence-specific DNA binding|transcriptional activator activity, RNA polymerase II transcription regulatory region sequence-specific DNA binding|nucleus|nucleoplasm|transcription, DNA-templated|cell-matrix adhesion|Notch signaling pathway|anterior/posterior pattern specification|positive regulation of gene expression|aggresome|nuclear body|glossopharyngeal ner…
HOXD8	2847.385269	4391.862814	1302.907724	0.296702699	-1.752910045	9.95E-140	2.53E-138	Down	8.130605132	7.503857079	6.77535027	32.8538179	32.85549346	36.46953463	GeneID:100515172,Genbank:XM_021076351.1	homeobox D8	Homeobox	GO:0000122,GO:0000977,GO:0001228,GO:0005634,GO:0008595,GO:0045944,GO:0048705	negative regulation of transcription from RNA polymerase II promoter|RNA polymerase II regulatory region sequence-specific DNA binding|transcriptional activator activity, RNA polymerase II transcription regulatory region sequence-specific DNA binding|nucleus|anterior/posterior axis specification, embryo|positive regulation of transcription from RNA polymerase II promoter|skeletal system morphogen…
HOXD9	670.4534538	958.1229389	382.7839686	0.399410551	-1.324055652	1.62E-30	9.72E-30	Down	3.419502435	3.485200784	3.291697881	12.25686396	9.989254654	12.3112178	GeneID:110255183,Genbank:XM_013984297.2	homeobox D9		GO:0000122,GO:0000977,GO:0001227,GO:0005634,GO:0005730,GO:0006351,GO:0007338,GO:0007519,GO:0008344,GO:0009952,GO:0009954,GO:0030879,GO:0035115,GO:0035137,GO:0045944,GO:0048704,GO:0048935	negative regulation of transcription from RNA polymerase II promoter|RNA polymerase II regulatory region sequence-specific DNA binding|transcriptional repressor activity, RNA polymerase II transcription regulatory region sequence-specific DNA binding|nucleus|nucleolus|transcription, DNA-templated|single fertilization|skeletal muscle tissue development|adult locomotory behavior|anterior/posterior …
HPD	70.27253295	140.5450659	0	0.001498688	-9.382083936	1.10E-14	3.98E-14	Down	0	0	0	3.665568011	3.171765104	3.092227764	GeneID:397443,Genbank:XM_021072173.1	4-hydroxyphenylpyruvate dioxygenase		GO:0000139,GO:0003868,GO:0005789,GO:0006559,GO:0006572,GO:0046872	Golgi membrane|4-hydroxyphenylpyruvate dioxygenase activity|endoplasmic reticulum membrane|L-phenylalanine catabolic process|tyrosine catabolic process|metal ion binding	ssc00130,ssc00350,ssc00360	Ubiquinone and other terpenoid-quinone biosynthesis|Tyrosine metabolism|Phenylalanine metabolism
HPGD	35.96295705	70.76761129	1.15830281	0.016200801	-5.94779106	1.46E-10	4.40E-10	Down	0	0.003992066	0.008009218	0.28244017	0.373682877	0.342515475	GeneID:100156186,Genbank:XM_021071975.1	hydroxyprostaglandin dehydrogenase 15-(NAD)				ssc05202	Transcriptional misregulation in cancer
HSD11B2	25.21210319	40.50483642	9.919369966	0.244800766	-2.03032002	0.000174967	0.00034666	Down	0.185103511	0.187004963	0.166748913	1.043966015	0.80858899	1.127032766	GeneID:396948,Genbank:NM_213913.1	hydroxysteroid 11-beta dehydrogenase 2		GO:0005783,GO:0016491	endoplasmic reticulum|oxidoreductase activity	ssc00140,ssc04960	Steroid hormone biosynthesis|Aldosterone-regulated sodium reabsorption
HSD17B2	101.8589114	153.88424	49.83358269	0.323578881	-1.627810643	4.33E-07	1.06E-06	Down	0.683947162	1.011781782	1.510063578	3.415988686	5.761976042	4.234630054	GeneID:100312973,Genbank:NM_001167649.1	hydroxysteroid 17-beta dehydrogenase 2				ssc00140,ssc04913	Steroid hormone biosynthesis|Ovarian steroidogenesis
HSPB6	886.847022	1342.796314	430.8977299	0.320798418	-1.640261067	1.68E-57	1.72E-56	Down	6.913465226	7.004047313	8.105475462	33.26061134	29.44565054	30.23418525	GeneID:494560,Genbank:XM_003127059.4	heat shock protein family B (small) member 6		GO:0005212,GO:0005576,GO:0005634,GO:0005737,GO:0042803	structural constituent of eye lens|extracellular region|nucleus|cytoplasm|protein homodimerization activity
HTR1B	478.2790403	689.383908	267.1741726	0.387392633	-1.368131577	7.97E-23	3.88E-22	Down	5.176270553	5.106686265	6.84672741	21.02044833	19.289098	19.56367466	GeneID:397563,Genbank:NM_214298.1	5-hydroxytryptamine receptor 1B		GO:0004993,GO:0005887,GO:0007198,GO:0007268,GO:0007631,GO:0014063,GO:0035690,GO:0042310,GO:0046849,GO:0050795,GO:0071312	G-protein coupled serotonin receptor activity|integral component of plasma membrane|adenylate cyclase-inhibiting serotonin receptor signaling pathway|chemical synaptic transmission|feeding behavior|negative regulation of serotonin secretion|cellular response to drug|vasoconstriction|bone remodeling|regulation of behavior|cellular response to alkaloid	ssc04024,ssc04080,ssc04726,ssc04742	cAMP signaling pathway|Neuroactive ligand-receptor interaction|Serotonergic synapse|Taste transduction
IDUA	1020.015134	1366.106153	673.9241145	0.4934075	-1.019148449	4.75E-30	2.82E-29	Down	4.706277914	4.266770414	4.668577228	12.66449918	12.89270561	11.85229962	GeneID:110262029,Genbank:XM_021100852.1	iduronidase, alpha-L-		GO:0003940,GO:0005102,GO:0005984,GO:0006027,GO:0030135,GO:0030207,GO:0030209,GO:0043202,GO:0070062	L-iduronidase activity|receptor binding|disaccharide metabolic process|glycosaminoglycan catabolic process|coated vesicle|chondroitin sulfate catabolic process|dermatan sulfate catabolic process|lysosomal lumen|extracellular exosome	ssc00531,ssc04142	Glycosaminoglycan degradation|Lysosome
IFT122	3445.238559	4644.723379	2245.75374	0.483458579	-1.048535804	3.99E-81	5.61E-80	Down	13.90931183	13.8589132	14.24714646	40.84779776	37.35907005	39.42143782	GeneID:100512559,Genbank:XM_021069363.1	intraflagellar transport 122		GO:0001843,GO:0005654,GO:0005737,GO:0005829,GO:0005929,GO:0007227,GO:0009953,GO:0010172,GO:0021914,GO:0030991,GO:0032391,GO:0035050,GO:0035115,GO:0035720,GO:0035721,GO:0036064,GO:0042733,GO:0045879,GO:0048593,GO:0050680,GO:0060173,GO:0060271,GO:0060830,GO:0060831,GO:0060971,GO:0061512,GO:0072594,GO:0097546,GO:1905515	neural tube closure|nucleoplasm|cytoplasm|cytosol|cilium|signal transduction downstream of smoothened|dorsal/ventral pattern formation|embryonic body morphogenesis|negative regulation of smoothened signaling pathway involved in ventral spinal cord patterning|intraciliary transport particle A|photoreceptor connecting cilium|embryonic heart tube development|embryonic forelimb morphogenesis|intracil…
IFT140	1065.494499	1537.582537	593.4064598	0.385909864	-1.373664175	1.54E-51	1.44E-50	Down	2.559136817	2.331670532	2.535914136	9.303087245	8.041898998	8.702154443	GeneID:100513727,Genbank:XM_021086842.1	intraflagellar transport 140		GO:0001750,GO:0005813,GO:0005929,GO:0005930,GO:0007368,GO:0007507,GO:0008589,GO:0021532,GO:0030991,GO:0031076,GO:0032391,GO:0035721,GO:0035735,GO:0035845,GO:0036064,GO:0042733,GO:0048701,GO:0048705,GO:0060041,GO:0061512,GO:0072001,GO:0097542,GO:1902017,GO:1905515,GO:1990403	photoreceptor outer segment|centrosome|cilium|axoneme|determination of left/right symmetry|heart development|regulation of smoothened signaling pathway|neural tube patterning|intraciliary transport particle A|embryonic camera-type eye development|photoreceptor connecting cilium|intraciliary retrograde transport|intraciliary transport involved in cilium assembly|photoreceptor cell outer segment or…
IFT172	3525.789576	4807.233961	2244.345191	0.466880279	-1.098875444	2.09E-81	2.96E-80	Down	10.3762671	10.83722097	9.815447355	31.44913725	29.24350491	29.24622085	GeneID:100625100,Genbank:XM_003354889.4	intraflagellar transport 172		GO:0001841,GO:0001843,GO:0001947,GO:0005929,GO:0005930,GO:0007219,GO:0007224,GO:0007368,GO:0007420,GO:0007507,GO:0008544,GO:0008589,GO:0009953,GO:0016485,GO:0021522,GO:0021915,GO:0030992,GO:0031122,GO:0031514,GO:0036064,GO:0045880,GO:0050680,GO:0060021,GO:0060173,GO:0060271,GO:0060348,GO:0061525,GO:0070986,GO:0097225,GO:0097228,GO:0097598,GO:1905515	neural tube formation|neural tube closure|heart looping|cilium|axoneme|Notch signaling pathway|smoothened signaling pathway|determination of left/right symmetry|brain development|heart development|epidermis development|regulation of smoothened signaling pathway|dorsal/ventral pattern formation|protein processing|spinal cord motor neuron differentiation|neural tube development|intraciliary transpo…
IFT27	392.8003691	566.1392118	219.4615264	0.387775517	-1.366706374	2.48E-18	1.04E-17	Down	5.451136019	5.380821764	3.674509755	17.82120632	15.54319675	17.24004227	GeneID:100517032,Genbank:XM_021091536.1	intraflagellar transport 27		GO:0003924,GO:0005525,GO:0005768,GO:0005794,GO:0005929,GO:0006886,GO:0007224,GO:0030992,GO:0042073	GTPase activity|GTP binding|endosome|Golgi apparatus|cilium|intracellular protein transport|smoothened signaling pathway|intraciliary transport particle B|intraciliary transport
IFT46	1898.35236	2549.595678	1247.109043	0.489091786	-1.031822861	2.30E-41	1.76E-40	Down	18.17333076	15.77838761	18.3211886	49.6539865	44.74250007	50.25562099	GeneID:100622760,Genbank:XM_003357317.4	intraflagellar transport 46		GO:0005737,GO:0005813,GO:0005929,GO:0007224,GO:0030992,GO:0031514,GO:0042073,GO:0060271	cytoplasm|centrosome|cilium|smoothened signaling pathway|intraciliary transport particle B|motile cilium|intraciliary transport|cilium assembly
IFT74	688.1372809	933.8264161	442.4481456	0.473839025	-1.077531072	2.19E-19	9.58E-19	Down	2.704502629	2.244376385	2.11071388	6.691312395	6.023222956	7.440134731	GeneID:100157070,Genbank:XM_013986009.2	intraflagellar transport 74		GO:0003334,GO:0003682,GO:0005634,GO:0005813,GO:0005929,GO:0007219,GO:0007368,GO:0007507,GO:0030992,GO:0031410,GO:0031514,GO:0033630,GO:0035735,GO:0045944,GO:0048487,GO:0050680,GO:0060271,GO:0097542,GO:1905515	keratinocyte development|chromatin binding|nucleus|centrosome|cilium|Notch signaling pathway|determination of left/right symmetry|heart development|intraciliary transport particle B|cytoplasmic vesicle|motile cilium|positive regulation of cell adhesion mediated by integrin|intraciliary transport involved in cilium assembly|positive regulation of transcription from RNA polymerase II promoter|beta-…
IFT88	1471.336882	2200.512024	742.1617401	0.337169199	-1.568455346	6.51E-84	9.48E-83	Down	3.136542159	3.665201261	3.438313345	13.54893998	13.41439119	14.145925	GeneID:100519103,Genbank:XM_021065434.1	intraflagellar transport 88		GO:0001654,GO:0001822,GO:0001886,GO:0001889,GO:0002080,GO:0002081,GO:0005802,GO:0005813,GO:0005814,GO:0005929,GO:0005930,GO:0007219,GO:0007224,GO:0007288,GO:0007290,GO:0007368,GO:0007399,GO:0007420,GO:0007507,GO:0008104,GO:0008544,GO:0008589,GO:0009887,GO:0009952,GO:0009953,GO:0019894,GO:0021513,GO:0021537,GO:0030324,GO:0030992,GO:0031016,GO:0031122,GO:0031514,GO:0032391,GO:0034405,GO:0036064,GO:…	eye development|kidney development|endothelial cell morphogenesis|liver development|acrosomal membrane|outer acrosomal membrane|trans-Golgi network|centrosome|centriole|cilium|axoneme|Notch signaling pathway|smoothened signaling pathway|sperm axoneme assembly|spermatid nucleus elongation|determination of left/right symmetry|nervous system development|brain development|heart development|protein lo…
IGDCC4	101.4871899	157.577817	45.39656286	0.288031935	-1.79569932	3.16E-10	9.34E-10	Down	0.183735822	0.194678017	0.158956724	1.021294037	0.647594039	0.857260704	GeneID:100513900,Genbank:XM_003121731.5	immunoglobulin superfamily DCC subclass member 4		GO:0005886,GO:0016021	plasma membrane|integral component of membrane
IGF1R	11857.16589	16942.93192	6771.399857	0.399658786	-1.323159291	2.35E-265	1.41E-263	Down	14.03035778	13.61514781	13.60649266	48.00158126	45.07731216	46.60448763	GeneID:397350,Genbank:XM_021082915.1	insulin like growth factor 1 receptor				ssc01521,ssc01522,ssc04010,ssc04014,ssc04015,ssc04066,ssc04068,ssc04114,ssc04140,ssc04144,ssc04150,ssc04151,ssc04152,ssc04211,ssc04213,ssc04510,ssc04520,ssc04550,ssc04730,ssc04913,ssc04914,ssc05200,ssc05202,ssc05205,ssc05214,ssc05215,ssc05218,ssc05224,ssc05225	EGFR tyrosine kinase inhibitor resistance|Endocrine resistance|MAPK signaling pathway|Ras signaling pathway|Rap1 signaling pathway|HIF-1 signaling pathway|FoxO signaling pathway|Oocyte meiosis|Autophagy - animal|Endocytosis|mTOR signaling pathway|PI3K-Akt signaling pathway|AMPK signaling pathway|Longevity regulating pathway|Longevity regulating pathway - multiple species|Focal adhesion|Adherens j…
IGFBP7	5735.616127	8544.465381	2926.766873	0.342548059	-1.545621684	8.56E-213	3.67E-211	Down	68.03248157	65.23434394	63.47896612	272.9880581	247.8855208	256.3717785	GeneID:100302573,Genbank:NM_001163801.1	insulin like growth factor binding protein 7		GO:0001558,GO:0005520,GO:0005576,GO:0005615,GO:0007155,GO:0031012,GO:0048839	regulation of cell growth|insulin-like growth factor binding|extracellular region|extracellular space|cell adhesion|extracellular matrix|inner ear development
IGFN1	857.1732801	1303.207058	411.1395023	0.315450349	-1.66451515	2.28E-10	6.77E-10	Down	1.030103225	0.8818264	1.56755804	4.514333284	5.349985578	5.07404539	GeneID:102167611,Genbank:XM_021064507.1	immunoglobulin-like and fibronectin type III domain containing 1		GO:0005634,GO:0030018	nucleus|Z disc
IGSF1	20.52652459	33.75926804	7.293781141	0.215373296	-2.215088715	0.000961907	0.001769103	Down	0.009358483	0.052000395	0.02845297	0.218125345	0.114355556	0.23310264	GeneID:100157227,Genbank:XM_021080493.1	immunoglobulin superfamily member 1		GO:0004872,GO:0005576,GO:0006355,GO:0007165,GO:0015026,GO:0016020,GO:0016021,GO:0034711	receptor activity|extracellular region|regulation of transcription, DNA-templated|signal transduction|coreceptor activity|membrane|integral component of membrane|inhibin binding
IGSF11	1002.105907	1696.429417	307.7823965	0.181355119	-2.463110628	5.48E-131	1.30E-129	Down	1.990768138	2.199036084	2.103890967	15.83991478	14.2968819	16.84007459	GeneID:100511781,Genbank:XM_013982416.2	immunoglobulin superfamily member 11		GO:0005886,GO:0007155,GO:0016021,GO:0040008	plasma membrane|cell adhesion|integral component of membrane|regulation of growth	ssc04514	Cell adhesion molecules
IL11RA	541.0867485	814.3568233	267.8166738	0.328860566	-1.604452073	8.30E-38	5.87E-37	Down	2.2797278	2.274828651	2.054725354	9.910858147	8.13075779	9.159884004	GeneID:100524166,Genbank:XM_003130670.5	interleukin 11 receptor subunit alpha		GO:0004896,GO:0016021,GO:0032502,GO:0060322	cytokine receptor activity|integral component of membrane|developmental process|head development	ssc04060,ssc04630,ssc04640	Cytokine-cytokine receptor interaction|JAK-STAT signaling pathway|Hematopoietic cell lineage
IL17RB	30.10401701	49.79983766	10.40819635	0.208317739	-2.263142398	0.000168553	0.000334897	Down	0.013587198	0.137267704	0.220318392	0.957099171	0.837359283	0.622715149	GeneID:100156014,Genbank:XM_005669645.3	interleukin 17 receptor B				ssc04060,ssc04657	Cytokine-cytokine receptor interaction|IL-17 signaling pathway
IL18BP	691.2009497	1029.796828	352.6050713	0.342350036	-1.546455931	2.61E-46	2.19E-45	Down	1.024969492	1.061964775	0.962421854	4.104593056	3.702219656	4.24794898	GeneID:100525765,Genbank:XM_003129617.5	interleukin 18 binding protein
IL1RAPL1	4.74140861	9.48281722	0	0.022203469	-5.493071061	0.000784271	0.001456436	Down	0	0	0	0.015332829	0.017474936	0.022939893	GeneID:100621199,Genbank:XM_003360251.5	interleukin 1 receptor accessory protein like 1		GO:0005102,GO:0005245,GO:0005737,GO:0005886,GO:0007157,GO:0007165,GO:0009986,GO:0010975,GO:0016021,GO:0030182,GO:0030424,GO:0030425,GO:0045211,GO:0045920,GO:0050775,GO:0051965,GO:0071345,GO:0097105	receptor binding|voltage-gated calcium channel activity|cytoplasm|plasma membrane|heterophilic cell-cell adhesion via plasma membrane cell adhesion molecules|signal transduction|cell surface|regulation of neuron projection development|integral component of membrane|neuron differentiation|axon|dendrite|postsynaptic membrane|negative regulation of exocytosis|positive regulation of dendrite morphoge…
IL20RB	81.20853941	108.8472681	53.56981072	0.491845822	-1.023721948	0.000658207	0.001233439	Down	0.125925524	0.196280863	0.185958817	0.417428289	0.504630627	0.476759185	GeneID:100620875,Genbank:XM_003358566.4	interleukin 20 receptor subunit beta		GO:0001808,GO:0002437,GO:0002765,GO:0004920,GO:0005886,GO:0016021,GO:0019221,GO:0032689,GO:0032703,GO:0032733,GO:0032753,GO:0042015,GO:0042130,GO:0048873	negative regulation of type IV hypersensitivity|inflammatory response to antigenic stimulus|immune response-inhibiting signal transduction|interleukin-10 receptor activity|plasma membrane|integral component of membrane|cytokine-mediated signaling pathway|negative regulation of interferon-gamma production|negative regulation of interleukin-2 production|positive regulation of interleukin-10 product…	ssc04060,ssc04061,ssc04630	Cytokine-cytokine receptor interaction|Viral protein interaction with cytokine and cytokine receptor|JAK-STAT signaling pathway
IL2RB	1535.716023	2340.428022	731.0040239	0.312345887	-1.678783561	9.01E-100	1.58E-98	Down	4.088205309	4.186521809	3.684917259	18.12697555	16.24380887	17.44681988	GeneID:100621776,Genbank:XM_021091526.1	interleukin 2 receptor subunit beta		GO:0004911,GO:0009897,GO:0016021,GO:0019976,GO:0043066	interleukin-2 receptor activity|external side of plasma membrane|integral component of membrane|interleukin-2 binding|negative regulation of apoptotic process	ssc04060,ssc04061,ssc04144,ssc04151,ssc04630,ssc04658,ssc04659,ssc05162,ssc05166,ssc05200,ssc05202	Cytokine-cytokine receptor interaction|Viral protein interaction with cytokine and cytokine receptor|Endocytosis|PI3K-Akt signaling pathway|JAK-STAT signaling pathway|Th1 and Th2 cell differentiation|Th17 cell differentiation|Measles|Human T-cell leukemia virus 1 infection|Pathways in cancer|Transcriptional misregulation in cancer
ILVBL	1209.252123	1659.863772	758.6404745	0.457161313	-1.129224773	1.10E-29	6.49E-29	Down	8.114445213	7.00539259	6.012808594	19.60616143	20.58105188	22.32199847	GeneID:100523720,Genbank:XM_003123453.5	ilvB acetolactate synthase like		GO:0000287,GO:0016020,GO:0016021,GO:0016740,GO:0030976	magnesium ion binding|membrane|integral component of membrane|transferase activity|thiamine pyrophosphate binding
IMMP2L	313.7624694	459.2954638	168.2294749	0.366313762	-1.448848194	2.20E-19	9.63E-19	Down	0.489605851	0.372503102	0.480874906	1.534072197	1.676316581	1.749481779	GeneID:100521052,Genbank:XM_021079089.1	inner mitochondrial membrane peptidase subunit 2		GO:0001541,GO:0006465,GO:0006627,GO:0006801,GO:0006974,GO:0007283,GO:0007420,GO:0008015,GO:0008236,GO:0016021,GO:0022904,GO:0030728,GO:0033108,GO:0042720,GO:0061300	ovarian follicle development|signal peptide processing|protein processing involved in protein targeting to mitochondrion|superoxide metabolic process|cellular response to DNA damage stimulus|spermatogenesis|brain development|blood circulation|serine-type peptidase activity|integral component of membrane|respiratory electron transport chain|ovulation|mitochondrial respiratory chain complex assembl…	ssc03060	Protein export
INMT	8.933905162	17.86781032	0	0.01178696	-6.406664498	8.08E-06	1.80E-05	Down	0	0	0	0.51853712	0.559876275	0.603722912	GeneID:100512997,Genbank:NM_001244733.1	indolethylamine N-methyltransferase		GO:0004790,GO:0005829,GO:0009308,GO:0009636,GO:0030748,GO:0032259,GO:0098615,GO:0102707	thioether S-methyltransferase activity|cytosol|amine metabolic process|response to toxic substance|amine N-methyltransferase activity|methylation|dimethyl selenide methyltransferase activity|S-adenosyl-L-methionine:beta-alanine N-methyltransferase activity	ssc00380,ssc00450	Tryptophan metabolism|Selenocompound metabolism
IQCE	910.4793196	1308.810076	512.1485633	0.391384342	-1.353342055	1.71E-33	1.11E-32	Down	2.897985941	2.124273466	2.351771473	8.836789995	7.669277872	8.982233622	GeneID:100525687,Genbank:XM_013992267.2	IQ motif containing E		GO:0005929,GO:0060170	cilium|ciliary membrane	ssc04340	Hedgehog signaling pathway
IQCG	19.28838649	29.40853656	9.168236421	0.311633449	-1.682078003	0.007500978	0.012271442	Down	0.118712923	0.08994929	0.150386513	0.307437006	0.614931261	0.635738004	GeneID:100514601,Genbank:XM_021070200.1	IQ motif containing G		GO:0002177,GO:0005516,GO:0005737,GO:0007286,GO:0007288,GO:0031514,GO:0036126	manchette|calmodulin binding|cytoplasm|spermatid development|sperm axoneme assembly|motile cilium|sperm flagellum
IQGAP2	3879.007542	5378.792596	2379.222489	0.4423208	-1.176835009	8.28E-100	1.45E-98	Down	10.30341068	10.69935313	9.578781247	31.51576011	29.9117891	32.13503889	GeneID:100521253,Genbank:XM_021084462.1	IQ motif containing GTPase activating protein 2		GO:0003779,GO:0005095,GO:0005516,GO:0005547,GO:0005737,GO:0005829,GO:0005874,GO:0005886,GO:0005902,GO:0007165,GO:0009986,GO:0015629,GO:0017048,GO:0030027,GO:0030175,GO:0030667,GO:0034314,GO:0043312,GO:0048365,GO:0051015,GO:0070062,GO:0070493,GO:0071933	actin binding|GTPase inhibitor activity|calmodulin binding|phosphatidylinositol-3,4,5-trisphosphate binding|cytoplasm|cytosol|microtubule|plasma membrane|microvillus|signal transduction|cell surface|actin cytoskeleton|Rho GTPase binding|lamellipodium|filopodium|secretory granule membrane|Arp2/3 complex-mediated actin nucleation|neutrophil degranulation|Rac GTPase binding|actin filament binding|ex…	ssc04810	Regulation of actin cytoskeleton
IQUB	293.8060517	419.9131681	167.6989353	0.399203478	-1.324803804	1.36E-16	5.31E-16	Down	0.380964277	0.484012847	0.412411069	1.467945559	1.376926052	1.486628905	GeneID:100513386,Genbank:XM_013985682.2	IQ motif and ubiquitin domain containing		GO:0001669,GO:0007224,GO:0031514,GO:0060271	acrosomal vesicle|smoothened signaling pathway|motile cilium|cilium assembly
IRAK1BP1	96.92833789	130.0949743	63.76170147	0.490054606	-1.028985581	8.42E-05	0.000171852	Down	0.252856043	0.298832367	0.25142108	0.77097483	0.71984628	0.727261512	GeneID:100156851,Genbank:XM_003353300.4	interleukin 1 receptor associated kinase 1 binding protein 1		GO:0005634,GO:0005737,GO:0006351,GO:0006355,GO:0006955,GO:0007249	nucleus|cytoplasm|transcription, DNA-templated|regulation of transcription, DNA-templated|immune response|I-kappaB kinase/NF-kappaB signaling
IRX5	1745.963459	2515.828022	976.0988957	0.387970115	-1.365982569	3.17E-77	4.22E-76	Down	9.918097471	10.48279651	9.12292077	34.29862471	33.08823799	35.58996504	GeneID:100620172,Genbank:XM_021094164.1	iroquois homeobox 5		GO:0002027,GO:0005499,GO:0005634,GO:0006351,GO:0006355,GO:0007601,GO:0008406,GO:0042551,GO:0043565,GO:0048701,GO:0050896,GO:0060040	regulation of heart rate|vitamin D binding|nucleus|transcription, DNA-templated|regulation of transcription, DNA-templated|visual perception|gonad development|neuron maturation|sequence-specific DNA binding|embryonic cranial skeleton morphogenesis|response to stimulus|retinal bipolar neuron differentiation
ISLR	838.6612005	1388.28019	289.0422109	0.208168171	-2.2641786	6.97E-111	1.36E-109	Down	2.534992579	2.499321337	2.734161076	17.30629335	16.74565945	16.45242432	GeneID:100152082,Genbank:XM_001928174.4	immunoglobulin superfamily containing leucine rich repeat		GO:0005615,GO:0007155	extracellular space|cell adhesion
ISLR2	54.62704114	89.30452568	19.9495566	0.222840974	-2.165913565	1.71E-07	4.30E-07	Down	0.035963969	0.109000212	0.091118906	0.456374987	0.406022875	0.573309713	GeneID:100157309,Genbank:XM_013978091.2	immunoglobulin superfamily containing leucine rich repeat 2		GO:0005886,GO:0009986,GO:0016021,GO:0045773	plasma membrane|cell surface|integral component of membrane|positive regulation of axon extension
ITFG2	254.7028065	370.3458062	139.0598069	0.375393743	-1.41352349	1.35E-16	5.30E-16	Down	1.03055114	1.023030611	1.235126651	3.778193976	4.12300211	3.955279154	GeneID:100512166,Genbank:XM_021092458.1	integrin alpha FG-GAP repeat containing 2		GO:0002314,GO:0005654,GO:0005765,GO:0005829,GO:0034198,GO:0042149,GO:0140007,GO:1904262	germinal center B cell differentiation|nucleoplasm|lysosomal membrane|cytosol|cellular response to amino acid starvation|cellular response to glucose starvation|KICSTOR complex|negative regulation of TORC1 signaling
ITGA1	6048.691273	10235.39303	1861.989521	0.181925236	-2.458582414	0	0	Down	4.580137195	4.394580679	4.502833923	32.77187139	34.2502158	33.21304875	GeneID:100512142,Genbank:XM_021076769.1	integrin subunit alpha 1		GO:0000187,GO:0001669,GO:0005102,GO:0005518,GO:0005886,GO:0005925,GO:0006936,GO:0007160,GO:0007229,GO:0008285,GO:0008305,GO:0009897,GO:0009986,GO:0016020,GO:0019903,GO:0030198,GO:0030593,GO:0032516,GO:0034665,GO:0042059,GO:0042311,GO:0043005,GO:0043204,GO:0043525,GO:0045121,GO:0045123,GO:0045178,GO:0046872,GO:0048812,GO:0070062,GO:0098639	activation of MAPK activity|acrosomal vesicle|receptor binding|collagen binding|plasma membrane|focal adhesion|muscle contraction|cell-matrix adhesion|integrin-mediated signaling pathway|negative regulation of cell proliferation|integrin complex|external side of plasma membrane|cell surface|membrane|protein phosphatase binding|extracellular matrix organization|neutrophil chemotaxis|positive regul…	ssc04151,ssc04510,ssc04512,ssc04640,ssc04810,ssc05165,ssc05410,ssc05412,ssc05414	PI3K-Akt signaling pathway|Focal adhesion|ECM-receptor interaction|Hematopoietic cell lineage|Regulation of actin cytoskeleton|Human papillomavirus infection|Hypertrophic cardiomyopathy|Arrhythmogenic right ventricular cardiomyopathy|Dilated cardiomyopathy
ITGA11	186.0095092	357.0928196	14.92619882	0.041701675	-4.583750858	4.60E-53	4.40E-52	Down	0.049233058	0.093951064	0.072070666	2.125023346	2.202964337	2.654269223	GeneID:100520350,Genbank:XM_021100519.1	integrin subunit alpha 11				ssc04151,ssc04510,ssc04512,ssc04810,ssc05165,ssc05410,ssc05412,ssc05414	PI3K-Akt signaling pathway|Focal adhesion|ECM-receptor interaction|Regulation of actin cytoskeleton|Human papillomavirus infection|Hypertrophic cardiomyopathy|Arrhythmogenic right ventricular cardiomyopathy|Dilated cardiomyopathy
ITIH1	43.25351919	73.48247927	13.02455911	0.176918772	-2.49884096	8.94E-07	2.13E-06	Down	0.098875965	0.029967497	0.210431575	0.757950054	0.756444699	1.083640245	GeneID:396963,Genbank:NM_213924.2	inter-alpha-trypsin inhibitor heavy chain 1		GO:0004867,GO:0005576,GO:0030212	serine-type endopeptidase inhibitor activity|extracellular region|hyaluronan metabolic process
ITPKB	206.0984695	284.5972067	127.5997323	0.448064611	-1.15822131	6.57E-10	1.91E-09	Down	0.445268905	0.515996238	0.508769318	1.514904086	1.321968201	1.604908466	GeneID:102164283,Genbank:XM_021064414.1	inositol-trisphosphate 3-kinase B		GO:0000165,GO:0001932,GO:0002262,GO:0005516,GO:0005524,GO:0005634,GO:0005829,GO:0007165,GO:0007166,GO:0008440,GO:0016020,GO:0032957,GO:0032958,GO:0033030,GO:0035726,GO:0043647,GO:0045059,GO:0045638,GO:0046579,GO:0046638,GO:0071277	MAPK cascade|regulation of protein phosphorylation|myeloid cell homeostasis|calmodulin binding|ATP binding|nucleus|cytosol|signal transduction|cell surface receptor signaling pathway|inositol-1,4,5-trisphosphate 3-kinase activity|membrane|inositol trisphosphate metabolic process|inositol phosphate biosynthetic process|negative regulation of neutrophil apoptotic process|common myeloid progenitor c…	ssc00562,ssc04020,ssc04070	Inositol phosphate metabolism|Calcium signaling pathway|Phosphatidylinositol signaling system
ITPR1	9344.27187	17121.74314	1566.800603	0.091505222	-3.450002112	0	0	Down	3.792061893	4.084352175	3.651040865	59.71382982	53.88482724	56.9079393	GeneID:397454,Genbank:XM_021069280.1	inositol 1,4,5-trisphosphate receptor type 1		GO:0001666,GO:0005220,GO:0005509,GO:0005635,GO:0005637,GO:0005730,GO:0005737,GO:0005783,GO:0005789,GO:0005886,GO:0005955,GO:0006816,GO:0009791,GO:0014069,GO:0015278,GO:0016021,GO:0016529,GO:0019855,GO:0030658,GO:0031088,GO:0031094,GO:0032469,GO:0035091,GO:0042045,GO:0043234,GO:0048471,GO:0050849,GO:0050882,GO:0051209,GO:0070059,GO:0070679	response to hypoxia|inositol 1,4,5-trisphosphate-sensitive calcium-release channel activity|calcium ion binding|nuclear envelope|nuclear inner membrane|nucleolus|cytoplasm|endoplasmic reticulum|endoplasmic reticulum membrane|plasma membrane|calcineurin complex|calcium ion transport|post-embryonic development|postsynaptic density|calcium-release channel activity|integral component of membrane|sarc…	ssc04020,ssc04022,ssc04070,ssc04114,ssc04140,ssc04210,ssc04218,ssc04270,ssc04371,ssc04540,ssc04611,ssc04621,ssc04625,ssc04713,ssc04720,ssc04723,ssc04724,ssc04725,ssc04726,ssc04728,ssc04730,ssc04750,ssc04912,ssc04915,ssc04918,ssc04921,ssc04922,ssc04924,ssc04925,ssc04927,ssc04928,ssc04929,ssc04934,ssc04935,ssc04970,ssc04971,ssc04972,ssc05010,ssc05012,ssc05016,ssc05017,ssc05020,ssc05022,ssc05163,ssc…	Calcium signaling pathway|cGMP-PKG signaling pathway|Phosphatidylinositol signaling system|Oocyte meiosis|Autophagy - animal|Apoptosis|Cellular senescence|Vascular smooth muscle contraction|Apelin signaling pathway|Gap junction|Platelet activation|NOD-like receptor signaling pathway|C-type lectin receptor signaling pathway|Circadian entrainment|Long-term potentiation|Retrograde endocannabinoid si…
IVD	760.619733	1100.00831	421.2311565	0.382983218	-1.384646919	6.53E-39	4.72E-38	Down	8.322577521	9.037551349	7.397091106	27.84654481	30.07650106	29.53195366	GeneID:100156047,Genbank:NM_001167635.1	isovaleryl-CoA dehydrogenase		GO:0005759,GO:0006552,GO:0008470,GO:0009083,GO:0033539,GO:0050660	mitochondrial matrix|leucine catabolic process|isovaleryl-CoA dehydrogenase activity|branched-chain amino acid catabolic process|fatty acid beta-oxidation using acyl-CoA dehydrogenase|flavin adenine dinucleotide binding	ssc00280	Valine, leucine and isoleucine degradation
IYD	1034.496435	1573.493083	495.4997861	0.314891575	-1.667072938	1.85E-81	2.62E-80	Down	3.436772563	3.609985956	3.458572076	14.90607024	15.23850744	15.00064738	GeneID:403124,Genbank:XM_021083428.1	iodotyrosine deiodinase		GO:0004447,GO:0005887,GO:0006570,GO:0010181,GO:0016491,GO:0030659,GO:0042403,GO:0055114	iodide peroxidase activity|integral component of plasma membrane|tyrosine metabolic process|FMN binding|oxidoreductase activity|cytoplasmic vesicle membrane|thyroid hormone metabolic process|oxidation-reduction process	ssc04918	Thyroid hormone synthesis
JAK3	309.9041901	416.9019908	202.9063893	0.486908013	-1.038278851	8.86E-12	2.84E-11	Down	1.11857264	1.064638336	0.97252119	2.805346806	3.140279195	2.821352657	GeneID:100518649,Genbank:XM_005654907.3	Janus kinase 3				ssc04062,ssc04151,ssc04217,ssc04550,ssc04630,ssc04658,ssc04659,ssc05161,ssc05162,ssc05166,ssc05169,ssc05200,ssc05203,ssc05223,ssc05340	Chemokine signaling pathway|PI3K-Akt signaling pathway|Necroptosis|Signaling pathways regulating pluripotency of stem cells|JAK-STAT signaling pathway|Th1 and Th2 cell differentiation|Th17 cell differentiation|Hepatitis B|Measles|Human T-cell leukemia virus 1 infection|Epstein-Barr virus infection|Pathways in cancer|Viral carcinogenesis|Non-small cell lung cancer|Primary immunodeficiency
JCHAIN	29.86579829	45.28692128	14.4446753	0.319683073	-1.645285739	0.00115512	0.002109148	Down	0.360581119	0.202380635	0.203016508	0.975318516	1.383559327	0.878182664	GeneID:100625252,Genbank:XM_003356961.3	joining chain of multimeric IgA and IgM		GO:0001895,GO:0002250,GO:0003094,GO:0003823,GO:0005576,GO:0005615,GO:0006898,GO:0006955,GO:0019731,GO:0019862,GO:0030674,GO:0032461,GO:0034987,GO:0042803,GO:0045087,GO:0050900,GO:0060267,GO:0070062,GO:0071748,GO:0071750,GO:0071751,GO:0071752,GO:0071756,GO:0072562	retina homeostasis|adaptive immune response|glomerular filtration|antigen binding|extracellular region|extracellular space|receptor-mediated endocytosis|immune response|antibacterial humoral response|IgA binding|protein binding, bridging|positive regulation of protein oligomerization|immunoglobulin receptor binding|protein homodimerization activity|innate immune response|leukocyte migration|posit…
JMJD4	1219.887908	1656.624464	783.1513534	0.472740583	-1.080879376	3.00E-43	2.38E-42	Down	5.366549823	5.312620314	5.266798457	15.71116612	14.89476852	15.04181767	GeneID:100512588,Genbank:XM_003123609.5	jumonji domain containing 4
[truncated: 3,416 more rows]
